# Supplementary material for: High-Density Genetic Map Construction and Stem Total Polysaccharide Content-Related QTL Exploration for Chinese Endemic Dendrobium (Orchidaceae)
Source: Front Plant Sci. 2018 Mar 27;9:398. doi: 10.3389/fpls.2018.00398 (PMC5880926; doi:10.3389/fpls.2018.00398)
Supplement: Supplementary Table 1 — List of segregation data of 8,573 SLAF markers. [file Table1.XLSX]

## Sheet: Sheet1
Supplementary Table 1. List of segregation data of 8,573 SLAF markers
Marker ID	Linkage Goupe	Segregation	Ind-1	Ind-2	Ind-3	Ind-4	Ind-5	Ind-6	Ind-7	Ind-8	Ind-9	Ind-10	Ind-11	Ind-12	Ind-13	Ind-14	Ind-15	Ind-16	Ind-17	Ind-18	Ind-19	Ind-20	Ind-21	Ind-22	Ind-23	Ind-24	Ind-25	Ind-26	Ind-27	Ind-28	Ind-29	Ind-30	Ind-31	Ind-32	Ind-33	Ind-34	Ind-35	Ind-36	Ind-37	Ind-38	Ind-39	Ind-40	Ind-41	Ind-42	Ind-43	Ind-44	Ind-45	Ind-46	Ind-47
Marker494525	LG1	<nnxnp>	nn	nn	np	np	nn	nn	nn	nn	np	nn	nn	np	np	nn	np	nn	np	nn	nn	nn	np	np	nn	nn	nn	np	nn	nn	np	nn	nn	np	np	nn	np	nn	np	nn	np	nn	nn	np	nn	np	nn	nn	np
Marker494527	LG1	<nnxnp>	nn	nn	np	np	nn	nn	nn	nn	np	nn	nn	np	np	nn	np	nn	np	nn	nn	nn	np	np	nn	nn	nn	np	nn	nn	np	nn	nn	np	np	nn	np	nn	np	nn	np	nn	nn	np	nn	np	nn	nn	np
Marker250415	LG1	<nnxnp>	np	np	nn	nn	nn	np	np	np	nn	nn	np	nn	nn	np	nn	np	nn	np	np	nn	nn	nn	np	np	np	nn	np	np	nn	np	np	nn	nn	np	nn	np	nn	np	nn	np	np	nn	np	nn	np	np	nn
Marker571083	LG1	<nnxnp>	nn	nn	np	np	np	nn	nn	nn	np	np	nn	np	np	nn	np	nn	np	nn	nn	np	np	np	nn	nn	nn	np	nn	nn	np	nn	nn	np	nn	nn	np	nn	np	nn	np	nn	nn	np	nn	np	nn	nn	np
Marker571085	LG1	<nnxnp>	nn	nn	np	np	np	nn	nn	nn	np	np	nn	np	np	nn	np	nn	np	nn	nn	np	np	np	nn	nn	nn	np	nn	nn	np	nn	nn	np	nn	nn	np	nn	np	nn	np	nn	nn	np	nn	np	nn	nn	np
Marker571082	LG1	<nnxnp>	nn	nn	np	np	np	nn	nn	nn	np	np	nn	np	np	nn	np	nn	np	nn	nn	np	np	np	nn	nn	nn	np	nn	nn	np	nn	nn	np	nn	nn	np	nn	np	nn	np	nn	nn	np	nn	np	nn	nn	np
Marker571079	LG1	<nnxnp>	nn	nn	np	np	np	nn	nn	nn	np	np	nn	np	np	nn	np	nn	np	nn	nn	np	np	np	nn	nn	nn	np	np	nn	np	nn	nn	np	nn	nn	np	nn	np	nn	np	nn	nn	np	nn	np	nn	nn	np
Marker571087	LG1	<nnxnp>	np	np	nn	nn	nn	np	np	np	nn	nn	np	nn	nn	np	nn	np	nn	np	np	nn	nn	nn	np	np	np	nn	np	np	nn	np	np	nn	np	np	nn	np	nn	np	nn	np	np	nn	np	nn	np	np	nn
Marker212778	LG1	<nnxnp>	np	np	nn	nn	nn	np	np	np	nn	nn	np	nn	nn	np	nn	np	nn	np	np	nn	nn	nn	np	np	np	nn	nn	np	nn	np	np	nn	np	np	nn	np	nn	np	nn	np	np	nn	np	nn	np	np	nn
Marker212764	LG1	<nnxnp>	np	np	nn	nn	nn	np	np	np	nn	nn	np	nn	nn	np	nn	np	nn	np	np	nn	nn	nn	np	np	np	nn	nn	np	nn	np	np	nn	np	np	nn	np	nn	np	nn	np	np	nn	np	nn	np	np	nn
Marker212768	LG1	<nnxnp>	np	np	nn	nn	nn	np	np	np	nn	nn	np	nn	nn	np	nn	np	nn	np	np	nn	nn	nn	np	np	np	nn	nn	np	nn	np	np	nn	np	np	nn	np	nn	np	nn	np	np	nn	np	nn	np	np	nn
Marker212761	LG1	<nnxnp>	nn	nn	np	np	np	nn	nn	nn	np	np	nn	np	np	nn	np	nn	np	nn	nn	np	np	np	nn	nn	nn	np	np	nn	np	nn	nn	np	nn	nn	np	nn	np	nn	np	nn	nn	np	nn	np	nn	nn	np
Marker212763	LG1	<nnxnp>	np	np	nn	nn	nn	np	np	np	nn	nn	np	nn	nn	np	nn	np	nn	np	np	nn	nn	nn	np	np	np	nn	nn	np	nn	np	np	nn	np	np	nn	np	nn	np	nn	np	np	nn	np	nn	np	np	nn
Marker212765	LG1	<nnxnp>	np	np	nn	nn	nn	np	np	np	nn	nn	np	nn	nn	np	nn	np	nn	np	np	nn	nn	nn	np	np	np	nn	nn	np	nn	np	np	nn	np	np	nn	np	nn	np	nn	np	np	nn	np	nn	np	np	nn
Marker212767	LG1	<nnxnp>	nn	nn	np	np	np	nn	nn	nn	np	np	nn	np	np	nn	np	nn	np	nn	nn	np	np	np	nn	nn	nn	np	np	nn	np	nn	nn	np	nn	nn	np	nn	np	nn	np	nn	nn	np	nn	np	nn	nn	np
Marker663137	LG1	<nnxnp>	nn	nn	np	np	np	nn	nn	nn	np	np	nn	np	np	nn	np	nn	np	nn	nn	np	np	np	nn	np	nn	np	np	nn	np	nn	nn	np	nn	nn	np	nn	np	nn	np	nn	nn	np	nn	np	nn	nn	np
Marker663139	LG1	<nnxnp>	nn	nn	np	np	np	nn	nn	nn	np	np	nn	np	np	nn	np	nn	np	nn	nn	np	np	np	nn	np	nn	np	np	nn	np	nn	nn	np	nn	nn	np	nn	np	nn	np	nn	nn	np	nn	np	nn	nn	np
Marker606242	LG1	<nnxnp>	np	np	nn	nn	nn	np	np	np	nn	nn	np	nn	nn	np	nn	np	nn	np	np	nn	nn	nn	np	nn	np	nn	nn	np	nn	np	np	nn	np	np	nn	np	nn	np	nn	np	np	nn	nn	nn	np	np	nn
Marker216999	LG1	<nnxnp>	np	np	nn	nn	nn	np	np	np	nn	nn	np	nn	nn	np	nn	np	nn	np	np	nn	nn	nn	np	nn	np	nn	nn	np	nn	np	np	nn	np	np	nn	np	nn	np	nn	np	np	nn	nn	nn	np	np	nn
Marker217001	LG1	<nnxnp>	np	np	nn	nn	nn	np	np	np	nn	nn	np	nn	nn	np	nn	np	nn	np	np	nn	nn	nn	np	nn	np	nn	nn	np	nn	np	np	nn	np	np	nn	np	nn	np	nn	np	np	nn	nn	nn	np	np	nn
Marker617609	LG1	<nnxnp>	np	np	nn	nn	nn	np	np	np	nn	nn	np	nn	nn	np	nn	nn	nn	np	np	nn	nn	nn	np	nn	np	nn	nn	np	nn	np	np	np	np	np	nn	np	nn	np	nn	np	np	nn	nn	np	np	np	nn
Marker617610	LG1	<nnxnp>	np	np	nn	nn	nn	np	np	np	nn	nn	np	nn	nn	np	nn	nn	nn	np	np	nn	nn	nn	np	nn	np	nn	nn	np	nn	np	np	np	np	np	nn	np	nn	np	nn	np	np	nn	nn	np	np	np	nn
Marker617607	LG1	<nnxnp>	np	np	nn	nn	nn	np	np	np	nn	nn	np	nn	nn	np	nn	nn	nn	np	np	nn	nn	nn	np	nn	np	nn	nn	np	nn	np	np	np	np	np	nn	np	nn	np	nn	np	np	nn	nn	np	np	np	nn
Marker644627	LG1	<nnxnp>	np	np	nn	nn	nn	np	np	np	nn	nn	np	nn	nn	np	nn	nn	nn	np	np	nn	nn	nn	np	nn	np	nn	nn	np	nn	np	np	np	np	np	nn	np	nn	np	nn	np	np	nn	nn	np	np	np	nn
Marker617611	LG1	<nnxnp>	nn	nn	np	np	np	nn	nn	nn	np	np	nn	np	np	nn	np	np	np	nn	nn	np	np	np	nn	np	nn	np	np	nn	np	nn	nn	nn	nn	nn	np	nn	np	nn	np	nn	nn	np	np	nn	nn	nn	np
Marker617608	LG1	<nnxnp>	nn	nn	np	np	np	nn	nn	nn	np	np	nn	np	np	nn	np	np	np	nn	nn	np	np	np	nn	np	nn	np	np	nn	np	nn	nn	nn	nn	nn	np	nn	np	nn	np	nn	nn	np	np	nn	nn	nn	np
Marker617612	LG1	<nnxnp>	nn	nn	np	np	np	nn	nn	nn	np	np	nn	np	np	nn	np	np	np	nn	nn	np	np	np	nn	np	nn	np	np	nn	np	nn	nn	nn	nn	nn	np	nn	np	nn	np	nn	nn	np	np	nn	nn	nn	np
Marker644622	LG1	<nnxnp>	np	np	nn	nn	nn	np	np	np	nn	nn	np	nn	nn	np	nn	nn	nn	np	np	nn	nn	nn	np	nn	np	nn	nn	np	nn	np	np	np	np	np	nn	np	nn	np	nn	np	np	nn	nn	np	np	np	nn
Marker354619	LG1	<nnxnp>	np	np	nn	nn	nn	np	np	np	nn	nn	np	nn	nn	np	nn	nn	nn	np	np	nn	nn	nn	np	nn	np	nn	nn	np	nn	np	np	np	np	np	nn	np	nn	np	nn	np	nn	nn	nn	np	np	np	nn
Marker354618	LG1	<nnxnp>	np	np	nn	nn	nn	np	np	np	nn	nn	np	nn	nn	np	nn	nn	nn	np	np	nn	nn	nn	np	nn	np	nn	nn	np	nn	np	np	np	np	np	nn	np	nn	np	nn	np	nn	nn	nn	np	np	np	nn
Marker354620	LG1	<nnxnp>	np	np	nn	nn	nn	np	np	np	nn	nn	np	nn	nn	np	nn	nn	nn	np	np	nn	nn	nn	np	nn	np	nn	nn	np	nn	np	np	np	np	np	nn	np	nn	np	nn	np	nn	nn	nn	np	np	np	nn
Marker354617	LG1	<nnxnp>	nn	nn	np	np	np	nn	nn	nn	np	np	nn	np	np	nn	np	np	np	nn	nn	np	np	np	nn	np	nn	np	np	nn	np	nn	nn	nn	nn	nn	np	nn	np	nn	np	nn	np	np	np	nn	nn	nn	np
Marker406248	LG1	<nnxnp>	np	np	nn	nn	nn	np	np	np	nn	nn	np	nn	nn	np	nn	nn	nn	np	np	nn	nn	nn	np	nn	np	nn	nn	np	nn	np	np	np	np	np	nn	np	nn	np	nn	np	nn	nn	nn	np	np	np	nn
Marker502369	LG1	<nnxnp>	np	np	np	nn	nn	np	np	np	nn	nn	np	nn	nn	np	nn	nn	nn	np	np	nn	nn	nn	np	nn	np	nn	nn	np	nn	np	np	np	np	np	nn	np	nn	np	nn	np	nn	nn	nn	np	nn	np	nn
Marker417062	LG1	<nnxnp>	np	np	np	nn	nn	np	np	--	nn	nn	np	nn	nn	np	nn	nn	nn	np	np	nn	nn	nn	np	nn	np	nn	nn	np	nn	np	np	np	np	np	nn	np	nn	np	nn	np	nn	nn	nn	np	nn	np	np
Marker170813	LG1	<nnxnp>	np	np	np	nn	nn	nn	np	nn	nn	nn	np	nn	nn	nn	np	nn	nn	np	np	nn	nn	nn	np	nn	np	nn	nn	nn	nn	np	np	np	np	np	nn	np	nn	np	np	np	nn	nn	nn	np	nn	np	np
Marker674131	LG1	<nnxnp>	np	np	np	nn	nn	nn	np	nn	nn	nn	np	nn	nn	nn	np	nn	nn	np	np	nn	nn	nn	np	nn	np	nn	nn	nn	nn	np	np	np	np	np	nn	np	nn	np	np	np	nn	nn	nn	np	nn	np	np
Marker674134	LG1	<nnxnp>	np	np	np	nn	nn	nn	np	nn	nn	nn	np	nn	nn	nn	np	nn	nn	np	np	nn	nn	nn	np	nn	np	nn	nn	nn	nn	np	np	np	np	np	nn	np	nn	np	np	np	nn	nn	nn	np	nn	np	np
Marker273212	LG1	<nnxnp>	nn	nn	nn	np	np	np	np	np	np	nn	np	np	nn	np	nn	nn	np	nn	np	nn	nn	np	nn	np	nn	np	nn	np	nn	nn	np	nn	nn	nn	np	nn	np	nn	nn	nn	nn	np	np	nn	np	nn	nn
Marker142694	LG1	<nnxnp>	np	np	np	np	np	nn	nn	nn	np	np	nn	nn	nn	nn	np	np	nn	nn	nn	np	np	nn	np	nn	np	np	np	nn	nn	np	nn	np	np	np	nn	np	nn	np	np	np	np	nn	nn	np	nn	np	np
Marker669540	LG1	<nnxnp>	np	np	np	np	np	nn	nn	nn	np	np	nn	nn	nn	nn	np	np	nn	nn	nn	np	np	nn	np	nn	np	np	np	nn	nn	np	nn	np	np	np	nn	np	nn	np	np	np	np	nn	nn	np	nn	np	np
Marker156775	LG1	<nnxnp>	np	np	np	np	np	nn	nn	nn	np	np	nn	nn	nn	nn	np	np	np	nn	nn	np	np	nn	np	nn	np	np	np	nn	np	nn	nn	np	nn	np	nn	np	nn	np	np	np	np	nn	nn	np	nn	np	np
Marker156774	LG1	<nnxnp>	np	np	np	np	np	nn	nn	nn	np	np	nn	nn	nn	nn	np	np	np	nn	nn	np	np	nn	np	nn	np	np	np	nn	np	nn	nn	np	nn	np	nn	np	nn	np	np	np	np	nn	nn	np	nn	np	np
Marker454505	LG1	<nnxnp>	np	np	np	np	np	nn	nn	nn	np	np	nn	nn	nn	nn	np	np	nn	nn	np	np	np	nn	np	nn	np	np	np	nn	nn	np	nn	np	np	np	nn	np	nn	np	np	nn	np	nn	nn	np	nn	np	nn
Marker454506	LG1	<nnxnp>	np	np	np	np	np	nn	nn	nn	np	np	nn	nn	nn	nn	np	np	nn	nn	np	np	np	nn	np	nn	np	np	np	nn	nn	np	nn	np	np	np	nn	np	nn	np	np	nn	np	nn	nn	np	nn	np	nn
Marker454510	LG1	<nnxnp>	np	np	np	np	np	nn	nn	nn	np	np	nn	nn	nn	nn	np	np	nn	nn	np	np	np	nn	np	nn	np	np	np	nn	nn	np	nn	np	np	np	nn	np	nn	np	np	nn	np	nn	nn	np	nn	np	nn
Marker454507	LG1	<nnxnp>	np	np	np	np	np	nn	nn	nn	np	np	nn	nn	nn	nn	np	np	nn	nn	nn	np	np	nn	np	nn	np	np	np	nn	nn	np	nn	np	np	np	nn	np	nn	np	np	nn	np	nn	nn	np	nn	np	nn
Marker275076	LG1	<nnxnp>	np	np	np	np	np	nn	nn	nn	np	np	nn	nn	nn	nn	np	np	nn	nn	nn	np	np	nn	np	nn	np	np	np	nn	nn	np	nn	np	np	np	nn	np	nn	np	np	nn	np	nn	nn	np	nn	np	nn
Marker603911	LG1	<nnxnp>	np	np	nn	np	np	nn	nn	nn	np	np	nn	nn	nn	nn	np	np	nn	nn	nn	np	np	nn	np	nn	np	np	np	nn	nn	np	nn	np	np	np	nn	np	nn	np	np	nn	np	nn	nn	np	nn	np	np
Marker479924	LG1	<lmxll>	lm	ll	ll	ll	lm	ll	ll	ll	lm	lm	ll	ll	lm	lm	lm	lm	ll	ll	ll	ll	ll	lm	lm	lm	ll	lm	ll	ll	lm	lm	lm	lm	lm	ll	lm	ll	lm	lm	ll	ll	lm	lm	lm	lm	lm	ll	ll
Marker479925	LG1	<lmxll>	lm	ll	ll	ll	lm	ll	ll	ll	lm	lm	ll	ll	lm	lm	lm	lm	ll	ll	ll	ll	ll	lm	lm	lm	ll	lm	ll	ll	lm	lm	lm	lm	lm	ll	lm	ll	lm	lm	ll	ll	lm	lm	lm	lm	lm	ll	ll
Marker454508	LG1	<nnxnp>	nn	nn	np	nn	nn	np	np	np	nn	nn	np	np	np	np	nn	nn	np	np	np	nn	nn	np	nn	np	nn	nn	nn	np	np	nn	np	nn	nn	nn	np	nn	np	nn	nn	np	nn	np	np	nn	np	nn	nn
Marker603899	LG1	<nnxnp>	nn	nn	np	nn	nn	np	np	np	nn	nn	np	np	np	np	nn	nn	np	np	np	nn	nn	np	nn	np	nn	nn	nn	np	np	nn	np	nn	nn	nn	np	nn	np	nn	nn	np	nn	np	np	nn	np	nn	nn
Marker603914	LG1	<nnxnp>	nn	nn	np	nn	nn	np	np	np	nn	nn	np	np	np	np	nn	nn	np	np	np	nn	nn	np	nn	np	nn	nn	nn	np	np	nn	np	nn	nn	nn	np	nn	np	nn	nn	np	nn	np	np	nn	np	nn	nn
Marker250380	LG1	<lmxll>	lm	ll	ll	ll	lm	ll	ll	ll	lm	lm	ll	ll	lm	lm	lm	lm	ll	ll	ll	ll	ll	lm	lm	lm	ll	lm	ll	ll	lm	lm	lm	lm	lm	ll	lm	ll	lm	lm	ll	ll	lm	lm	lm	lm	lm	ll	ll
Marker250543	LG1	<lmxll>	lm	ll	ll	ll	lm	ll	ll	ll	lm	lm	ll	ll	lm	lm	lm	lm	ll	ll	ll	ll	ll	lm	lm	lm	ll	lm	ll	ll	lm	lm	lm	lm	lm	ll	lm	ll	lm	lm	ll	ll	lm	lm	lm	lm	lm	ll	ll
Marker250544	LG1	<lmxll>	ll	lm	lm	lm	ll	lm	lm	lm	ll	ll	lm	lm	ll	ll	ll	ll	lm	lm	lm	lm	lm	ll	ll	ll	lm	ll	lm	lm	ll	ll	ll	ll	ll	lm	ll	lm	ll	ll	lm	lm	ll	ll	ll	ll	ll	lm	lm
Marker250381	LG1	<lmxll>	lm	ll	ll	ll	lm	ll	ll	ll	lm	lm	ll	ll	lm	lm	lm	lm	ll	ll	ll	ll	ll	lm	lm	lm	ll	lm	ll	ll	lm	lm	lm	lm	lm	ll	lm	ll	lm	lm	ll	ll	lm	lm	lm	lm	lm	ll	ll
Marker63555	LG1	<lmxll>	ll	lm	lm	lm	ll	lm	lm	lm	ll	ll	lm	lm	ll	ll	ll	ll	lm	lm	lm	lm	lm	ll	ll	ll	lm	ll	lm	lm	ll	ll	ll	ll	ll	lm	ll	lm	ll	ll	lm	lm	ll	ll	ll	ll	ll	lm	lm
Marker250416	LG1	<lmxll>	ll	lm	lm	lm	ll	lm	lm	lm	ll	ll	lm	lm	ll	ll	ll	ll	lm	lm	lm	lm	lm	ll	ll	ll	lm	ll	lm	lm	ll	ll	ll	ll	ll	lm	ll	lm	ll	ll	lm	lm	ll	ll	ll	ll	ll	lm	lm
Marker63561	LG1	<lmxll>	ll	lm	lm	lm	ll	lm	lm	lm	ll	ll	lm	lm	ll	ll	ll	ll	lm	lm	lm	lm	lm	ll	ll	ll	lm	ll	lm	lm	ll	ll	ll	ll	ll	lm	ll	lm	ll	ll	lm	lm	ll	ll	ll	ll	ll	lm	lm
Marker479923	LG1	<lmxll>	ll	lm	lm	lm	ll	lm	lm	lm	ll	ll	lm	lm	ll	ll	ll	ll	lm	lm	lm	lm	lm	ll	ll	ll	lm	ll	lm	lm	ll	ll	ll	ll	ll	lm	ll	lm	ll	ll	lm	lm	ll	ll	ll	ll	ll	lm	lm
Marker63563	LG1	<lmxll>	lm	ll	ll	ll	lm	ll	ll	ll	lm	lm	ll	ll	lm	lm	lm	lm	ll	ll	ll	ll	ll	lm	lm	lm	ll	lm	ll	ll	lm	lm	lm	lm	lm	ll	lm	ll	lm	lm	ll	ll	lm	lm	lm	lm	lm	ll	ll
Marker72758	LG1	<lmxll>	lm	ll	ll	ll	lm	ll	ll	ll	lm	lm	ll	ll	lm	lm	lm	lm	ll	ll	ll	ll	ll	lm	lm	lm	ll	lm	ll	ll	lm	lm	lm	lm	lm	ll	lm	ll	lm	lm	ll	ll	lm	lm	lm	lm	lm	ll	ll
Marker290179	LG1	<nnxnp>	np	np	nn	np	np	nn	nn	nn	np	np	nn	nn	nn	nn	np	np	np	nn	nn	np	np	nn	np	nn	np	np	np	nn	nn	np	nn	np	np	np	nn	np	nn	np	np	nn	np	nn	nn	np	nn	np	np
Marker440828	LG1	<nnxnp>	np	np	nn	np	np	nn	nn	nn	np	np	nn	nn	nn	nn	np	np	np	nn	nn	np	np	nn	np	nn	np	np	np	nn	nn	np	nn	np	np	np	nn	np	nn	np	np	nn	np	nn	nn	np	nn	np	np
Marker142369	LG1	<nnxnp>	np	np	nn	np	np	nn	nn	nn	np	np	nn	nn	nn	nn	np	np	nn	nn	nn	np	np	nn	np	nn	np	np	np	nn	nn	np	nn	np	np	np	nn	np	nn	np	np	nn	np	nn	nn	np	nn	np	np
Marker142367	LG1	<nnxnp>	np	np	nn	np	np	nn	nn	nn	np	np	nn	nn	nn	nn	np	np	nn	nn	nn	np	np	nn	np	nn	np	np	np	nn	nn	np	nn	np	np	np	nn	np	nn	np	np	nn	np	nn	nn	np	nn	np	np
Marker440825	LG1	<nnxnp>	nn	nn	np	nn	nn	np	np	np	nn	nn	np	np	np	np	nn	nn	nn	np	np	nn	nn	np	nn	np	nn	nn	nn	np	np	nn	np	nn	nn	nn	np	nn	np	nn	nn	np	nn	np	np	nn	np	nn	nn
Marker394040	LG1	<nnxnp>	nn	nn	np	nn	nn	np	np	np	nn	nn	np	np	np	np	nn	nn	np	np	np	nn	nn	np	nn	np	nn	nn	nn	np	np	nn	np	nn	nn	nn	np	nn	np	nn	nn	np	nn	np	np	nn	np	nn	nn
Marker394041	LG1	<nnxnp>	nn	nn	np	nn	nn	np	np	np	nn	nn	np	np	np	np	nn	nn	np	np	np	nn	nn	np	nn	np	nn	nn	nn	np	np	nn	np	nn	nn	nn	np	nn	np	nn	nn	np	nn	np	np	nn	np	nn	nn
Marker212796	LG1	<lmxll>	ll	lm	lm	lm	ll	lm	lm	lm	ll	lm	lm	lm	ll	ll	ll	ll	lm	lm	lm	lm	lm	ll	ll	ll	lm	ll	lm	lm	ll	ll	ll	ll	ll	lm	ll	lm	ll	lm	lm	lm	ll	ll	ll	ll	ll	lm	lm
Marker460598	LG1	<lmxll>	ll	lm	lm	lm	ll	lm	lm	lm	ll	lm	lm	lm	ll	ll	ll	ll	lm	lm	lm	lm	lm	ll	ll	ll	lm	ll	lm	lm	ll	ll	ll	ll	ll	lm	ll	lm	ll	lm	lm	lm	ll	ll	ll	ll	ll	lm	lm
Marker212779	LG1	<lmxll>	ll	lm	lm	lm	ll	lm	lm	lm	ll	lm	lm	lm	ll	ll	ll	ll	lm	lm	lm	lm	lm	ll	ll	ll	lm	ll	lm	lm	ll	ll	ll	ll	ll	lm	ll	lm	ll	lm	lm	lm	ll	ll	ll	ll	ll	lm	lm
Marker460603	LG1	<lmxll>	ll	lm	lm	lm	ll	lm	lm	lm	ll	lm	lm	lm	ll	ll	ll	ll	lm	lm	lm	lm	lm	ll	ll	ll	lm	ll	lm	lm	ll	ll	ll	ll	ll	lm	ll	lm	ll	lm	lm	lm	ll	ll	ll	ll	ll	lm	lm
Marker142371	LG1	<nnxnp>	nn	nn	np	nn	nn	np	np	np	nn	nn	np	np	np	np	nn	nn	np	np	np	np	nn	np	nn	np	nn	nn	nn	np	np	nn	np	nn	nn	nn	np	nn	np	nn	nn	np	nn	np	np	nn	np	nn	nn
Marker460600	LG1	<lmxll>	lm	ll	ll	ll	lm	ll	ll	ll	lm	ll	ll	ll	lm	lm	lm	lm	ll	ll	ll	ll	ll	lm	lm	lm	ll	lm	ll	ll	lm	lm	lm	lm	lm	ll	lm	ll	lm	ll	ll	ll	lm	lm	lm	lm	lm	ll	ll
Marker460597	LG1	<lmxll>	lm	ll	ll	ll	lm	ll	ll	ll	lm	ll	ll	ll	lm	lm	lm	lm	ll	ll	ll	ll	ll	lm	lm	lm	ll	lm	ll	ll	lm	lm	lm	lm	lm	ll	lm	ll	lm	ll	ll	ll	lm	lm	lm	lm	lm	ll	ll
Marker460601	LG1	<lmxll>	lm	ll	ll	ll	lm	ll	ll	ll	lm	ll	ll	ll	lm	lm	lm	lm	ll	ll	ll	ll	ll	lm	lm	lm	ll	lm	ll	ll	lm	lm	lm	lm	lm	ll	lm	ll	lm	ll	ll	ll	lm	lm	lm	lm	lm	ll	ll
Marker371501	LG1	<lmxll>	lm	ll	ll	ll	lm	ll	ll	ll	lm	ll	ll	ll	lm	lm	lm	lm	ll	ll	ll	ll	ll	lm	lm	lm	ll	lm	ll	ll	lm	lm	lm	lm	lm	ll	lm	ll	lm	ll	ll	ll	lm	lm	lm	lm	lm	ll	ll
Marker460604	LG1	<lmxll>	lm	ll	ll	ll	lm	ll	ll	ll	lm	ll	ll	ll	lm	lm	lm	lm	ll	ll	ll	ll	ll	lm	lm	lm	ll	lm	ll	ll	lm	lm	lm	lm	lm	ll	lm	ll	lm	ll	ll	ll	lm	lm	lm	lm	lm	ll	ll
Marker212795	LG1	<lmxll>	lm	ll	ll	ll	lm	ll	ll	ll	lm	ll	ll	ll	lm	lm	lm	lm	ll	ll	ll	ll	ll	lm	lm	lm	ll	lm	ll	ll	lm	lm	lm	lm	lm	ll	lm	ll	lm	ll	ll	ll	lm	lm	lm	lm	lm	ll	ll
Marker663311	LG1	<nnxnp>	nn	nn	np	nn	nn	np	np	np	nn	nn	np	np	np	np	nn	nn	np	np	np	np	nn	np	nn	nn	nn	nn	nn	np	np	nn	np	nn	nn	nn	np	nn	np	nn	nn	np	nn	np	np	nn	np	nn	nn
Marker453742	LG1	<nnxnp>	np	np	nn	np	np	nn	nn	nn	np	np	nn	nn	nn	nn	np	np	nn	nn	nn	nn	np	nn	np	np	np	np	np	nn	nn	np	nn	np	np	np	nn	np	nn	np	np	nn	np	nn	nn	np	nn	np	np
Marker453779	LG1	<nnxnp>	np	np	nn	np	np	nn	nn	nn	np	np	nn	nn	nn	nn	np	np	nn	nn	nn	nn	np	nn	np	np	np	np	np	nn	nn	np	nn	np	np	np	nn	np	nn	np	np	nn	np	nn	nn	np	nn	np	np
Marker453734	LG1	<nnxnp>	np	np	nn	np	np	nn	nn	nn	np	np	nn	nn	nn	nn	np	np	nn	nn	nn	nn	np	nn	np	np	np	np	np	nn	nn	np	nn	np	np	np	nn	np	nn	np	np	nn	np	nn	nn	np	nn	np	np
Marker453743	LG1	<nnxnp>	np	np	nn	np	np	nn	nn	nn	np	np	nn	nn	nn	nn	np	np	nn	nn	nn	nn	np	nn	np	np	np	np	np	nn	nn	np	nn	np	np	np	nn	np	nn	np	np	nn	np	nn	nn	np	nn	np	np
Marker453739	LG1	<nnxnp>	np	np	nn	np	np	nn	nn	nn	np	np	nn	nn	nn	nn	np	np	nn	nn	nn	nn	np	nn	np	np	np	np	np	nn	nn	np	nn	np	np	np	nn	np	nn	np	np	nn	np	nn	nn	np	nn	np	np
Marker553733	LG1	<lmxll>	lm	ll	ll	ll	lm	ll	ll	ll	lm	ll	ll	ll	lm	lm	lm	lm	ll	ll	ll	ll	lm	lm	lm	lm	ll	lm	ll	ll	lm	lm	lm	lm	lm	ll	lm	lm	lm	ll	ll	ll	lm	lm	lm	lm	ll	ll	ll
Marker502210	LG1	<lmxll>	ll	lm	lm	lm	ll	lm	lm	lm	ll	lm	lm	lm	ll	ll	ll	ll	lm	lm	lm	lm	ll	ll	ll	ll	lm	ll	lm	lm	ll	ll	ll	ll	ll	lm	ll	ll	ll	lm	lm	lm	ll	lm	ll	ll	lm	lm	lm
Marker215012	LG1	<nnxnp>	np	np	nn	np	np	nn	nn	nn	np	np	nn	nn	nn	nn	np	nn	nn	nn	nn	nn	np	np	np	np	np	np	np	nn	nn	np	nn	np	np	np	nn	np	nn	np	np	nn	np	nn	nn	np	nn	np	np
Marker463078	LG1	<nnxnp>	nn	nn	np	nn	nn	np	np	np	nn	nn	np	np	np	np	nn	np	np	np	np	np	nn	nn	nn	nn	nn	nn	nn	np	np	nn	np	nn	nn	nn	np	nn	np	nn	nn	np	nn	np	np	nn	np	nn	nn
Marker552260	LG1	<nnxnp>	np	np	nn	np	np	nn	nn	nn	np	np	nn	nn	nn	nn	np	nn	nn	nn	nn	nn	np	np	np	np	np	np	np	nn	nn	np	nn	np	np	np	nn	np	nn	np	np	nn	np	nn	nn	np	nn	np	np
Marker215011	LG1	<nnxnp>	np	np	nn	np	np	nn	nn	nn	np	np	nn	nn	nn	nn	np	nn	nn	nn	nn	nn	np	np	np	np	np	np	np	nn	nn	np	nn	np	np	np	nn	np	nn	np	np	nn	np	nn	nn	np	nn	np	np
Marker406247	LG1	<lmxll>	lm	ll	ll	ll	lm	ll	ll	ll	lm	ll	ll	ll	lm	lm	lm	lm	ll	ll	ll	ll	lm	lm	lm	lm	ll	lm	ll	ll	lm	lm	lm	lm	lm	ll	lm	lm	lm	ll	ll	ll	lm	ll	lm	lm	ll	ll	ll
Marker354635	LG1	<lmxll>	lm	ll	ll	ll	lm	ll	ll	ll	lm	ll	ll	ll	lm	lm	lm	lm	ll	ll	ll	ll	lm	lm	lm	lm	ll	lm	ll	ll	lm	lm	lm	lm	lm	ll	lm	lm	lm	ll	ll	ll	lm	ll	lm	lm	ll	ll	ll
Marker502367	LG1	<lmxll>	lm	ll	ll	ll	lm	ll	ll	ll	lm	ll	ll	ll	lm	lm	lm	lm	ll	ll	ll	ll	lm	lm	lm	lm	ll	lm	ll	ll	lm	lm	lm	ll	lm	ll	lm	lm	lm	ll	ll	ll	lm	ll	lm	lm	ll	ll	ll
Marker502368	LG1	<lmxll>	lm	ll	ll	ll	lm	ll	ll	ll	lm	ll	ll	ll	lm	lm	lm	lm	ll	ll	ll	ll	lm	lm	lm	lm	ll	lm	ll	ll	lm	lm	lm	ll	lm	ll	lm	lm	lm	ll	ll	ll	lm	ll	lm	lm	ll	ll	ll
Marker502370	LG1	<lmxll>	lm	ll	ll	ll	lm	ll	ll	ll	lm	ll	ll	ll	lm	lm	lm	lm	ll	ll	ll	ll	lm	lm	lm	lm	ll	lm	ll	ll	lm	lm	lm	ll	lm	ll	lm	lm	lm	ll	ll	ll	lm	ll	lm	lm	ll	ll	ll
Marker418556	LG1	<lmxll>	lm	ll	ll	ll	lm	ll	ll	ll	lm	ll	ll	ll	lm	lm	lm	lm	ll	ll	ll	ll	lm	lm	lm	lm	ll	lm	ll	ll	lm	lm	lm	ll	lm	ll	lm	lm	lm	ll	ll	ll	lm	ll	lm	lm	ll	ll	ll
Marker474092	LG1	<nnxnp>	np	np	nn	np	nn	nn	nn	nn	np	np	nn	nn	nn	nn	np	nn	nn	nn	np	np	np	np	np	np	np	np	np	nn	nn	np	nn	nn	np	np	nn	np	nn	np	nn	nn	nn	nn	nn	nn	nn	np	np
Marker456099	LG1	<nnxnp>	nn	nn	np	nn	np	np	np	np	nn	nn	np	np	--	np	nn	np	np	np	nn	nn	nn	nn	nn	nn	nn	nn	nn	np	np	--	np	np	nn	nn	np	nn	np	nn	np	np	np	np	np	np	np	--	nn
Marker456098	LG1	<nnxnp>	np	np	nn	np	nn	nn	nn	nn	np	np	nn	nn	--	nn	np	nn	nn	nn	np	np	np	np	np	np	np	np	np	nn	nn	--	nn	nn	np	np	nn	np	nn	np	nn	nn	nn	nn	nn	nn	nn	--	np
Marker677239	LG1	<nnxnp>	nn	np	nn	np	np	nn	nn	np	np	np	np	nn	np	np	np	np	nn	nn	nn	nn	np	np	np	np	np	np	np	np	np	np	nn	np	np	np	np	np	nn	np	nn	nn	np	nn	nn	np	nn	np	np
Marker507668	LG1	<lmxll>	ll	lm	lm	lm	ll	lm	lm	lm	ll	lm	lm	lm	ll	lm	ll	ll	lm	lm	lm	lm	ll	ll	ll	ll	lm	ll	lm	lm	ll	ll	ll	lm	ll	lm	ll	ll	ll	lm	lm	lm	ll	lm	ll	ll	lm	lm	lm
Marker507666	LG1	<lmxll>	ll	lm	lm	lm	ll	lm	lm	lm	ll	lm	lm	lm	ll	lm	ll	ll	lm	lm	lm	lm	ll	ll	ll	ll	lm	ll	lm	lm	ll	ll	ll	lm	ll	lm	ll	ll	ll	lm	lm	lm	ll	lm	ll	ll	lm	lm	lm
Marker205067	LG1	<lmxll>	ll	lm	lm	lm	ll	lm	lm	lm	ll	lm	lm	lm	ll	lm	ll	ll	lm	lm	lm	lm	ll	ll	ll	ll	lm	ll	lm	lm	ll	ll	ll	lm	ll	lm	ll	ll	ll	lm	ll	lm	ll	lm	ll	ll	lm	lm	lm
Marker417110	LG1	<lmxll>	lm	ll	ll	ll	lm	ll	ll	ll	lm	ll	ll	ll	lm	ll	lm	lm	ll	ll	ll	ll	lm	lm	lm	lm	ll	lm	ll	ll	lm	lm	lm	ll	lm	ll	lm	lm	lm	ll	lm	ll	lm	ll	lm	lm	ll	ll	ll
Marker554394	LG1	<nnxnp>	np	np	nn	np	nn	nn	nn	nn	--	np	nn	nn	nn	nn	np	nn	nn	nn	np	np	np	np	np	np	np	np	nn	nn	nn	nn	nn	nn	np	np	nn	np	nn	np	nn	np	nn	nn	nn	nn	nn	np	np
Marker554399	LG1	<nnxnp>	np	np	nn	np	nn	nn	nn	nn	--	np	nn	nn	nn	nn	np	nn	nn	nn	np	np	np	np	np	np	np	np	nn	nn	nn	nn	nn	nn	np	np	nn	np	nn	np	nn	np	nn	nn	nn	nn	nn	np	np
Marker674129	LG1	<lmxll>	lm	ll	ll	ll	lm	ll	ll	ll	lm	ll	ll	ll	lm	ll	lm	lm	ll	ll	ll	ll	lm	ll	lm	lm	ll	lm	ll	ll	lm	lm	lm	ll	lm	ll	lm	lm	lm	ll	lm	ll	lm	ll	lm	lm	ll	ll	ll
Marker674133	LG1	<lmxll>	lm	ll	ll	ll	lm	ll	ll	ll	lm	ll	ll	ll	lm	ll	lm	lm	ll	ll	ll	ll	lm	ll	lm	lm	ll	lm	ll	ll	lm	lm	lm	ll	lm	ll	lm	lm	lm	ll	lm	ll	lm	ll	lm	lm	ll	ll	ll
Marker370660	LG1	<nnxnp>	np	np	nn	np	nn	nn	nn	nn	np	np	nn	nn	nn	nn	np	nn	nn	nn	np	np	np	np	np	np	np	np	np	nn	nn	np	nn	nn	np	np	np	np	nn	np	nn	np	nn	nn	nn	nn	nn	np	np
Marker282605	LG1	<nnxnp>	nn	nn	np	nn	np	np	np	np	nn	nn	np	np	np	np	nn	np	np	np	nn	nn	nn	nn	nn	nn	nn	nn	nn	np	np	nn	np	np	nn	nn	nn	nn	np	nn	np	nn	np	np	np	np	np	nn	nn
Marker217741	LG1	<nnxnp>	np	np	nn	np	nn	np	nn	nn	np	np	nn	nn	nn	nn	np	nn	nn	nn	np	np	np	np	np	np	np	np	np	nn	nn	np	nn	nn	np	np	np	np	nn	np	nn	np	nn	nn	nn	nn	nn	np	np
Marker344564	LG1	<nnxnp>	np	np	nn	np	nn	np	nn	nn	np	np	nn	nn	nn	nn	np	nn	nn	nn	np	np	np	np	np	np	np	np	np	nn	nn	np	nn	nn	np	np	np	np	nn	np	nn	np	nn	nn	nn	nn	nn	np	np
Marker515487	LG1	<nnxnp>	np	np	nn	np	nn	np	nn	nn	np	np	nn	nn	nn	nn	np	nn	nn	nn	np	np	np	np	np	np	np	np	np	nn	nn	np	nn	nn	np	np	np	np	nn	np	nn	np	nn	nn	nn	nn	nn	np	np
Marker344569	LG1	<nnxnp>	nn	nn	np	nn	np	nn	np	np	nn	nn	np	np	np	np	nn	np	np	np	nn	nn	nn	nn	np	nn	nn	nn	nn	np	np	nn	np	np	nn	nn	nn	nn	np	nn	np	nn	np	np	np	np	np	nn	nn
Marker344567	LG1	<nnxnp>	nn	nn	np	nn	np	nn	np	np	nn	nn	np	np	np	np	nn	np	np	np	nn	nn	nn	nn	np	nn	nn	nn	nn	np	np	nn	np	np	nn	nn	nn	nn	np	nn	np	nn	np	np	np	np	np	nn	nn
Marker344568	LG1	<nnxnp>	nn	nn	np	nn	np	nn	np	np	nn	nn	np	np	np	np	nn	np	np	np	nn	nn	nn	nn	np	nn	nn	nn	nn	np	np	nn	np	np	nn	nn	nn	nn	np	nn	np	nn	np	np	np	np	np	nn	nn
Marker515488	LG1	<nnxnp>	np	np	nn	np	nn	np	nn	nn	np	np	nn	nn	nn	nn	np	nn	nn	nn	np	np	np	np	nn	np	np	np	np	nn	nn	np	nn	nn	np	np	np	np	nn	np	nn	np	nn	nn	nn	nn	nn	np	np
Marker624487	LG1	<lmxll>	ll	lm	lm	lm	ll	lm	lm	lm	ll	lm	lm	lm	ll	lm	ll	ll	lm	lm	lm	lm	ll	lm	ll	ll	lm	ll	ll	lm	ll	ll	ll	lm	ll	lm	ll	ll	ll	lm	lm	lm	ll	lm	ll	ll	lm	lm	lm
Marker344526	LG1	<nnxnp>	nn	nn	np	nn	np	nn	np	np	nn	nn	np	np	np	np	nn	np	np	np	nn	nn	nn	nn	nn	nn	nn	nn	nn	np	np	nn	np	np	nn	nn	nn	nn	np	nn	np	nn	np	np	np	np	np	nn	nn
Marker398800	LG1	<lmxll>	ll	lm	lm	lm	ll	lm	lm	lm	ll	lm	lm	lm	ll	lm	ll	ll	lm	lm	lm	lm	ll	lm	ll	ll	lm	ll	ll	lm	ll	ll	ll	lm	ll	lm	ll	ll	ll	lm	lm	lm	ll	lm	ll	ll	lm	lm	lm
Marker398799	LG1	<lmxll>	ll	lm	lm	lm	ll	lm	lm	lm	ll	lm	lm	lm	ll	lm	ll	ll	lm	lm	lm	lm	ll	lm	ll	ll	lm	ll	ll	lm	ll	ll	ll	lm	ll	lm	ll	ll	ll	lm	lm	lm	ll	lm	ll	ll	lm	lm	lm
Marker515491	LG1	<nnxnp>	nn	nn	np	nn	np	nn	np	np	nn	nn	np	np	np	np	nn	np	np	np	nn	nn	nn	nn	nn	nn	nn	nn	nn	np	np	nn	np	np	nn	nn	nn	nn	np	nn	np	nn	np	np	np	np	np	nn	nn
Marker515485	LG1	<nnxnp>	nn	nn	np	nn	np	nn	np	np	nn	nn	np	np	np	np	nn	np	np	np	nn	nn	nn	nn	nn	nn	nn	nn	nn	np	np	nn	np	np	nn	nn	nn	nn	np	nn	np	nn	np	np	np	np	np	nn	nn
Marker515490	LG1	<nnxnp>	nn	nn	np	nn	np	nn	np	np	nn	nn	np	np	np	np	nn	np	np	np	nn	nn	nn	nn	nn	nn	nn	nn	nn	np	np	nn	np	np	nn	nn	nn	nn	np	nn	np	nn	np	np	np	np	np	nn	nn
Marker516635	LG1	<lmxll>	lm	ll	lm	ll	lm	ll	ll	ll	lm	ll	ll	ll	lm	ll	lm	lm	ll	ll	ll	ll	lm	ll	lm	lm	ll	lm	lm	ll	lm	lm	lm	ll	lm	ll	lm	lm	lm	ll	ll	ll	lm	ll	lm	lm	ll	ll	ll
Marker484087	LG1	<lmxll>	lm	ll	lm	ll	lm	ll	ll	ll	lm	ll	ll	ll	lm	ll	lm	lm	ll	ll	ll	ll	lm	ll	lm	lm	ll	lm	lm	ll	lm	lm	lm	ll	lm	ll	lm	lm	lm	ll	ll	ll	lm	ll	lm	lm	ll	ll	ll
Marker315130	LG1	<nnxnp>	nn	nn	np	nn	np	nn	np	np	nn	nn	np	nn	nn	np	nn	np	np	np	nn	nn	nn	nn	nn	nn	nn	nn	nn	np	np	nn	np	np	nn	nn	np	nn	np	nn	np	nn	np	np	np	np	np	nn	nn
Marker315121	LG1	<nnxnp>	np	np	nn	np	nn	np	nn	nn	np	np	nn	np	np	nn	np	nn	nn	nn	np	np	np	np	np	np	np	np	np	nn	nn	np	nn	nn	np	np	nn	np	nn	np	nn	np	nn	nn	nn	nn	nn	np	np
Marker77877	LG1	<lmxll>	ll	lm	ll	lm	ll	lm	lm	lm	ll	lm	lm	lm	ll	lm	ll	ll	lm	ll	lm	lm	ll	lm	ll	lm	lm	ll	ll	lm	ll	ll	ll	lm	ll	lm	ll	ll	ll	lm	lm	lm	ll	lm	ll	ll	lm	lm	lm
Marker660131	LG1	<lmxll>	lm	ll	lm	ll	lm	ll	ll	ll	lm	ll	ll	ll	lm	ll	lm	lm	ll	lm	ll	ll	lm	ll	lm	ll	ll	lm	lm	ll	lm	lm	lm	ll	lm	ll	lm	lm	lm	ll	ll	ll	lm	ll	lm	lm	ll	--	ll
Marker368209	LG1	<nnxnp>	np	np	nn	np	nn	np	nn	nn	np	np	nn	np	np	nn	np	nn	nn	nn	np	np	np	np	np	np	np	np	np	nn	nn	np	nn	nn	np	np	nn	np	nn	np	nn	np	nn	nn	nn	nn	nn	np	np
Marker506772	LG1	<nnxnp>	nn	nn	np	nn	np	nn	np	np	nn	nn	np	nn	nn	np	nn	np	np	np	nn	nn	nn	nn	nn	nn	nn	nn	nn	np	np	nn	np	np	nn	nn	np	nn	np	nn	np	nn	np	np	np	np	np	nn	nn
Marker506774	LG1	<nnxnp>	np	np	nn	np	nn	np	nn	nn	np	np	nn	np	np	nn	np	nn	nn	nn	np	np	np	np	np	np	np	np	np	nn	nn	np	nn	nn	np	np	nn	np	nn	np	nn	np	nn	nn	nn	nn	nn	np	np
Marker261820	LG1	<lmxll>	lm	ll	lm	ll	lm	ll	ll	ll	lm	ll	ll	ll	lm	ll	lm	lm	ll	lm	ll	ll	lm	ll	lm	ll	ll	lm	lm	ll	lm	lm	lm	ll	lm	ll	lm	lm	lm	ll	ll	ll	lm	ll	lm	lm	ll	lm	ll
Marker302037	LG1	<lmxll>	ll	lm	ll	lm	ll	lm	lm	lm	ll	lm	lm	lm	ll	lm	ll	ll	lm	ll	lm	lm	ll	lm	ll	lm	lm	ll	ll	lm	ll	ll	ll	lm	ll	lm	ll	ll	ll	lm	lm	lm	ll	lm	ll	ll	lm	ll	lm
Marker261819	LG1	<lmxll>	ll	lm	ll	lm	ll	lm	lm	lm	ll	lm	lm	lm	ll	lm	ll	ll	lm	ll	lm	lm	ll	lm	ll	lm	lm	ll	ll	lm	ll	ll	ll	lm	ll	lm	ll	ll	ll	lm	lm	lm	ll	lm	ll	ll	lm	ll	lm
Marker302038	LG1	<lmxll>	ll	lm	ll	lm	ll	lm	lm	lm	ll	lm	lm	lm	ll	lm	ll	ll	lm	ll	lm	lm	ll	lm	ll	lm	lm	ll	ll	lm	ll	ll	ll	lm	ll	lm	ll	ll	ll	lm	lm	lm	ll	lm	ll	ll	lm	ll	lm
Marker302039	LG1	<lmxll>	ll	lm	ll	lm	ll	lm	lm	lm	ll	lm	lm	lm	ll	lm	ll	ll	lm	ll	lm	lm	ll	lm	ll	lm	lm	ll	ll	lm	ll	ll	ll	lm	ll	lm	ll	ll	ll	lm	lm	lm	ll	lm	ll	ll	lm	ll	lm
Marker603897	LG1	<lmxll>	ll	lm	ll	lm	ll	lm	lm	lm	ll	lm	lm	lm	ll	lm	ll	lm	lm	ll	lm	lm	ll	lm	ll	lm	lm	ll	lm	lm	ll	ll	ll	lm	ll	lm	lm	ll	ll	lm	lm	lm	ll	lm	ll	ll	lm	ll	lm
Marker418671	LG1	<nnxnp>	nn	nn	np	nn	np	nn	np	np	nn	nn	nn	nn	nn	np	np	np	np	np	nn	nn	nn	nn	nn	nn	nn	nn	nn	np	np	nn	np	np	nn	nn	np	nn	np	nn	np	nn	np	np	np	nn	np	nn	nn
Marker418666	LG1	<nnxnp>	nn	nn	np	nn	np	nn	np	np	nn	nn	nn	nn	nn	np	np	np	np	np	nn	nn	nn	nn	nn	nn	nn	nn	nn	np	np	nn	np	np	nn	nn	np	nn	np	nn	np	nn	np	np	np	nn	np	nn	nn
Marker418668	LG1	<nnxnp>	nn	nn	np	nn	np	nn	np	np	nn	nn	nn	nn	nn	np	np	np	np	np	nn	nn	nn	nn	nn	nn	nn	nn	nn	np	np	nn	np	np	nn	nn	np	nn	np	nn	np	nn	np	np	np	nn	np	nn	nn
Marker418669	LG1	<nnxnp>	nn	nn	np	nn	np	nn	np	np	nn	nn	nn	nn	nn	np	np	np	np	np	nn	nn	nn	nn	nn	nn	nn	nn	nn	np	np	nn	np	np	nn	nn	np	nn	np	nn	np	nn	np	np	np	nn	np	nn	nn
Marker418665	LG1	<nnxnp>	nn	nn	np	nn	np	nn	np	np	nn	nn	nn	nn	nn	np	np	np	np	np	nn	nn	nn	nn	nn	nn	nn	nn	nn	np	np	nn	np	np	nn	nn	np	nn	np	nn	np	nn	np	np	np	nn	np	nn	nn
Marker290181	LG1	<lmxll>	ll	lm	ll	lm	ll	lm	lm	lm	ll	lm	lm	lm	ll	lm	ll	lm	lm	ll	lm	lm	ll	lm	ll	lm	lm	ll	lm	lm	ll	ll	ll	lm	ll	lm	lm	ll	ll	lm	lm	lm	ll	lm	ll	ll	lm	ll	lm
Marker383080	LG1	<lmxll>	ll	lm	ll	lm	ll	lm	lm	lm	ll	lm	lm	lm	ll	lm	ll	lm	lm	ll	lm	lm	ll	lm	ll	lm	lm	ll	lm	lm	ll	ll	ll	lm	ll	lm	lm	ll	ll	lm	lm	lm	ll	lm	ll	ll	lm	ll	lm
Marker383083	LG1	<lmxll>	ll	lm	ll	lm	ll	lm	lm	lm	ll	lm	lm	lm	ll	lm	ll	lm	lm	ll	lm	lm	ll	lm	ll	lm	lm	ll	lm	lm	ll	ll	ll	lm	ll	lm	lm	ll	ll	lm	lm	lm	ll	lm	ll	ll	lm	ll	lm
Marker383077	LG1	<lmxll>	ll	lm	ll	lm	ll	lm	lm	lm	ll	lm	lm	lm	ll	lm	ll	lm	lm	ll	lm	lm	ll	lm	ll	lm	lm	ll	lm	lm	ll	ll	ll	lm	ll	lm	lm	ll	ll	lm	lm	lm	ll	lm	ll	ll	lm	ll	lm
Marker383082	LG1	<lmxll>	ll	lm	ll	lm	ll	lm	lm	lm	ll	lm	lm	lm	ll	lm	ll	lm	lm	ll	lm	lm	ll	lm	ll	lm	lm	ll	lm	lm	ll	ll	ll	lm	ll	lm	lm	ll	ll	lm	lm	lm	ll	lm	ll	ll	lm	ll	lm
Marker383079	LG1	<lmxll>	ll	lm	ll	lm	ll	lm	lm	lm	ll	lm	lm	lm	ll	lm	ll	lm	lm	ll	lm	lm	ll	lm	ll	lm	lm	ll	lm	lm	ll	ll	ll	lm	ll	lm	lm	ll	ll	lm	lm	lm	ll	lm	ll	ll	lm	ll	lm
Marker255321	LG1	<lmxll>	ll	lm	ll	lm	ll	lm	lm	lm	ll	lm	lm	lm	ll	lm	ll	lm	lm	ll	lm	lm	ll	lm	ll	lm	ll	lm	lm	lm	ll	ll	ll	lm	ll	lm	lm	ll	ll	ll	lm	lm	ll	lm	ll	ll	lm	ll	lm
Marker255319	LG1	<lmxll>	ll	lm	ll	lm	ll	lm	lm	lm	ll	lm	lm	lm	ll	lm	ll	lm	lm	ll	lm	lm	ll	lm	ll	lm	ll	lm	lm	lm	ll	ll	ll	lm	ll	lm	lm	ll	ll	ll	lm	lm	ll	lm	ll	ll	lm	ll	lm
Marker255320	LG1	<lmxll>	ll	lm	ll	lm	ll	lm	lm	lm	ll	lm	lm	lm	ll	lm	ll	lm	lm	ll	lm	lm	ll	lm	ll	lm	ll	lm	lm	lm	ll	ll	ll	lm	ll	lm	lm	ll	ll	ll	lm	lm	ll	lm	ll	ll	lm	ll	lm
Marker255322	LG1	<lmxll>	ll	lm	ll	lm	ll	lm	lm	lm	ll	lm	lm	lm	ll	lm	ll	lm	lm	ll	lm	lm	ll	lm	ll	lm	ll	lm	lm	lm	ll	ll	ll	lm	ll	lm	lm	ll	ll	ll	lm	lm	ll	lm	ll	ll	lm	ll	lm
Marker383081	LG1	<lmxll>	lm	ll	lm	ll	lm	ll	ll	ll	lm	ll	ll	ll	lm	ll	lm	ll	ll	lm	ll	ll	lm	ll	lm	ll	ll	lm	ll	ll	lm	lm	lm	ll	lm	ll	ll	lm	lm	ll	ll	ll	lm	ll	lm	lm	ll	lm	ll
Marker286693	LG1	<lmxll>	lm	ll	lm	ll	lm	ll	ll	ll	lm	ll	ll	ll	lm	ll	lm	ll	ll	lm	ll	ll	lm	ll	lm	ll	ll	lm	ll	ll	lm	lm	lm	ll	lm	ll	ll	lm	lm	ll	ll	ll	lm	ll	lm	lm	ll	lm	ll
Marker546411	LG1	<lmxll>	lm	ll	lm	ll	lm	ll	ll	ll	lm	ll	ll	ll	lm	ll	lm	ll	ll	lm	ll	ll	lm	ll	lm	ll	ll	lm	ll	ll	lm	lm	lm	ll	lm	ll	ll	lm	lm	ll	ll	ll	lm	ll	lm	lm	ll	lm	ll
Marker654866	LG1	<lmxll>	lm	ll	lm	ll	lm	ll	ll	ll	lm	ll	ll	ll	lm	ll	lm	ll	ll	lm	ll	ll	lm	ll	lm	ll	ll	lm	ll	ll	lm	lm	lm	ll	lm	ll	ll	lm	lm	ll	ll	ll	lm	ll	lm	lm	ll	lm	ll
Marker691396	LG1	<lmxll>	ll	lm	ll	lm	ll	ll	lm	lm	ll	lm	lm	lm	ll	lm	ll	lm	lm	ll	lm	lm	ll	lm	ll	lm	lm	lm	lm	lm	lm	ll	ll	lm	ll	lm	lm	ll	ll	lm	lm	lm	ll	lm	ll	ll	lm	ll	lm
Marker691402	LG1	<lmxll>	lm	ll	lm	lm	lm	lm	ll	ll	lm	ll	ll	ll	lm	ll	lm	ll	ll	lm	ll	ll	lm	ll	lm	ll	ll	ll	ll	ll	ll	lm	lm	ll	lm	ll	ll	lm	lm	ll	ll	ll	lm	ll	lm	lm	ll	lm	ll
Marker691399	LG1	<lmxll>	lm	ll	lm	lm	lm	lm	ll	ll	lm	ll	ll	ll	lm	ll	lm	ll	ll	lm	ll	ll	lm	ll	lm	ll	ll	ll	ll	ll	ll	lm	lm	ll	lm	ll	ll	lm	lm	ll	ll	ll	lm	ll	lm	lm	ll	lm	ll
Marker691401	LG1	<lmxll>	lm	ll	lm	lm	lm	lm	ll	ll	lm	ll	ll	ll	lm	ll	lm	ll	ll	lm	ll	ll	lm	ll	lm	ll	ll	ll	ll	ll	ll	lm	lm	ll	lm	ll	ll	lm	lm	ll	ll	ll	lm	ll	lm	lm	ll	lm	ll
Marker691397	LG1	<lmxll>	lm	ll	lm	lm	lm	lm	ll	ll	lm	ll	ll	ll	lm	ll	lm	ll	ll	lm	ll	ll	lm	ll	lm	ll	ll	ll	ll	ll	ll	lm	lm	ll	lm	ll	ll	lm	lm	ll	ll	ll	lm	ll	lm	lm	ll	lm	ll
Marker292287	LG1	<nnxnp>	np	np	nn	np	nn	np	nn	nn	np	np	np	np	np	nn	np	nn	nn	nn	np	np	np	np	np	np	np	np	np	nn	nn	np	nn	nn	np	np	nn	np	nn	np	nn	np	nn	nn	np	np	nn	np	np
Marker446010	LG1	<nnxnp>	np	np	nn	np	nn	np	nn	nn	np	np	np	np	np	nn	np	nn	nn	nn	np	np	np	np	np	np	np	np	np	nn	nn	np	nn	nn	np	np	nn	np	nn	np	nn	np	nn	nn	np	np	nn	np	np
Marker546413	LG1	<lmxll>	ll	lm	ll	lm	ll	lm	lm	lm	ll	lm	lm	lm	ll	lm	ll	lm	lm	ll	lm	lm	ll	lm	ll	lm	lm	ll	lm	lm	ll	ll	ll	lm	ll	lm	lm	ll	ll	lm	lm	lm	ll	lm	ll	ll	lm	ll	lm
Marker384802	LG1	<lmxll>	ll	lm	ll	lm	ll	lm	lm	lm	ll	lm	lm	lm	ll	lm	ll	lm	lm	ll	lm	lm	ll	lm	ll	lm	lm	ll	lm	lm	ll	ll	ll	lm	ll	lm	lm	ll	ll	lm	lm	lm	ll	lm	ll	ll	lm	ll	lm
Marker383073	LG1	<lmxll>	ll	lm	ll	lm	ll	lm	lm	lm	ll	lm	lm	lm	ll	lm	ll	lm	lm	ll	lm	lm	ll	lm	ll	lm	lm	ll	lm	lm	ll	ll	ll	lm	ll	lm	lm	ll	ll	lm	lm	lm	ll	lm	ll	ll	lm	ll	lm
Marker383074	LG1	<lmxll>	ll	lm	ll	lm	ll	lm	lm	lm	ll	lm	lm	lm	ll	lm	ll	lm	lm	ll	lm	lm	ll	lm	ll	lm	lm	ll	lm	lm	ll	ll	ll	lm	ll	lm	lm	ll	ll	lm	lm	lm	ll	lm	ll	ll	lm	ll	lm
Marker384799	LG1	<lmxll>	ll	lm	ll	lm	ll	lm	lm	lm	ll	lm	lm	lm	ll	lm	ll	lm	lm	ll	lm	lm	ll	lm	ll	lm	lm	ll	lm	lm	ll	ll	ll	lm	ll	lm	lm	ll	ll	lm	lm	lm	ll	lm	ll	ll	lm	ll	lm
Marker286694	LG1	<lmxll>	lm	ll	lm	ll	lm	ll	ll	ll	lm	ll	ll	ll	lm	ll	lm	ll	ll	lm	ll	ll	lm	ll	lm	ll	ll	lm	ll	ll	lm	lm	lm	ll	lm	ll	ll	lm	lm	ll	ll	ll	lm	ll	lm	lm	ll	lm	ll
Marker418555	LG1	<lmxll>	lm	ll	lm	ll	lm	ll	ll	ll	lm	ll	ll	ll	lm	ll	lm	ll	ll	lm	ll	ll	lm	ll	lm	ll	ll	lm	ll	ll	lm	lm	lm	ll	lm	ll	ll	lm	lm	ll	ll	ll	lm	ll	lm	lm	ll	lm	ll
Marker603898	LG1	<lmxll>	lm	ll	lm	ll	lm	ll	ll	ll	lm	ll	ll	ll	lm	ll	lm	ll	ll	lm	ll	ll	lm	ll	lm	ll	ll	lm	ll	ll	lm	lm	lm	ll	lm	ll	ll	lm	lm	ll	ll	ll	lm	ll	lm	lm	ll	lm	ll
Marker418552	LG1	<lmxll>	lm	ll	lm	ll	lm	ll	ll	ll	lm	ll	ll	ll	lm	ll	lm	ll	ll	lm	ll	ll	lm	ll	lm	ll	ll	lm	ll	ll	lm	lm	lm	ll	lm	ll	ll	lm	lm	ll	ll	ll	lm	ll	lm	lm	ll	lm	ll
Marker603896	LG1	<lmxll>	lm	ll	lm	ll	lm	ll	ll	ll	lm	ll	ll	ll	lm	ll	lm	ll	ll	lm	ll	ll	lm	ll	lm	ll	ll	lm	ll	ll	lm	lm	lm	ll	lm	ll	ll	lm	lm	ll	ll	ll	lm	ll	lm	lm	ll	lm	ll
Marker546415	LG1	<lmxll>	lm	ll	lm	ll	lm	ll	ll	ll	lm	ll	ll	ll	lm	ll	lm	ll	ll	lm	ll	ll	lm	ll	lm	ll	ll	lm	ll	ll	lm	lm	lm	ll	lm	ll	ll	lm	lm	ll	ll	ll	lm	ll	lm	lm	ll	lm	ll
Marker546412	LG1	<lmxll>	ll	lm	ll	lm	ll	lm	lm	lm	ll	lm	lm	lm	ll	lm	ll	lm	lm	ll	lm	lm	ll	lm	ll	lm	lm	ll	lm	lm	ll	ll	ll	lm	ll	lm	lm	ll	ll	lm	lm	lm	ll	lm	ll	ll	lm	ll	lm
Marker290182	LG1	<lmxll>	ll	lm	ll	lm	ll	lm	lm	lm	ll	lm	lm	lm	ll	lm	ll	lm	lm	ll	lm	lm	ll	lm	ll	lm	lm	ll	lm	lm	ll	ll	ll	lm	ll	lm	lm	ll	ll	lm	lm	lm	ll	lm	ll	ll	lm	ll	lm
Marker383072	LG1	<lmxll>	ll	lm	ll	lm	ll	lm	lm	lm	ll	lm	lm	lm	ll	lm	ll	lm	lm	ll	lm	lm	ll	lm	ll	lm	lm	ll	lm	lm	ll	ll	ll	lm	ll	lm	lm	ll	ll	lm	lm	lm	ll	lm	ll	ll	lm	ll	lm
Marker383076	LG1	<lmxll>	ll	lm	ll	lm	ll	lm	lm	lm	ll	lm	lm	lm	ll	lm	ll	lm	lm	ll	lm	lm	ll	lm	ll	lm	lm	ll	lm	lm	ll	ll	ll	lm	ll	lm	lm	ll	ll	lm	lm	lm	ll	lm	ll	ll	lm	ll	lm
Marker383078	LG1	<lmxll>	ll	lm	ll	lm	ll	lm	lm	lm	ll	lm	lm	lm	ll	lm	ll	lm	lm	ll	lm	lm	ll	lm	ll	lm	lm	ll	lm	lm	ll	ll	ll	lm	ll	lm	lm	ll	ll	lm	lm	lm	ll	lm	ll	ll	lm	ll	lm
Marker188777	LG1	<lmxll>	lm	ll	ll	lm	lm	lm	ll	ll	lm	ll	ll	ll	lm	ll	lm	ll	ll	lm	ll	ll	lm	ll	lm	ll	ll	ll	ll	ll	ll	lm	lm	ll	lm	ll	ll	lm	lm	ll	ll	lm	lm	ll	lm	lm	ll	lm	ll
Marker453776	LG1	<lmxll>	lm	ll	ll	lm	lm	lm	ll	ll	lm	ll	ll	ll	lm	ll	lm	ll	ll	lm	ll	ll	lm	ll	lm	ll	ll	ll	ll	ll	ll	lm	lm	ll	lm	ll	ll	lm	lm	ll	ll	lm	lm	ll	lm	lm	ll	lm	ll
Marker453778	LG1	<lmxll>	lm	ll	ll	lm	lm	lm	ll	ll	lm	ll	ll	ll	lm	ll	lm	ll	ll	lm	ll	ll	lm	ll	lm	ll	ll	ll	ll	ll	ll	lm	lm	ll	lm	ll	ll	lm	lm	ll	ll	lm	lm	ll	lm	lm	ll	lm	ll
Marker188776	LG1	<lmxll>	ll	lm	lm	ll	ll	ll	lm	lm	ll	lm	lm	lm	ll	lm	ll	lm	lm	ll	lm	lm	ll	lm	ll	lm	lm	lm	lm	lm	lm	ll	ll	lm	ll	lm	lm	ll	ll	lm	lm	ll	ll	lm	ll	ll	lm	ll	lm
Marker453741	LG1	<lmxll>	lm	ll	ll	lm	lm	lm	ll	ll	lm	ll	ll	ll	lm	ll	lm	ll	ll	lm	ll	ll	lm	ll	lm	ll	ll	ll	ll	ll	ll	lm	lm	ll	lm	ll	ll	lm	lm	ll	ll	lm	lm	ll	lm	lm	ll	lm	ll
Marker164829	LG1	<nnxnp>	nn	nn	nn	np	nn	np	nn	nn	np	np	np	np	np	nn	np	nn	nn	nn	np	np	np	np	np	np	np	nn	np	nn	nn	nn	np	nn	np	np	nn	np	nn	np	nn	np	nn	nn	np	np	nn	np	np
Marker164830	LG1	<nnxnp>	nn	nn	nn	np	nn	np	nn	nn	np	np	np	np	np	nn	np	nn	nn	nn	np	np	np	np	np	np	np	nn	np	nn	nn	nn	np	nn	np	np	nn	np	nn	np	nn	np	nn	nn	np	np	nn	np	np
Marker164827	LG1	<nnxnp>	nn	nn	nn	np	nn	np	nn	nn	np	np	np	np	np	nn	np	nn	nn	nn	np	np	np	np	np	np	np	nn	np	nn	nn	nn	np	nn	np	np	nn	np	nn	np	nn	np	nn	nn	np	np	nn	np	np
Marker440296	LG1	<nnxnp>	np	np	np	nn	np	nn	np	np	nn	nn	nn	nn	nn	np	nn	np	np	np	nn	nn	nn	np	nn	nn	nn	np	nn	nn	np	np	nn	nn	nn	nn	np	nn	nn	nn	np	nn	nn	np	nn	nn	nn	nn	nn
Marker440301	LG1	<nnxnp>	np	np	np	nn	np	nn	np	np	nn	nn	nn	nn	nn	np	nn	np	np	np	nn	nn	nn	np	nn	nn	nn	np	nn	nn	np	np	nn	nn	nn	nn	np	nn	nn	nn	np	nn	nn	np	nn	nn	nn	nn	nn
Marker440294	LG1	<nnxnp>	np	np	np	nn	np	nn	np	np	nn	nn	nn	nn	nn	np	nn	np	np	np	nn	nn	nn	nn	nn	nn	nn	np	nn	np	np	np	nn	nn	nn	nn	np	nn	np	nn	np	nn	nn	np	nn	nn	np	nn	nn
Marker444427	LG1	<lmxll>	lm	lm	ll	lm	lm	lm	ll	lm	lm	ll	ll	ll	lm	ll	lm	ll	ll	lm	ll	ll	ll	ll	ll	ll	ll	ll	lm	ll	ll	lm	lm	ll	lm	ll	ll	lm	lm	ll	ll	lm	lm	ll	lm	lm	ll	lm	ll
Marker456097	LG1	<lmxll>	ll	ll	lm	ll	ll	ll	lm	ll	ll	lm	lm	lm	ll	lm	ll	lm	lm	ll	lm	lm	lm	lm	lm	lm	lm	lm	ll	lm	lm	ll	ll	lm	ll	lm	lm	ll	ll	lm	lm	ll	ll	lm	ll	ll	lm	ll	lm
Marker94789	LG1	<nnxnp>	nn	nn	nn	np	nn	np	nn	nn	np	np	nn	np	np	nn	np	nn	nn	nn	np	np	np	nn	np	np	np	nn	np	nn	nn	nn	np	np	np	np	nn	np	nn	np	nn	np	np	nn	np	np	nn	np	np
Marker94785	LG1	<nnxnp>	nn	nn	nn	np	nn	np	nn	nn	np	np	nn	np	np	nn	np	nn	nn	nn	np	np	np	nn	np	np	np	nn	np	nn	nn	nn	np	np	np	np	nn	np	nn	np	nn	np	np	nn	np	np	nn	np	np
Marker94787	LG1	<nnxnp>	nn	nn	nn	np	nn	np	nn	nn	np	np	nn	np	np	nn	np	nn	nn	nn	np	np	np	nn	np	np	np	nn	np	nn	nn	nn	np	np	np	np	nn	np	nn	np	nn	np	np	nn	np	np	nn	np	np
Marker94790	LG1	<nnxnp>	np	np	np	nn	np	nn	np	np	nn	nn	np	nn	nn	np	nn	np	np	np	nn	nn	nn	np	nn	nn	nn	np	nn	np	np	np	nn	nn	nn	nn	np	nn	np	nn	np	nn	nn	np	nn	nn	np	nn	nn
Marker619028	LG1	<lmxll>	lm	lm	ll	lm	lm	lm	ll	lm	lm	ll	ll	ll	lm	ll	lm	ll	ll	lm	ll	ll	ll	ll	lm	ll	ll	ll	lm	ll	ll	lm	lm	ll	ll	ll	ll	lm	lm	ll	ll	lm	lm	ll	lm	lm	ll	lm	ll
Marker619030	LG1	<lmxll>	lm	lm	ll	lm	lm	lm	ll	lm	lm	ll	ll	ll	lm	ll	lm	ll	ll	lm	ll	ll	ll	ll	lm	ll	ll	ll	lm	ll	ll	lm	lm	ll	ll	ll	ll	lm	lm	ll	ll	lm	lm	ll	lm	lm	ll	lm	ll
Marker178447	LG1	<lmxll>	ll	ll	lm	ll	ll	ll	lm	ll	ll	lm	lm	lm	ll	lm	ll	lm	lm	ll	lm	lm	lm	lm	ll	lm	lm	lm	ll	lm	lm	ll	ll	lm	lm	lm	lm	ll	ll	lm	lm	ll	ll	lm	ll	ll	lm	ll	lm
Marker619036	LG1	<lmxll>	lm	lm	ll	lm	lm	lm	ll	lm	lm	ll	ll	ll	lm	ll	lm	ll	ll	lm	ll	ll	ll	ll	lm	ll	ll	ll	lm	ll	ll	lm	lm	ll	ll	ll	ll	lm	lm	ll	ll	lm	lm	ll	lm	lm	ll	lm	ll
Marker619026	LG1	<lmxll>	lm	lm	ll	lm	lm	lm	ll	lm	lm	ll	ll	ll	lm	ll	lm	ll	ll	lm	ll	ll	ll	ll	lm	ll	ll	ll	lm	ll	ll	lm	lm	ll	ll	ll	ll	lm	lm	ll	ll	lm	lm	ll	lm	lm	ll	lm	ll
Marker344565	LG1	<lmxll>	lm	lm	ll	lm	lm	lm	ll	lm	lm	ll	ll	ll	lm	ll	lm	ll	ll	lm	ll	ll	ll	ll	ll	ll	ll	ll	lm	ll	ll	lm	lm	ll	ll	ll	ll	lm	lm	ll	ll	lm	lm	ll	lm	lm	ll	lm	lm
Marker344566	LG1	<lmxll>	lm	lm	ll	lm	lm	lm	ll	lm	lm	ll	ll	ll	lm	ll	lm	ll	ll	lm	ll	ll	ll	ll	ll	ll	ll	ll	lm	ll	ll	lm	lm	ll	ll	ll	ll	lm	lm	ll	ll	lm	lm	ll	lm	lm	ll	lm	lm
Marker217740	LG1	<lmxll>	ll	ll	lm	ll	ll	ll	lm	ll	ll	lm	lm	lm	ll	lm	ll	lm	lm	ll	lm	lm	lm	lm	ll	lm	lm	lm	ll	lm	lm	ll	ll	lm	lm	lm	lm	ll	ll	lm	lm	ll	ll	lm	ll	ll	lm	ll	lm
Marker217739	LG1	<lmxll>	lm	lm	ll	lm	lm	lm	ll	lm	lm	ll	ll	ll	lm	ll	lm	ll	ll	lm	ll	ll	ll	ll	lm	ll	ll	ll	lm	ll	ll	lm	lm	ll	ll	ll	ll	lm	lm	ll	ll	lm	lm	ll	lm	lm	ll	lm	ll
Marker344525	LG1	<lmxll>	ll	ll	lm	ll	ll	ll	lm	ll	ll	lm	lm	lm	ll	lm	ll	lm	lm	ll	lm	lm	lm	lm	ll	lm	lm	lm	ll	lm	lm	ll	ll	lm	lm	lm	lm	ll	ll	lm	lm	ll	ll	lm	ll	ll	lm	ll	lm
Marker162765	LG1	<nnxnp>	np	np	np	nn	np	np	np	np	nn	np	np	nn	nn	np	nn	np	np	np	nn	nn	nn	np	nn	nn	nn	np	nn	np	np	np	nn	nn	nn	nn	np	nn	np	nn	np	np	nn	np	nn	nn	np	nn	nn
Marker162763	LG1	<nnxnp>	np	np	np	nn	np	np	np	np	nn	np	np	nn	nn	np	nn	np	np	np	nn	nn	nn	np	nn	nn	nn	np	nn	np	np	np	nn	nn	nn	nn	np	nn	np	nn	np	np	nn	np	nn	nn	np	nn	nn
Marker507092	LG1	<nnxnp>	np	np	np	nn	np	np	np	np	nn	np	np	nn	nn	np	nn	np	np	np	nn	nn	nn	np	nn	nn	nn	np	nn	np	np	np	nn	nn	nn	nn	np	nn	np	nn	np	nn	nn	np	nn	nn	np	nn	nn
Marker507095	LG1	<nnxnp>	np	np	np	nn	np	np	np	np	nn	np	np	nn	nn	np	nn	np	np	np	nn	nn	nn	np	nn	nn	nn	np	nn	np	np	np	nn	nn	nn	nn	np	nn	np	nn	np	nn	nn	np	nn	nn	np	nn	nn
Marker441605	LG1	<nnxnp>	np	np	np	nn	np	np	np	np	nn	np	np	nn	nn	np	nn	np	np	np	nn	nn	nn	np	nn	nn	nn	np	nn	np	np	np	nn	nn	nn	nn	np	nn	np	nn	np	nn	nn	np	nn	nn	np	nn	nn
Marker315125	LG1	<lmxll>	ll	ll	lm	ll	ll	ll	lm	lm	ll	lm	lm	lm	ll	lm	ll	lm	lm	ll	lm	lm	lm	lm	ll	lm	lm	lm	ll	lm	lm	ll	ll	lm	lm	lm	lm	ll	ll	lm	lm	ll	ll	lm	ll	ll	lm	ll	lm
Marker315129	LG1	<lmxll>	lm	lm	ll	lm	lm	lm	ll	ll	lm	ll	ll	ll	lm	ll	lm	ll	ll	lm	ll	ll	ll	ll	lm	ll	ll	ll	lm	ll	ll	lm	lm	ll	ll	ll	ll	lm	lm	ll	ll	lm	lm	ll	lm	lm	ll	lm	ll
Marker315124	LG1	<lmxll>	ll	ll	lm	ll	ll	ll	lm	lm	ll	lm	lm	lm	ll	lm	ll	lm	lm	ll	lm	lm	lm	lm	ll	lm	lm	lm	ll	lm	lm	ll	ll	lm	lm	lm	lm	ll	ll	lm	lm	ll	ll	lm	ll	ll	lm	ll	lm
Marker315127	LG1	<lmxll>	ll	ll	lm	ll	ll	ll	lm	lm	ll	lm	lm	lm	ll	lm	ll	lm	lm	ll	lm	lm	lm	lm	ll	lm	lm	lm	ll	lm	lm	ll	ll	lm	lm	lm	lm	ll	ll	lm	lm	ll	ll	lm	ll	ll	lm	ll	lm
Marker315122	LG1	<lmxll>	ll	ll	lm	ll	ll	ll	lm	lm	ll	lm	lm	lm	ll	lm	ll	lm	lm	ll	lm	lm	lm	lm	ll	lm	lm	lm	ll	lm	lm	ll	ll	lm	lm	lm	lm	ll	ll	lm	lm	ll	ll	lm	ll	ll	lm	ll	lm
Marker162697	LG1	<nnxnp>	np	np	np	nn	np	np	np	np	nn	np	np	nn	nn	np	nn	np	np	np	nn	nn	nn	np	nn	nn	nn	np	nn	np	np	np	nn	nn	nn	nn	np	nn	np	nn	np	nn	nn	np	nn	nn	np	nn	nn
Marker441606	LG1	<nnxnp>	nn	nn	nn	np	nn	nn	nn	nn	np	nn	nn	np	np	nn	np	nn	nn	nn	np	np	np	nn	np	np	np	nn	np	nn	nn	nn	np	np	np	np	nn	np	nn	np	nn	np	np	nn	np	np	nn	np	np
Marker162696	LG1	<nnxnp>	np	np	np	nn	np	np	np	np	nn	np	np	nn	nn	np	nn	np	np	np	nn	nn	nn	np	nn	nn	nn	np	nn	np	np	np	nn	nn	nn	nn	np	nn	np	nn	np	nn	nn	np	nn	nn	np	nn	nn
Marker418670	LG1	<lmxll>	lm	lm	ll	lm	lm	lm	ll	ll	lm	ll	ll	ll	lm	ll	lm	ll	ll	lm	ll	ll	ll	ll	lm	ll	ll	ll	lm	ll	ll	lm	lm	ll	ll	ll	ll	lm	lm	ll	ll	lm	lm	ll	lm	lm	ll	lm	ll
Marker506771	LG1	<lmxll>	ll	ll	lm	ll	ll	ll	lm	lm	ll	lm	lm	lm	ll	lm	ll	lm	lm	ll	lm	lm	lm	lm	ll	lm	lm	lm	ll	lm	lm	ll	ll	lm	lm	lm	lm	ll	ll	lm	lm	ll	ll	lm	ll	ll	lm	ll	lm
Marker418667	LG1	<lmxll>	ll	ll	lm	ll	ll	ll	lm	lm	ll	lm	lm	lm	ll	lm	ll	lm	lm	ll	lm	lm	lm	lm	ll	lm	lm	lm	ll	lm	lm	ll	ll	lm	lm	lm	lm	ll	ll	lm	lm	ll	ll	lm	ll	ll	lm	ll	lm
Marker389705	LG1	<lmxll>	ll	ll	lm	ll	ll	ll	lm	lm	lm	ll	lm	lm	lm	lm	ll	lm	lm	ll	lm	lm	lm	lm	ll	lm	lm	ll	ll	lm	lm	ll	ll	lm	lm	lm	lm	ll	ll	lm	lm	ll	ll	lm	ll	ll	lm	ll	lm
Marker96289	LG1	<lmxll>	lm	lm	ll	lm	lm	lm	ll	ll	ll	lm	ll	ll	ll	ll	lm	ll	ll	lm	ll	ll	ll	ll	lm	ll	ll	lm	lm	ll	ll	lm	lm	ll	ll	ll	ll	lm	lm	ll	ll	lm	lm	ll	lm	lm	ll	lm	ll
Marker77591	LG1	<lmxll>	lm	lm	ll	lm	lm	lm	ll	ll	ll	lm	ll	ll	ll	ll	lm	ll	ll	lm	ll	ll	ll	ll	lm	ll	ll	lm	lm	ll	ll	lm	lm	ll	ll	ll	ll	lm	lm	ll	ll	lm	lm	ll	lm	lm	ll	lm	ll
Marker389722	LG1	<lmxll>	ll	ll	lm	ll	ll	ll	lm	lm	lm	ll	lm	lm	lm	lm	ll	lm	lm	ll	lm	lm	lm	lm	ll	lm	lm	ll	ll	lm	lm	ll	ll	lm	lm	lm	lm	ll	ll	lm	lm	ll	ll	lm	ll	ll	lm	ll	lm
Marker74576	LG1	<lmxll>	ll	ll	lm	ll	ll	ll	lm	lm	lm	ll	lm	lm	lm	lm	ll	lm	lm	ll	lm	lm	lm	lm	ll	lm	lm	ll	ll	lm	lm	ll	ll	lm	lm	lm	lm	ll	ll	lm	lm	ll	ll	lm	ll	ll	lm	ll	lm
Marker52851	LG1	<lmxll>	lm	lm	ll	lm	lm	lm	ll	ll	ll	lm	ll	ll	ll	ll	lm	ll	ll	lm	ll	ll	ll	ll	lm	ll	ll	lm	lm	ll	ll	lm	lm	ll	ll	ll	ll	lm	lm	ll	ll	lm	lm	ll	lm	lm	ll	lm	ll
Marker238771	LG1	<lmxll>	lm	lm	ll	lm	lm	lm	ll	ll	ll	lm	ll	ll	ll	ll	lm	ll	ll	lm	ll	ll	ll	ll	lm	ll	ll	lm	lm	ll	ll	lm	lm	ll	ll	ll	ll	lm	lm	ll	ll	lm	lm	ll	lm	lm	ll	lm	ll
Marker34228	LG1	<lmxll>	ll	ll	lm	ll	ll	ll	lm	lm	lm	ll	lm	lm	lm	lm	ll	lm	lm	ll	lm	lm	lm	lm	ll	lm	lm	ll	ll	lm	lm	ll	ll	lm	lm	lm	lm	ll	ll	lm	lm	ll	ll	lm	ll	ll	lm	ll	lm
Marker34338	LG1	<lmxll>	ll	ll	lm	ll	ll	ll	lm	lm	lm	ll	lm	lm	lm	lm	ll	lm	lm	ll	lm	lm	lm	lm	ll	lm	lm	ll	ll	lm	lm	ll	ll	lm	lm	lm	lm	ll	ll	lm	lm	ll	ll	lm	ll	ll	lm	ll	lm
Marker96250	LG1	<lmxll>	lm	lm	ll	lm	lm	lm	ll	ll	ll	lm	ll	ll	ll	ll	lm	ll	ll	lm	ll	ll	ll	ll	lm	ll	ll	lm	lm	ll	ll	lm	lm	ll	ll	ll	ll	lm	lm	ll	ll	lm	lm	ll	lm	lm	ll	lm	ll
Marker111739	LG1	<lmxll>	ll	ll	lm	ll	ll	ll	lm	lm	lm	ll	lm	lm	lm	lm	ll	lm	lm	ll	lm	lm	lm	lm	ll	lm	lm	ll	ll	lm	lm	ll	ll	lm	lm	lm	lm	ll	ll	lm	lm	ll	ll	lm	ll	ll	lm	ll	lm
Marker389702	LG1	<lmxll>	lm	lm	ll	lm	lm	lm	ll	ll	ll	lm	ll	ll	ll	ll	lm	ll	ll	lm	ll	ll	ll	ll	lm	ll	ll	lm	lm	ll	ll	lm	lm	ll	ll	ll	ll	lm	lm	ll	ll	lm	lm	ll	lm	lm	ll	lm	ll
Marker96284	LG1	<lmxll>	lm	lm	ll	lm	lm	lm	ll	ll	ll	lm	ll	ll	ll	ll	lm	ll	ll	lm	ll	ll	ll	ll	lm	ll	ll	lm	lm	ll	ll	lm	lm	ll	ll	ll	ll	lm	lm	ll	ll	lm	lm	ll	lm	lm	ll	lm	ll
Marker111673	LG1	<lmxll>	lm	lm	ll	lm	lm	lm	ll	ll	ll	lm	ll	ll	ll	ll	lm	ll	ll	lm	ll	ll	ll	ll	lm	ll	ll	lm	lm	ll	ll	lm	lm	ll	ll	ll	ll	lm	lm	ll	ll	lm	lm	ll	lm	lm	ll	lm	ll
Marker389699	LG1	<lmxll>	lm	lm	ll	lm	lm	lm	ll	ll	ll	lm	ll	ll	ll	ll	lm	ll	ll	lm	ll	ll	ll	ll	lm	ll	ll	lm	lm	ll	ll	lm	lm	ll	ll	ll	ll	lm	lm	ll	ll	lm	lm	ll	lm	lm	ll	lm	ll
Marker25451	LG1	<lmxll>	lm	lm	ll	lm	lm	lm	ll	ll	ll	lm	ll	ll	ll	ll	lm	ll	ll	lm	ll	ll	ll	ll	lm	ll	ll	lm	lm	ll	ll	lm	lm	ll	ll	ll	ll	lm	lm	ll	ll	lm	lm	ll	lm	lm	ll	lm	ll
Marker389720	LG1	<lmxll>	lm	lm	ll	lm	lm	lm	ll	ll	ll	lm	ll	ll	ll	ll	lm	ll	ll	lm	ll	ll	ll	ll	lm	ll	ll	lm	lm	ll	ll	lm	lm	ll	ll	ll	ll	lm	lm	ll	ll	lm	lm	ll	lm	lm	ll	lm	ll
Marker389704	LG1	<lmxll>	lm	lm	ll	lm	lm	lm	ll	ll	ll	lm	ll	ll	ll	ll	lm	ll	ll	lm	ll	ll	ll	ll	lm	ll	ll	lm	lm	ll	ll	lm	lm	ll	ll	ll	ll	lm	lm	ll	ll	lm	lm	ll	lm	lm	ll	lm	ll
Marker67114	LG1	<lmxll>	lm	lm	ll	lm	lm	lm	ll	ll	ll	lm	ll	ll	ll	ll	lm	ll	ll	lm	ll	ll	ll	ll	lm	ll	ll	lm	lm	ll	ll	lm	lm	ll	ll	ll	ll	lm	lm	ll	ll	lm	lm	ll	lm	lm	ll	lm	ll
Marker111740	LG1	<lmxll>	lm	lm	ll	lm	lm	lm	ll	ll	ll	lm	ll	ll	ll	ll	lm	ll	ll	lm	ll	ll	ll	ll	lm	ll	ll	lm	lm	ll	ll	lm	lm	ll	ll	ll	ll	lm	lm	ll	ll	lm	lm	ll	lm	lm	ll	lm	ll
Marker270162	LG1	<lmxll>	lm	lm	ll	lm	lm	lm	ll	ll	ll	lm	ll	ll	ll	ll	lm	ll	ll	lm	ll	ll	ll	ll	lm	ll	ll	lm	lm	ll	ll	lm	lm	ll	ll	ll	ll	lm	lm	ll	ll	lm	lm	ll	lm	lm	ll	lm	ll
Marker572056	LG1	<lmxll>	ll	ll	lm	ll	ll	ll	lm	lm	lm	ll	lm	lm	lm	lm	ll	lm	lm	ll	lm	lm	lm	lm	ll	lm	lm	ll	ll	lm	lm	ll	ll	lm	lm	lm	lm	ll	ll	lm	lm	ll	ll	lm	ll	ll	lm	ll	lm
Marker28448	LG1	<lmxll>	lm	lm	ll	lm	lm	lm	ll	ll	ll	lm	ll	ll	ll	ll	lm	ll	ll	lm	ll	ll	ll	ll	lm	ll	ll	lm	lm	ll	ll	lm	lm	ll	ll	ll	ll	lm	lm	ll	ll	lm	lm	ll	lm	lm	ll	lm	ll
Marker12563	LG1	<lmxll>	ll	ll	lm	ll	ll	ll	lm	lm	lm	ll	lm	lm	lm	lm	ll	lm	lm	ll	lm	lm	lm	lm	ll	lm	lm	ll	ll	lm	lm	ll	ll	lm	lm	lm	lm	ll	ll	lm	lm	ll	ll	lm	ll	ll	lm	ll	lm
Marker166269	LG1	<lmxll>	ll	ll	lm	ll	ll	ll	lm	lm	lm	ll	lm	lm	lm	lm	ll	lm	lm	ll	lm	lm	lm	lm	ll	lm	lm	ll	ll	lm	lm	ll	ll	lm	lm	lm	lm	ll	ll	lm	lm	ll	ll	lm	ll	ll	lm	ll	lm
Marker67110	LG1	<lmxll>	ll	ll	lm	ll	ll	ll	lm	lm	lm	ll	lm	lm	lm	lm	ll	lm	lm	ll	lm	lm	lm	lm	ll	lm	lm	ll	ll	lm	lm	ll	ll	lm	lm	lm	lm	ll	ll	lm	lm	ll	ll	lm	ll	ll	lm	ll	lm
Marker111671	LG1	<lmxll>	ll	ll	lm	ll	ll	ll	lm	lm	lm	ll	lm	lm	lm	lm	ll	lm	lm	ll	lm	lm	lm	lm	ll	lm	lm	ll	ll	lm	lm	ll	ll	lm	lm	lm	lm	ll	ll	lm	lm	ll	ll	lm	ll	ll	lm	ll	lm
Marker166266	LG1	<lmxll>	lm	lm	ll	lm	lm	lm	ll	ll	ll	lm	ll	ll	ll	ll	lm	ll	ll	lm	ll	ll	ll	ll	lm	ll	ll	lm	lm	ll	ll	lm	lm	ll	ll	ll	ll	lm	lm	ll	ll	lm	lm	ll	lm	lm	ll	lm	ll
Marker134116	LG1	<lmxll>	ll	ll	lm	ll	ll	ll	lm	lm	lm	ll	lm	lm	lm	lm	ll	lm	lm	ll	lm	lm	lm	lm	ll	lm	lm	ll	ll	lm	lm	ll	ll	lm	lm	lm	lm	ll	ll	lm	lm	ll	ll	lm	ll	ll	lm	ll	lm
Marker96291	LG1	<lmxll>	lm	lm	ll	lm	lm	lm	ll	ll	ll	lm	ll	ll	ll	ll	lm	ll	ll	lm	ll	ll	ll	ll	lm	ll	ll	lm	lm	ll	ll	lm	lm	ll	ll	ll	ll	lm	lm	ll	ll	lm	lm	ll	lm	lm	ll	lm	ll
Marker28451	LG1	<lmxll>	ll	ll	lm	ll	ll	ll	lm	lm	lm	ll	lm	lm	lm	lm	ll	lm	lm	ll	lm	lm	lm	lm	ll	lm	lm	ll	ll	lm	lm	ll	ll	lm	lm	lm	lm	ll	ll	lm	lm	ll	ll	lm	ll	ll	lm	ll	lm
Marker239692	LG1	<lmxll>	ll	ll	lm	ll	ll	ll	lm	lm	lm	ll	lm	lm	lm	lm	ll	lm	lm	ll	lm	lm	lm	lm	ll	lm	lm	ll	ll	lm	lm	ll	ll	lm	lm	lm	lm	ll	ll	lm	lm	ll	ll	lm	ll	ll	lm	ll	lm
Marker12566	LG1	<lmxll>	lm	lm	ll	lm	lm	lm	ll	ll	ll	lm	ll	ll	ll	ll	lm	ll	ll	lm	ll	ll	ll	ll	lm	ll	ll	lm	lm	ll	ll	lm	lm	ll	ll	ll	ll	lm	lm	ll	ll	lm	lm	ll	lm	lm	ll	lm	ll
Marker111674	LG1	<lmxll>	lm	lm	ll	lm	lm	lm	ll	ll	ll	lm	ll	ll	ll	ll	lm	ll	ll	lm	ll	ll	ll	ll	lm	ll	ll	lm	lm	ll	ll	lm	lm	ll	ll	ll	ll	lm	lm	ll	ll	lm	lm	ll	lm	lm	ll	lm	ll
Marker389690	LG1	<lmxll>	ll	ll	lm	ll	ll	ll	lm	lm	lm	ll	lm	lm	lm	lm	ll	lm	lm	ll	lm	lm	lm	lm	ll	lm	lm	ll	ll	lm	lm	ll	ll	lm	lm	lm	lm	ll	ll	lm	lm	ll	ll	lm	ll	ll	lm	ll	lm
Marker96285	LG1	<lmxll>	lm	lm	ll	lm	lm	lm	ll	ll	ll	lm	ll	ll	ll	ll	lm	ll	ll	lm	ll	ll	ll	ll	lm	ll	ll	lm	lm	ll	ll	lm	lm	ll	ll	ll	ll	lm	lm	ll	ll	lm	lm	ll	lm	lm	ll	lm	ll
Marker111737	LG1	<lmxll>	lm	lm	ll	lm	lm	lm	ll	ll	ll	lm	ll	ll	ll	ll	lm	ll	ll	lm	ll	ll	ll	ll	lm	ll	ll	lm	lm	ll	ll	lm	lm	ll	ll	ll	ll	lm	lm	ll	ll	lm	lm	ll	lm	lm	ll	lm	ll
Marker368211	LG1	<lmxll>	lm	lm	ll	lm	lm	lm	ll	ll	lm	ll	ll	ll	lm	lm	lm	ll	ll	lm	ll	ll	ll	ll	lm	ll	ll	ll	lm	ll	ll	lm	lm	ll	ll	ll	ll	lm	lm	ll	ll	lm	lm	ll	lm	lm	ll	lm	ll
Marker368210	LG1	<lmxll>	lm	lm	ll	lm	lm	lm	ll	ll	lm	ll	ll	ll	lm	lm	lm	ll	ll	lm	ll	ll	ll	ll	lm	ll	ll	ll	lm	ll	ll	lm	lm	ll	ll	ll	ll	lm	lm	ll	ll	lm	lm	ll	lm	lm	ll	lm	ll
Marker162762	LG1	<nnxnp>	np	np	np	nn	np	np	np	np	nn	np	np	nn	nn	np	nn	np	np	np	nn	nn	nn	np	nn	nn	nn	np	nn	np	np	np	nn	nn	nn	nn	np	nn	np	nn	np	nn	nn	np	nn	nn	np	nn	nn
Marker493088	LG1	<nnxnp>	np	np	np	nn	np	np	np	np	nn	np	np	nn	nn	np	nn	np	np	np	nn	nn	nn	np	nn	nn	nn	np	nn	np	np	np	nn	nn	nn	nn	np	nn	np	nn	np	nn	nn	np	nn	nn	np	nn	nn
Marker497379	LG1	<nnxnp>	np	np	np	nn	np	np	np	np	nn	np	np	nn	nn	np	nn	np	np	np	nn	nn	nn	np	nn	nn	nn	np	nn	np	np	np	nn	nn	nn	nn	np	nn	np	nn	np	nn	nn	np	nn	nn	np	nn	nn
Marker493076	LG1	<nnxnp>	nn	nn	nn	np	nn	nn	nn	nn	np	nn	nn	np	np	nn	np	nn	nn	nn	np	np	np	nn	np	np	np	nn	np	nn	nn	nn	np	np	np	np	nn	np	nn	np	nn	np	np	nn	np	np	nn	np	np
Marker485446	LG1	<nnxnp>	nn	nn	nn	np	nn	nn	nn	nn	np	nn	nn	np	np	nn	np	nn	nn	nn	np	np	np	nn	np	np	np	nn	np	nn	nn	nn	np	np	np	np	nn	np	nn	np	nn	np	np	nn	np	np	nn	np	np
Marker507096	LG1	<efxeg>	eg	eg	fg	ee	eg	eg	fg	fg	ef	eg	fg	ef	ef	fg	ee	fg	fg	eg	ef	ef	ef	fg	ee	ef	ef	eg	ee	fg	fg	eg	ee	ef	ef	ef	fg	ee	eg	ef	fg	ee	ee	fg	ee	ee	fg	ee	ef
Marker276856	LG1	<lmxll>	lm	lm	ll	lm	lm	lm	ll	ll	ll	ll	ll	ll	ll	ll	lm	ll	ll	lm	ll	ll	ll	ll	lm	ll	ll	lm	lm	ll	ll	lm	lm	ll	ll	ll	ll	lm	lm	ll	ll	lm	lm	ll	lm	lm	ll	lm	ll
Marker276855	LG1	<lmxll>	lm	lm	ll	lm	lm	lm	ll	ll	ll	ll	ll	ll	ll	ll	lm	ll	ll	lm	ll	ll	ll	ll	lm	ll	ll	lm	lm	ll	ll	lm	lm	ll	ll	ll	ll	lm	lm	ll	ll	lm	lm	ll	lm	lm	ll	lm	ll
Marker361382	LG1	<lmxll>	ll	ll	lm	ll	ll	ll	lm	lm	lm	lm	lm	lm	lm	lm	ll	lm	lm	ll	lm	lm	lm	lm	ll	lm	lm	ll	ll	lm	lm	ll	ll	lm	lm	lm	lm	ll	ll	lm	lm	ll	ll	lm	ll	ll	lm	ll	lm
Marker290289	LG1	<lmxll>	lm	lm	ll	lm	lm	lm	ll	ll	ll	ll	ll	ll	ll	ll	lm	ll	ll	lm	ll	ll	ll	ll	lm	ll	ll	lm	lm	ll	ll	lm	lm	ll	ll	ll	ll	lm	lm	ll	ll	lm	lm	ll	lm	lm	ll	lm	ll
Marker290290	LG1	<lmxll>	ll	ll	lm	ll	ll	ll	lm	lm	lm	lm	lm	lm	lm	lm	ll	lm	lm	ll	lm	lm	lm	lm	ll	lm	lm	ll	ll	lm	lm	ll	ll	lm	lm	lm	lm	ll	ll	lm	lm	ll	ll	lm	ll	ll	lm	ll	lm
Marker94792	LG1	<lmxll>	lm	lm	ll	lm	lm	lm	ll	ll	ll	ll	ll	ll	ll	ll	lm	ll	ll	lm	ll	ll	ll	ll	lm	ll	ll	lm	lm	ll	ll	lm	ll	ll	ll	ll	ll	lm	lm	ll	ll	lm	lm	ll	lm	lm	ll	lm	ll
Marker94784	LG1	<lmxll>	lm	lm	ll	lm	lm	lm	ll	ll	ll	ll	ll	ll	ll	ll	lm	ll	ll	lm	ll	ll	ll	ll	lm	ll	ll	lm	lm	ll	ll	lm	ll	ll	ll	ll	ll	lm	lm	ll	ll	lm	lm	ll	lm	lm	ll	lm	ll
Marker94791	LG1	<lmxll>	lm	lm	ll	lm	lm	lm	ll	ll	ll	ll	ll	ll	ll	ll	lm	ll	ll	lm	ll	ll	ll	ll	lm	ll	ll	lm	lm	ll	ll	lm	ll	ll	ll	ll	ll	lm	lm	ll	ll	lm	lm	ll	lm	lm	ll	lm	ll
Marker94783	LG1	<lmxll>	lm	lm	ll	lm	lm	lm	ll	ll	ll	ll	ll	ll	ll	ll	lm	ll	ll	lm	ll	ll	ll	ll	lm	ll	ll	lm	lm	ll	ll	lm	ll	ll	ll	ll	ll	lm	lm	ll	ll	lm	lm	ll	lm	lm	ll	lm	ll
Marker94786	LG1	<lmxll>	lm	lm	ll	lm	lm	lm	ll	ll	ll	ll	ll	ll	ll	ll	lm	ll	ll	lm	ll	ll	ll	ll	lm	ll	ll	lm	lm	ll	ll	lm	ll	ll	ll	ll	ll	lm	lm	ll	ll	lm	lm	ll	lm	lm	ll	lm	ll
Marker511637	LG1	<lmxll>	lm	lm	ll	lm	lm	lm	ll	ll	ll	ll	ll	ll	ll	ll	lm	ll	ll	lm	ll	ll	ll	ll	lm	ll	ll	lm	lm	ll	ll	lm	ll	ll	ll	ll	ll	lm	lm	ll	ll	lm	lm	ll	lm	lm	ll	lm	ll
Marker94788	LG1	<lmxll>	lm	lm	ll	lm	lm	lm	ll	ll	ll	ll	ll	ll	ll	ll	lm	ll	ll	lm	ll	ll	ll	ll	lm	ll	ll	lm	lm	ll	ll	lm	ll	ll	ll	ll	ll	lm	lm	ll	ll	lm	lm	ll	lm	lm	ll	lm	ll
Marker355445	LG1	<lmxll>	lm	lm	ll	lm	lm	lm	ll	ll	ll	ll	ll	ll	ll	ll	lm	ll	ll	lm	ll	ll	ll	ll	lm	ll	ll	lm	lm	ll	ll	lm	lm	ll	ll	ll	ll	lm	lm	ll	ll	lm	lm	ll	lm	lm	ll	lm	ll
Marker355451	LG1	<lmxll>	ll	ll	lm	ll	ll	ll	lm	lm	lm	lm	lm	lm	lm	lm	ll	lm	lm	ll	lm	lm	lm	lm	ll	lm	lm	ll	ll	lm	lm	ll	ll	lm	lm	lm	lm	ll	ll	lm	lm	ll	ll	lm	ll	ll	lm	ll	lm
Marker464221	LG1	<lmxll>	ll	ll	lm	ll	ll	ll	lm	lm	lm	ll	lm	lm	lm	lm	ll	lm	lm	ll	lm	lm	lm	lm	ll	lm	lm	ll	ll	lm	lm	ll	ll	lm	lm	lm	lm	ll	ll	lm	lm	ll	ll	lm	ll	ll	lm	ll	lm
Marker96290	LG1	<lmxll>	ll	ll	lm	ll	ll	ll	lm	lm	lm	ll	lm	lm	lm	lm	ll	lm	lm	ll	lm	lm	lm	lm	ll	lm	lm	ll	ll	lm	lm	ll	ll	lm	lm	lm	lm	ll	ll	lm	lm	ll	ll	lm	ll	ll	lm	ll	lm
Marker658833	LG1	<lmxll>	lm	lm	ll	lm	lm	lm	ll	ll	ll	lm	ll	ll	ll	ll	lm	ll	ll	lm	ll	ll	ll	ll	lm	ll	ll	lm	lm	ll	ll	lm	lm	ll	ll	ll	ll	lm	lm	ll	ll	lm	lm	ll	lm	lm	ll	lm	ll
Marker28440	LG1	<lmxll>	lm	lm	ll	lm	lm	lm	ll	ll	ll	lm	ll	ll	ll	ll	lm	ll	ll	lm	ll	ll	ll	ll	lm	ll	ll	lm	lm	ll	ll	lm	lm	ll	ll	ll	ll	lm	lm	ll	ll	lm	lm	ll	lm	lm	ll	lm	ll
Marker389721	LG1	<lmxll>	lm	lm	ll	lm	lm	lm	ll	ll	ll	lm	ll	ll	ll	ll	lm	ll	ll	lm	ll	ll	ll	ll	lm	ll	ll	lm	lm	ll	ll	lm	lm	ll	ll	ll	ll	lm	lm	ll	ll	lm	lm	ll	lm	lm	ll	lm	ll
Marker597386	LG1	<lmxll>	ll	ll	lm	ll	ll	ll	lm	lm	lm	ll	lm	lm	lm	lm	ll	lm	lm	ll	lm	lm	lm	lm	ll	lm	lm	ll	ll	lm	lm	ll	ll	lm	lm	lm	lm	ll	ll	lm	lm	ll	ll	lm	ll	ll	lm	ll	lm
Marker66933	LG1	<lmxll>	ll	ll	lm	ll	ll	ll	lm	lm	lm	ll	lm	lm	lm	lm	ll	lm	lm	ll	lm	lm	lm	lm	ll	lm	lm	ll	ll	lm	lm	ll	ll	lm	lm	lm	lm	ll	ll	lm	lm	ll	ll	lm	ll	ll	lm	ll	lm
Marker28441	LG1	<lmxll>	lm	lm	ll	lm	lm	lm	ll	ll	ll	lm	ll	ll	ll	ll	lm	ll	ll	lm	ll	ll	ll	ll	lm	ll	ll	lm	lm	ll	ll	lm	lm	ll	ll	ll	ll	lm	lm	ll	ll	lm	lm	ll	lm	lm	ll	lm	ll
Marker389696	LG1	<lmxll>	lm	lm	ll	lm	lm	lm	ll	ll	ll	lm	ll	ll	ll	ll	lm	ll	ll	lm	ll	ll	ll	ll	lm	ll	ll	lm	lm	ll	ll	lm	lm	ll	ll	ll	ll	lm	lm	ll	ll	lm	lm	ll	lm	lm	ll	lm	ll
Marker389703	LG1	<lmxll>	lm	lm	ll	lm	lm	lm	ll	ll	ll	lm	ll	ll	ll	ll	lm	ll	ll	lm	ll	ll	ll	ll	lm	ll	ll	lm	lm	ll	ll	lm	lm	ll	ll	ll	ll	lm	lm	ll	ll	lm	lm	ll	lm	lm	ll	lm	ll
Marker238770	LG1	<lmxll>	lm	lm	ll	lm	lm	lm	ll	ll	ll	lm	ll	ll	ll	ll	lm	ll	ll	lm	ll	ll	ll	ll	lm	ll	ll	lm	lm	ll	ll	lm	lm	ll	ll	ll	ll	lm	lm	ll	ll	lm	lm	ll	lm	lm	ll	lm	ll
Marker507097	LG1	<lmxll>	lm	lm	ll	lm	lm	lm	ll	ll	ll	lm	ll	ll	ll	ll	lm	ll	ll	lm	ll	ll	ll	ll	lm	ll	ll	lm	lm	ll	ll	lm	lm	ll	ll	ll	ll	lm	lm	ll	ll	lm	lm	ll	lm	lm	ll	lm	ll
Marker507093	LG1	<lmxll>	ll	ll	lm	ll	ll	ll	lm	lm	lm	ll	lm	lm	lm	lm	ll	lm	lm	ll	lm	lm	lm	lm	ll	lm	lm	ll	ll	lm	lm	ll	ll	lm	lm	lm	lm	ll	ll	lm	lm	ll	ll	lm	ll	ll	lm	ll	lm
Marker507094	LG1	<lmxll>	ll	ll	lm	ll	ll	ll	lm	lm	lm	ll	lm	lm	lm	lm	ll	lm	lm	ll	lm	lm	lm	lm	ll	lm	lm	ll	ll	lm	lm	ll	ll	lm	lm	lm	lm	ll	ll	lm	lm	ll	ll	lm	ll	ll	lm	ll	lm
Marker389695	LG1	<lmxll>	ll	ll	lm	ll	ll	ll	lm	lm	lm	ll	lm	lm	lm	lm	ll	lm	lm	ll	lm	lm	lm	lm	ll	lm	lm	ll	ll	lm	lm	ll	ll	lm	lm	lm	lm	ll	ll	lm	lm	ll	ll	lm	ll	ll	lm	ll	lm
Marker389698	LG1	<lmxll>	lm	lm	ll	lm	lm	lm	ll	ll	ll	lm	ll	ll	ll	ll	lm	ll	ll	lm	ll	ll	ll	ll	lm	ll	ll	lm	lm	ll	ll	lm	lm	ll	ll	ll	ll	lm	lm	ll	ll	lm	lm	lm	lm	lm	ll	lm	ll
Marker200914	LG1	<lmxll>	lm	lm	ll	lm	lm	lm	ll	ll	ll	lm	ll	ll	ll	ll	lm	ll	ll	lm	ll	ll	ll	ll	lm	ll	ll	lm	lm	ll	ll	lm	lm	ll	ll	ll	ll	lm	lm	ll	ll	lm	lm	ll	lm	lm	ll	lm	ll
Marker297174	LG1	<lmxll>	lm	lm	ll	lm	lm	lm	ll	ll	ll	lm	ll	ll	ll	ll	lm	ll	ll	lm	ll	ll	ll	ll	lm	ll	ll	lm	lm	ll	ll	lm	lm	ll	ll	ll	ll	lm	lm	ll	ll	lm	lm	ll	lm	lm	ll	lm	ll
Marker200919	LG1	<nnxnp>	nn	nn	nn	np	nn	nn	nn	nn	np	nn	nn	np	np	nn	np	nn	nn	nn	np	np	np	nn	np	np	np	nn	np	nn	nn	nn	np	np	np	np	nn	nn	nn	np	nn	np	np	nn	np	np	nn	np	np
Marker200921	LG1	<nnxnp>	nn	nn	nn	np	nn	nn	nn	nn	np	nn	nn	np	np	nn	np	nn	nn	nn	np	np	np	nn	np	np	np	nn	np	nn	nn	nn	np	np	np	np	nn	nn	nn	np	nn	np	np	nn	np	np	nn	np	np
Marker200917	LG1	<nnxnp>	nn	nn	nn	np	nn	nn	nn	nn	np	nn	nn	np	np	nn	np	nn	nn	nn	np	np	np	nn	np	np	np	nn	np	nn	nn	nn	np	np	np	np	nn	nn	nn	np	nn	np	np	nn	np	np	nn	np	np
Marker96283	LG1	<lmxll>	lm	lm	ll	lm	lm	lm	ll	ll	ll	lm	ll	ll	ll	ll	lm	ll	ll	lm	ll	ll	ll	ll	lm	ll	ll	lm	lm	ll	ll	lm	lm	ll	ll	ll	ll	lm	lm	ll	ll	lm	lm	ll	lm	lm	ll	lm	ll
Marker111667	LG1	<lmxll>	lm	lm	ll	lm	lm	lm	ll	ll	ll	lm	ll	ll	ll	ll	lm	ll	ll	lm	ll	ll	ll	ll	lm	ll	ll	lm	lm	ll	ll	lm	lm	ll	ll	ll	ll	lm	lm	ll	ll	lm	lm	ll	lm	lm	ll	lm	ll
Marker22958	LG1	<lmxll>	lm	lm	ll	lm	lm	lm	ll	ll	ll	lm	ll	ll	ll	ll	lm	ll	ll	lm	ll	ll	ll	ll	lm	ll	ll	lm	lm	ll	ll	lm	lm	ll	ll	ll	ll	lm	lm	ll	ll	lm	lm	ll	lm	lm	ll	lm	ll
Marker52848	LG1	<lmxll>	ll	ll	lm	ll	ll	ll	lm	lm	lm	ll	lm	lm	lm	lm	ll	lm	lm	ll	lm	lm	lm	lm	ll	lm	lm	ll	ll	lm	lm	ll	ll	lm	lm	lm	lm	ll	ll	lm	lm	ll	ll	lm	ll	ll	lm	ll	lm
Marker111741	LG1	<lmxll>	lm	lm	ll	lm	lm	lm	ll	ll	ll	lm	ll	ll	ll	ll	lm	ll	ll	lm	ll	ll	ll	ll	lm	ll	ll	lm	lm	ll	ll	lm	lm	ll	ll	ll	ll	lm	lm	ll	ll	lm	lm	ll	lm	lm	ll	lm	ll
Marker111678	LG1	<lmxll>	lm	lm	ll	lm	lm	lm	ll	ll	ll	lm	ll	ll	ll	ll	lm	ll	ll	lm	ll	ll	ll	ll	lm	ll	ll	lm	lm	ll	ll	lm	lm	ll	ll	ll	ll	lm	lm	ll	ll	lm	lm	ll	lm	lm	ll	lm	ll
Marker238769	LG1	<lmxll>	ll	ll	lm	ll	ll	ll	lm	lm	lm	ll	lm	lm	lm	lm	ll	lm	lm	ll	lm	lm	lm	lm	ll	lm	lm	ll	ll	lm	lm	ll	ll	lm	lm	lm	lm	ll	ll	lm	lm	ll	ll	lm	ll	ll	lm	ll	lm
Marker493090	LG1	<lmxll>	lm	lm	ll	lm	lm	lm	ll	ll	ll	lm	ll	ll	ll	ll	lm	ll	ll	lm	ll	ll	ll	ll	lm	ll	ll	lm	lm	ll	ll	lm	lm	ll	ll	ll	ll	lm	lm	ll	ll	lm	lm	lm	lm	lm	ll	lm	ll
Marker131988	LG1	<lmxll>	ll	ll	lm	ll	ll	ll	lm	lm	lm	ll	lm	lm	lm	lm	ll	lm	lm	ll	lm	lm	lm	lm	ll	lm	lm	ll	ll	lm	lm	ll	ll	lm	lm	lm	lm	ll	ll	lm	lm	ll	ll	lm	ll	ll	lm	ll	lm
Marker77593	LG1	<lmxll>	lm	lm	ll	lm	lm	lm	lm	ll	ll	lm	ll	ll	ll	ll	lm	ll	ll	lm	ll	ll	ll	ll	lm	ll	ll	lm	lm	ll	ll	lm	lm	ll	ll	ll	ll	lm	lm	ll	ll	lm	lm	ll	lm	lm	ll	lm	ll
Marker230289	LG1	<lmxll>	ll	ll	lm	ll	ll	ll	ll	lm	lm	ll	lm	lm	lm	lm	ll	lm	lm	ll	lm	lm	lm	lm	ll	lm	lm	ll	ll	lm	lm	ll	ll	lm	lm	lm	lm	ll	ll	lm	lm	ll	ll	lm	ll	ll	lm	ll	lm
Marker346590	LG1	<lmxll>	ll	ll	lm	ll	ll	ll	ll	lm	lm	ll	lm	lm	lm	lm	ll	lm	lm	ll	lm	lm	lm	lm	ll	lm	lm	ll	ll	lm	lm	ll	ll	lm	lm	lm	lm	ll	ll	lm	lm	ll	ll	lm	ll	ll	lm	ll	lm
Marker12853	LG1	<lmxll>	ll	ll	lm	ll	ll	ll	ll	lm	lm	ll	lm	lm	lm	lm	ll	lm	lm	ll	lm	lm	lm	lm	ll	lm	lm	ll	ll	lm	lm	ll	ll	lm	lm	lm	lm	ll	ll	lm	lm	ll	ll	lm	ll	ll	lm	ll	lm
Marker12823	LG1	<lmxll>	ll	ll	lm	ll	ll	ll	lm	lm	lm	ll	lm	lm	lm	lm	ll	lm	lm	ll	lm	lm	lm	lm	ll	lm	lm	ll	ll	lm	lm	ll	ll	lm	lm	lm	lm	ll	ll	lm	lm	ll	ll	lm	ll	ll	lm	ll	lm
Marker493077	LG1	<lmxll>	lm	lm	ll	lm	lm	lm	ll	ll	ll	lm	ll	ll	ll	ll	lm	ll	ll	lm	ll	ll	ll	ll	lm	ll	ll	lm	lm	ll	ll	lm	lm	ll	ll	lm	ll	lm	lm	ll	ll	lm	lm	lm	lm	lm	ll	lm	ll
Marker493080	LG1	<lmxll>	lm	lm	ll	lm	lm	lm	ll	ll	ll	lm	ll	ll	ll	ll	lm	ll	ll	lm	ll	ll	ll	ll	lm	ll	ll	lm	lm	ll	ll	lm	lm	ll	ll	lm	ll	lm	lm	ll	ll	lm	lm	lm	lm	lm	ll	lm	ll
Marker66935	LG1	<lmxll>	lm	lm	ll	lm	lm	lm	ll	ll	ll	lm	ll	ll	ll	ll	lm	ll	ll	lm	ll	ll	ll	ll	lm	ll	ll	lm	lm	ll	ll	lm	lm	ll	ll	ll	ll	lm	lm	ll	ll	ll	lm	ll	lm	lm	ll	lm	ll
Marker66932	LG1	<lmxll>	lm	lm	ll	lm	lm	lm	ll	ll	ll	lm	ll	ll	ll	ll	lm	ll	ll	lm	ll	ll	ll	ll	lm	ll	ll	lm	lm	ll	ll	lm	lm	ll	ll	ll	ll	lm	lm	ll	ll	ll	lm	ll	lm	lm	ll	lm	ll
Marker235265	LG1	<efxeg>	eg	eg	fg	ee	eg	eg	fg	fg	ef	eg	fg	ef	ef	fg	ee	ef	fg	eg	ef	fg	ef	fg	ee	ef	ef	eg	ee	fg	fg	eg	ee	ef	ef	ef	fg	eg	eg	fg	fg	ee	ee	fg	ee	ee	fg	ee	ef
Marker134115	LG1	<lmxll>	lm	ll	lm	ll	ll	ll	lm	lm	lm	ll	lm	lm	lm	lm	lm	lm	lm	ll	lm	lm	lm	lm	ll	lm	lm	ll	ll	lm	lm	ll	ll	lm	lm	lm	lm	ll	ll	lm	lm	ll	ll	lm	ll	ll	lm	ll	lm
Marker134120	LG1	<lmxll>	lm	ll	lm	ll	ll	ll	lm	lm	lm	ll	lm	lm	lm	lm	lm	lm	lm	ll	lm	lm	lm	lm	ll	lm	lm	ll	ll	lm	lm	ll	ll	lm	lm	lm	lm	ll	ll	lm	lm	ll	ll	lm	ll	ll	lm	ll	lm
Marker134118	LG1	<lmxll>	lm	ll	lm	ll	ll	ll	lm	lm	lm	ll	lm	lm	lm	lm	lm	lm	lm	ll	lm	lm	lm	lm	ll	lm	lm	ll	ll	lm	lm	ll	ll	lm	lm	lm	lm	ll	ll	lm	lm	ll	ll	lm	ll	ll	lm	ll	lm
Marker134117	LG1	<lmxll>	lm	ll	lm	ll	ll	ll	lm	lm	lm	ll	lm	lm	lm	lm	lm	lm	lm	ll	lm	lm	lm	lm	ll	lm	lm	ll	ll	lm	lm	ll	ll	lm	lm	lm	lm	ll	ll	lm	lm	ll	ll	lm	ll	ll	lm	ll	lm
Marker325721	LG1	<nnxnp>	nn	nn	nn	np	nn	nn	nn	nn	np	nn	nn	np	np	nn	np	nn	nn	nn	np	np	np	nn	np	np	np	nn	np	nn	nn	nn	np	np	np	np	nn	nn	nn	nn	nn	np	np	nn	np	np	nn	np	np
Marker35512	LG1	<nnxnp>	nn	nn	nn	np	nn	nn	nn	nn	np	nn	nn	np	np	nn	np	nn	nn	nn	np	np	np	nn	np	np	np	nn	np	nn	nn	nn	np	np	np	np	nn	nn	nn	nn	nn	np	np	nn	np	np	nn	np	np
Marker564577	LG1	<nnxnp>	nn	nn	nn	np	nn	nn	nn	nn	np	nn	nn	np	np	nn	np	nn	nn	nn	np	np	np	nn	np	np	np	nn	np	nn	nn	nn	np	np	np	np	nn	nn	nn	nn	nn	np	np	nn	np	np	nn	np	np
Marker303147	LG1	<nnxnp>	nn	nn	nn	np	nn	nn	nn	nn	np	nn	nn	np	np	nn	np	np	nn	nn	np	nn	np	nn	np	np	np	nn	np	nn	nn	nn	np	np	np	np	nn	nn	nn	nn	nn	np	np	nn	np	np	nn	np	np
Marker303146	LG1	<nnxnp>	nn	nn	nn	np	nn	nn	nn	nn	np	nn	nn	np	np	nn	np	np	nn	nn	np	nn	np	nn	np	np	np	nn	np	nn	nn	nn	np	np	np	np	nn	nn	nn	nn	nn	np	np	nn	np	np	nn	np	np
Marker12825	LG1	<lmxll>	lm	lm	ll	lm	lm	lm	ll	ll	ll	lm	ll	ll	ll	ll	lm	ll	ll	ll	ll	ll	ll	ll	lm	ll	ll	lm	lm	ll	ll	lm	lm	ll	ll	ll	ll	lm	lm	ll	ll	lm	lm	ll	lm	lm	ll	lm	ll
Marker12822	LG1	<lmxll>	lm	lm	ll	lm	lm	lm	ll	ll	ll	lm	ll	ll	ll	ll	lm	ll	ll	ll	ll	ll	ll	ll	lm	ll	ll	lm	lm	ll	ll	lm	lm	ll	ll	ll	ll	lm	lm	ll	ll	lm	lm	ll	lm	lm	ll	lm	ll
Marker297176	LG1	<nnxnp>	nn	nn	nn	np	nn	nn	nn	np	np	nn	nn	np	np	nn	np	np	nn	nn	np	nn	np	nn	np	np	np	nn	np	nn	nn	nn	np	np	np	np	nn	nn	nn	nn	nn	np	np	nn	np	np	nn	np	np
Marker196110	LG1	<nnxnp>	np	np	np	nn	np	np	np	nn	nn	np	np	nn	nn	np	nn	nn	np	np	nn	np	nn	np	nn	nn	nn	np	nn	np	np	np	nn	nn	nn	nn	np	np	np	np	np	nn	nn	np	nn	nn	np	nn	nn
Marker262656	LG1	<nnxnp>	nn	nn	nn	np	nn	nn	nn	nn	np	nn	nn	np	np	nn	np	np	nn	nn	np	nn	np	nn	np	np	np	nn	np	nn	nn	nn	np	np	np	np	nn	nn	nn	nn	nn	np	np	nn	np	np	nn	np	np
Marker262659	LG1	<nnxnp>	nn	nn	nn	np	nn	nn	nn	nn	np	nn	nn	np	np	nn	np	np	nn	nn	np	nn	np	nn	np	np	np	nn	np	nn	nn	nn	np	np	np	np	nn	nn	nn	nn	nn	np	np	nn	np	np	nn	np	np
Marker67113	LG1	<nnxnp>	nn	nn	nn	np	nn	nn	nn	nn	np	nn	nn	np	np	nn	np	np	nn	nn	np	nn	np	nn	np	np	np	nn	np	nn	nn	nn	np	np	np	np	nn	nn	nn	nn	nn	np	np	nn	np	np	nn	np	np
Marker96248	LG1	<lmxll>	ll	ll	lm	ll	ll	ll	lm	lm	lm	ll	lm	lm	lm	lm	ll	lm	lm	ll	lm	lm	lm	lm	ll	lm	lm	ll	ll	lm	lm	ll	ll	lm	lm	lm	lm	ll	ll	lm	lm	ll	ll	lm	ll	ll	lm	lm	lm
Marker96247	LG1	<lmxll>	ll	ll	lm	ll	ll	ll	lm	lm	lm	ll	lm	lm	lm	lm	ll	lm	lm	ll	lm	lm	lm	lm	ll	lm	lm	ll	ll	lm	lm	ll	ll	lm	lm	lm	lm	ll	ll	lm	lm	ll	ll	lm	ll	ll	lm	lm	lm
Marker382968	LG1	<nnxnp>	nn	nn	nn	np	nn	nn	nn	nn	np	nn	nn	np	np	nn	np	np	nn	nn	np	nn	np	nn	np	np	np	nn	np	nn	nn	nn	np	np	np	np	nn	nn	nn	nn	nn	np	np	nn	np	np	nn	np	np
Marker62045	LG1	<nnxnp>	nn	nn	nn	np	nn	nn	nn	nn	np	nn	nn	np	np	nn	np	np	nn	nn	np	nn	np	nn	np	np	np	nn	np	nn	nn	nn	np	np	np	np	nn	nn	nn	nn	nn	np	np	nn	np	np	nn	np	np
Marker368857	LG1	<nnxnp>	nn	nn	nn	np	nn	nn	nn	nn	np	nn	nn	np	np	nn	np	np	nn	nn	np	nn	np	nn	np	np	np	nn	np	nn	nn	nn	np	np	np	np	nn	nn	nn	nn	nn	np	np	nn	np	np	nn	np	np
Marker389723	LG1	<nnxnp>	np	np	np	nn	np	np	np	np	nn	np	np	nn	nn	np	nn	nn	np	np	nn	np	nn	np	nn	nn	nn	np	nn	np	np	np	nn	nn	nn	nn	np	np	np	np	np	nn	nn	np	nn	nn	np	nn	nn
Marker262657	LG1	<nnxnp>	nn	nn	nn	np	nn	nn	nn	nn	np	nn	nn	np	np	nn	np	np	nn	nn	np	nn	np	nn	np	np	np	nn	np	nn	nn	nn	np	np	np	np	nn	nn	nn	nn	nn	np	np	nn	np	np	nn	np	np
Marker382962	LG1	<nnxnp>	nn	nn	nn	np	nn	nn	nn	nn	np	nn	nn	np	np	nn	np	np	nn	nn	np	nn	np	nn	np	np	np	nn	np	nn	nn	nn	np	np	np	np	nn	nn	nn	nn	nn	np	np	nn	np	np	nn	np	np
Marker368851	LG1	<nnxnp>	np	np	np	nn	np	np	np	np	nn	np	np	nn	nn	np	nn	nn	np	np	nn	np	nn	np	nn	nn	nn	np	nn	np	np	np	nn	nn	nn	nn	np	np	np	np	np	nn	nn	np	nn	nn	np	nn	nn
Marker184121	LG1	<nnxnp>	nn	nn	nn	np	nn	nn	nn	nn	np	nn	nn	np	np	nn	np	np	nn	nn	np	nn	np	nn	np	np	np	nn	np	nn	nn	nn	np	np	np	np	nn	nn	nn	nn	nn	np	np	nn	np	np	nn	np	np
Marker111669	LG1	<nnxnp>	np	np	np	nn	np	np	np	np	nn	np	np	nn	nn	np	nn	nn	np	np	nn	np	nn	np	nn	nn	nn	np	nn	np	np	np	nn	nn	nn	nn	np	np	np	np	np	nn	nn	np	nn	nn	np	nn	nn
Marker62170	LG1	<nnxnp>	nn	nn	nn	np	nn	nn	nn	nn	np	nn	nn	np	np	nn	np	np	nn	nn	np	nn	np	nn	np	np	np	nn	np	nn	nn	nn	np	np	np	np	nn	nn	nn	nn	nn	np	np	nn	np	np	nn	np	np
Marker25476	LG1	<nnxnp>	nn	nn	nn	np	nn	nn	nn	nn	np	nn	nn	np	np	nn	np	np	nn	nn	np	nn	np	nn	np	np	np	nn	np	nn	nn	nn	np	np	np	np	nn	nn	nn	nn	nn	np	np	nn	np	np	nn	np	np
Marker382960	LG1	<nnxnp>	nn	nn	nn	np	nn	nn	nn	nn	np	nn	nn	np	np	nn	np	np	nn	nn	np	nn	np	nn	np	np	np	nn	np	nn	nn	nn	np	np	np	np	nn	nn	nn	nn	nn	np	np	nn	np	np	nn	np	np
Marker67099	LG1	<nnxnp>	nn	nn	nn	np	nn	nn	nn	nn	np	nn	nn	np	np	nn	np	np	nn	nn	np	nn	np	nn	np	np	np	nn	np	nn	nn	nn	np	np	np	np	nn	nn	nn	nn	nn	np	np	nn	np	np	nn	np	np
Marker67094	LG1	<nnxnp>	nn	nn	nn	np	nn	nn	nn	nn	np	nn	nn	np	np	nn	np	np	nn	nn	np	nn	np	nn	np	np	np	nn	np	nn	nn	nn	np	np	np	np	nn	nn	nn	nn	nn	np	np	nn	np	np	nn	np	np
Marker134126	LG1	<lmxll>	ll	ll	lm	ll	ll	ll	lm	lm	lm	ll	lm	lm	lm	lm	ll	lm	lm	ll	lm	lm	lm	lm	ll	lm	lm	ll	ll	lm	lm	ll	ll	lm	lm	lm	lm	ll	ll	lm	lm	ll	ll	lm	ll	ll	lm	ll	lm
Marker134125	LG1	<lmxll>	ll	ll	lm	ll	ll	ll	lm	lm	lm	ll	lm	lm	lm	lm	ll	lm	lm	ll	lm	lm	lm	lm	ll	lm	lm	ll	ll	lm	lm	ll	ll	lm	lm	lm	lm	ll	ll	lm	lm	ll	ll	lm	ll	ll	lm	ll	lm
Marker12819	LG1	<nnxnp>	nn	nn	nn	np	nn	nn	nn	nn	np	nn	nn	np	np	nn	np	np	nn	np	np	nn	np	nn	np	np	np	nn	np	nn	nn	nn	np	np	np	np	nn	nn	nn	nn	nn	np	np	nn	np	np	nn	np	np
Marker12818	LG1	<nnxnp>	nn	nn	nn	np	nn	nn	nn	nn	np	nn	nn	np	np	nn	np	np	nn	np	np	nn	np	nn	np	np	np	nn	np	nn	nn	nn	np	np	np	np	nn	nn	nn	nn	nn	np	np	nn	np	np	nn	np	np
Marker241760	LG1	<nnxnp>	np	np	np	nn	np	np	np	np	nn	np	np	nn	nn	np	nn	nn	np	nn	nn	np	nn	np	nn	nn	nn	np	nn	np	np	np	nn	nn	nn	nn	np	np	np	np	np	nn	nn	np	nn	nn	np	nn	nn
Marker196111	LG1	<lmxll>	ll	ll	lm	ll	ll	ll	lm	lm	lm	ll	lm	lm	lm	lm	ll	lm	lm	ll	lm	lm	lm	lm	ll	lm	lm	ll	ll	lm	lm	ll	ll	lm	lm	lm	lm	ll	ll	lm	lm	ll	ll	lm	ll	ll	lm	lm	lm
Marker689847	LG1	<lmxll>	ll	ll	lm	ll	ll	ll	lm	lm	lm	ll	lm	lm	lm	lm	ll	lm	lm	ll	lm	lm	lm	lm	ll	lm	lm	ll	ll	lm	lm	ll	ll	lm	lm	lm	lm	ll	ll	lm	lm	ll	ll	lm	ll	ll	lm	lm	lm
Marker368858	LG1	<nnxnp>	np	np	np	nn	np	np	np	np	nn	np	np	nn	nn	np	nn	nn	np	np	nn	np	nn	np	nn	nn	nn	np	nn	np	np	np	nn	nn	nn	nn	np	np	np	np	np	nn	nn	np	nn	nn	np	nn	nn
Marker92301	LG1	<nnxnp>	np	np	np	nn	np	np	np	np	nn	np	np	nn	nn	np	nn	nn	np	np	nn	np	nn	np	nn	nn	nn	np	nn	np	np	np	nn	nn	nn	nn	np	np	np	np	np	nn	nn	np	nn	nn	np	nn	nn
Marker66937	LG1	<nnxnp>	np	np	np	nn	np	np	np	np	nn	np	np	nn	nn	np	nn	nn	np	np	nn	np	nn	np	nn	nn	nn	np	nn	np	np	np	nn	nn	nn	nn	np	np	np	np	np	nn	nn	np	nn	nn	np	nn	nn
Marker429856	LG1	<nnxnp>	np	np	np	nn	np	np	np	np	nn	np	np	nn	nn	np	nn	nn	np	np	nn	np	nn	np	nn	nn	nn	np	nn	np	np	np	nn	nn	nn	nn	np	np	np	np	np	nn	nn	np	nn	nn	np	nn	nn
Marker67095	LG1	<nnxnp>	np	np	np	nn	np	np	np	np	nn	np	np	nn	nn	np	nn	nn	np	np	nn	np	nn	np	nn	nn	nn	np	nn	np	np	np	nn	nn	nn	nn	np	np	np	np	np	nn	nn	np	nn	nn	np	nn	nn
Marker131914	LG1	<nnxnp>	np	np	np	nn	np	np	np	np	nn	np	np	nn	nn	np	nn	nn	np	np	nn	np	nn	np	nn	nn	nn	np	nn	np	np	np	nn	nn	nn	nn	np	np	np	np	np	nn	nn	np	nn	nn	np	np	nn
Marker389694	LG1	<nnxnp>	nn	np	np	nn	np	np	np	np	nn	np	np	nn	nn	np	nn	nn	np	np	nn	np	nn	np	nn	nn	nn	np	nn	np	np	np	nn	nn	nn	nn	np	np	np	np	np	nn	nn	np	nn	nn	np	np	nn
Marker389693	LG1	<nnxnp>	nn	np	np	nn	np	np	np	np	nn	np	np	nn	nn	np	nn	nn	np	np	nn	np	nn	np	nn	nn	nn	np	nn	np	np	np	nn	nn	nn	nn	np	np	np	np	np	nn	nn	np	nn	nn	np	np	nn
Marker326226	LG1	<nnxnp>	nn	nn	nn	np	nn	nn	nn	nn	np	nn	nn	np	np	nn	np	nn	nn	nn	np	np	np	nn	np	np	np	nn	np	nn	nn	nn	np	np	np	np	nn	nn	nn	nn	nn	np	np	nn	np	np	nn	np	np
Marker564579	LG1	<nnxnp>	nn	nn	nn	np	nn	nn	nn	nn	np	nn	nn	np	np	nn	np	nn	nn	nn	np	np	np	nn	np	np	np	nn	np	nn	nn	nn	np	np	np	np	nn	nn	nn	nn	nn	np	np	nn	np	np	nn	np	np
Marker325735	LG1	<nnxnp>	nn	nn	nn	np	nn	nn	nn	nn	np	nn	nn	np	np	nn	np	nn	nn	nn	np	np	np	nn	np	np	np	nn	np	nn	nn	nn	np	np	np	np	nn	nn	nn	nn	nn	np	np	nn	np	np	nn	np	np
Marker572062	LG1	<nnxnp>	np	np	np	nn	np	np	np	np	nn	np	np	nn	nn	np	nn	np	np	np	nn	nn	nn	np	nn	nn	nn	np	nn	np	np	np	nn	nn	nn	nn	np	np	np	np	np	nn	nn	np	nn	nn	np	nn	nn
Marker325723	LG1	<nnxnp>	np	np	np	nn	np	np	np	np	nn	np	np	nn	nn	np	nn	np	np	np	nn	nn	nn	np	nn	nn	nn	np	nn	np	np	np	nn	nn	nn	nn	np	np	np	np	np	nn	nn	np	nn	nn	np	nn	nn
Marker326228	LG1	<nnxnp>	np	np	np	nn	np	np	np	np	nn	np	np	nn	nn	np	nn	np	np	np	nn	nn	nn	np	nn	nn	nn	np	nn	np	np	np	nn	nn	nn	nn	np	np	np	np	np	nn	nn	np	nn	nn	np	nn	nn
Marker325719	LG1	<nnxnp>	np	np	np	nn	np	np	np	np	nn	np	np	nn	nn	np	nn	np	np	np	nn	nn	nn	np	nn	nn	nn	np	nn	np	np	np	nn	nn	nn	nn	np	np	np	np	np	nn	nn	np	nn	nn	np	nn	nn
Marker35510	LG1	<nnxnp>	np	np	np	nn	np	np	np	np	nn	np	np	nn	nn	np	nn	np	np	np	nn	nn	nn	np	nn	nn	nn	np	nn	np	np	np	nn	nn	nn	nn	np	np	np	np	np	nn	nn	np	nn	nn	np	nn	nn
Marker572063	LG1	<nnxnp>	np	np	np	nn	np	np	np	np	nn	np	np	nn	nn	np	nn	np	np	np	nn	nn	nn	np	nn	nn	nn	np	nn	np	np	np	nn	nn	nn	nn	np	np	np	np	np	nn	nn	np	nn	nn	np	nn	nn
Marker35506	LG1	<nnxnp>	np	np	np	nn	np	np	np	np	nn	np	np	nn	nn	np	nn	np	np	np	nn	nn	nn	np	nn	nn	nn	np	nn	np	np	np	nn	nn	nn	nn	np	np	np	np	np	nn	nn	np	nn	nn	np	nn	nn
Marker325736	LG1	<nnxnp>	np	np	np	nn	np	np	np	np	nn	np	np	nn	nn	np	nn	np	np	np	nn	nn	nn	np	nn	nn	nn	np	nn	np	np	np	nn	nn	nn	nn	np	np	np	np	np	nn	nn	np	nn	nn	np	nn	nn
Marker564580	LG1	<nnxnp>	nn	nn	nn	np	nn	nn	nn	nn	np	nn	nn	np	np	nn	np	nn	nn	nn	np	np	np	nn	np	np	np	nn	np	nn	nn	nn	np	np	np	np	nn	np	nn	nn	nn	np	np	nn	np	np	nn	np	np
Marker200920	LG1	<nnxnp>	nn	nn	nn	np	nn	nn	nn	nn	np	nn	nn	np	np	nn	np	nn	nn	nn	np	np	np	nn	np	np	np	nn	np	nn	nn	nn	np	np	np	np	nn	nn	nn	np	nn	np	np	nn	np	np	nn	np	np
Marker200916	LG1	<nnxnp>	nn	nn	nn	np	nn	nn	nn	nn	np	nn	nn	np	np	nn	np	nn	nn	nn	np	np	np	nn	np	np	np	nn	np	nn	nn	nn	np	np	np	np	nn	nn	nn	np	nn	np	np	nn	np	np	nn	np	np
Marker572057	LG1	<nnxnp>	nn	nn	nn	np	nn	nn	nn	nn	np	nn	nn	np	np	nn	np	nn	nn	nn	np	np	np	nn	np	np	np	nn	np	nn	nn	nn	np	np	np	np	nn	nn	nn	nn	nn	np	np	nn	np	np	nn	np	np
Marker572060	LG1	<nnxnp>	nn	nn	nn	np	nn	nn	nn	nn	np	nn	nn	np	np	nn	np	nn	nn	nn	np	np	np	nn	np	np	np	nn	np	nn	nn	nn	np	np	np	np	nn	nn	nn	nn	nn	np	np	nn	np	np	nn	np	np
Marker572061	LG1	<nnxnp>	nn	nn	nn	np	nn	nn	nn	nn	np	nn	nn	np	np	nn	np	nn	nn	nn	np	np	np	nn	np	np	np	nn	np	nn	nn	nn	np	np	np	np	nn	nn	nn	nn	nn	np	np	nn	np	np	nn	np	np
Marker200915	LG1	<nnxnp>	np	np	np	nn	np	np	np	np	nn	np	np	nn	nn	np	nn	np	np	np	nn	nn	nn	np	nn	nn	nn	np	nn	np	np	np	nn	nn	nn	nn	np	np	np	nn	np	nn	nn	np	nn	nn	np	nn	nn
Marker200918	LG1	<nnxnp>	np	np	np	nn	np	np	np	np	nn	np	np	nn	nn	np	nn	np	np	np	nn	nn	nn	np	nn	nn	nn	np	nn	np	np	np	nn	nn	nn	nn	np	np	np	nn	np	nn	nn	np	nn	nn	np	nn	nn
Marker614678	LG1	<nnxnp>	nn	nn	nn	np	nn	nn	nn	nn	nn	nn	nn	np	np	nn	np	nn	nn	nn	np	np	np	nn	np	np	np	nn	np	nn	nn	nn	np	np	np	np	nn	np	nn	np	nn	np	np	nn	np	np	nn	np	np
Marker614661	LG1	<nnxnp>	nn	nn	nn	np	nn	nn	nn	nn	nn	nn	nn	np	np	nn	np	nn	nn	nn	np	np	np	nn	np	np	np	nn	np	nn	nn	nn	np	np	np	np	nn	np	nn	np	nn	np	np	nn	np	np	nn	np	np
Marker581661	LG2	<nnxnp>	nn	nn	np	np	nn	nn	nn	np	nn	np	nn	np	nn	nn	np	nn	nn	nn	nn	nn	np	np	nn	np	nn	nn	nn	np	nn	nn	np	nn	np	nn	np	np	np	np	np	nn	nn	nn	nn	nn	nn	nn	nn
Marker581663	LG2	<nnxnp>	nn	nn	np	np	nn	nn	nn	np	nn	np	nn	np	nn	nn	np	nn	nn	nn	nn	nn	np	np	nn	np	nn	nn	nn	np	nn	nn	np	nn	np	nn	np	np	np	np	np	nn	nn	nn	nn	nn	nn	nn	nn
Marker581660	LG2	<nnxnp>	nn	nn	np	np	nn	nn	nn	np	nn	np	nn	np	nn	nn	np	nn	nn	nn	nn	nn	np	np	nn	np	nn	nn	nn	np	nn	nn	np	nn	np	nn	np	np	np	np	np	nn	nn	nn	nn	nn	nn	nn	nn
Marker640143	LG2	<nnxnp>	np	np	nn	nn	np	np	np	nn	np	nn	np	nn	np	np	nn	np	np	np	np	np	nn	nn	np	nn	np	np	np	nn	np	np	nn	np	nn	np	nn	nn	nn	nn	nn	nn	np	np	np	np	np	np	np
Marker640140	LG2	<nnxnp>	np	np	nn	nn	np	np	np	nn	np	nn	np	nn	np	np	nn	np	np	np	np	np	nn	nn	np	nn	np	np	np	nn	np	np	nn	np	nn	np	nn	nn	nn	nn	nn	nn	np	np	np	np	np	np	np
Marker614854	LG2	<nnxnp>	np	np	nn	nn	np	np	np	nn	np	nn	np	np	np	np	nn	np	np	np	np	np	nn	nn	np	nn	np	np	np	nn	np	np	nn	np	nn	np	nn	nn	nn	nn	nn	nn	np	np	np	np	np	np	np
Marker614853	LG2	<nnxnp>	np	np	nn	nn	np	np	np	nn	np	nn	np	np	np	np	nn	np	np	np	np	np	nn	nn	np	nn	np	np	np	nn	np	np	nn	np	nn	np	nn	nn	nn	nn	nn	nn	np	np	np	np	np	np	np
Marker640146	LG2	<nnxnp>	nn	nn	np	np	nn	nn	nn	np	nn	np	nn	nn	nn	nn	np	nn	nn	nn	nn	nn	np	np	nn	np	nn	nn	nn	np	nn	nn	np	nn	np	nn	np	np	np	np	np	np	nn	nn	nn	nn	nn	nn	nn
Marker504854	LG2	<nnxnp>	np	nn	np	np	nn	nn	nn	np	nn	nn	nn	nn	nn	nn	np	nn	nn	nn	nn	nn	np	np	nn	np	nn	nn	nn	np	nn	nn	np	np	np	nn	np	np	np	np	np	np	nn	nn	nn	nn	nn	nn	np
Marker504853	LG2	<nnxnp>	np	nn	np	np	nn	nn	nn	np	nn	nn	nn	nn	nn	nn	np	nn	nn	nn	nn	nn	np	np	nn	np	nn	nn	nn	np	nn	nn	np	np	np	nn	np	np	np	np	np	np	nn	nn	nn	nn	nn	nn	np
Marker366443	LG2	<nnxnp>	np	nn	np	np	nn	nn	nn	np	nn	nn	nn	nn	nn	nn	np	nn	nn	nn	nn	nn	np	np	nn	np	nn	nn	nn	np	nn	nn	np	np	np	nn	np	np	np	np	np	np	nn	nn	nn	nn	nn	nn	np
Marker563509	LG2	<nnxnp>	nn	np	np	np	nn	nn	nn	np	nn	nn	nn	nn	np	np	np	nn	np	nn	nn	nn	nn	nn	nn	np	nn	nn	nn	np	nn	nn	np	np	np	np	np	np	np	np	np	np	nn	nn	nn	nn	nn	nn	np
Marker558694	LG2	<nnxnp>	np	nn	nn	nn	np	np	np	nn	np	np	np	np	nn	nn	nn	np	nn	np	np	np	np	np	np	nn	np	np	np	nn	np	np	nn	nn	nn	nn	nn	nn	nn	nn	nn	nn	np	np	np	np	np	np	nn
Marker260792	LG2	<nnxnp>	nn	np	np	np	nn	nn	nn	np	nn	nn	nn	nn	np	np	np	nn	np	nn	nn	nn	nn	nn	nn	np	nn	nn	nn	np	nn	nn	np	np	np	np	np	np	np	np	np	np	nn	np	nn	nn	nn	nn	np
Marker218373	LG2	<nnxnp>	np	nn	nn	nn	np	np	np	nn	np	np	np	np	nn	nn	nn	np	nn	np	np	np	np	np	np	nn	np	np	np	nn	np	np	nn	nn	nn	nn	nn	nn	nn	nn	nn	nn	np	nn	np	np	np	np	nn
Marker218368	LG2	<nnxnp>	np	nn	nn	nn	np	np	np	nn	np	np	np	np	nn	nn	nn	np	nn	np	np	np	np	np	np	nn	np	np	np	nn	np	np	nn	nn	nn	nn	nn	nn	nn	nn	nn	nn	np	nn	np	np	np	np	nn
Marker260791	LG2	<nnxnp>	np	nn	nn	nn	np	np	np	nn	np	np	np	np	nn	nn	nn	np	nn	np	np	np	np	np	np	nn	np	np	np	nn	np	np	nn	nn	nn	nn	nn	nn	nn	nn	nn	nn	np	nn	np	np	np	np	nn
Marker323320	LG2	<nnxnp>	nn	np	np	np	nn	np	--	nn	nn	nn	nn	nn	np	np	np	np	np	nn	nn	nn	nn	nn	nn	np	nn	nn	nn	np	nn	nn	np	np	np	np	np	np	np	np	np	np	nn	np	nn	nn	nn	--	np
Marker323323	LG2	<nnxnp>	nn	np	np	np	nn	np	--	nn	nn	nn	nn	nn	np	np	np	np	np	nn	nn	nn	nn	nn	nn	np	nn	nn	nn	np	nn	nn	np	np	np	np	np	np	np	np	np	np	nn	np	nn	nn	nn	--	np
Marker323324	LG2	<nnxnp>	nn	np	np	np	nn	np	--	nn	nn	nn	nn	nn	np	np	np	np	np	nn	nn	nn	nn	nn	nn	np	nn	nn	nn	np	nn	nn	np	np	np	np	np	np	np	np	np	np	nn	np	nn	nn	nn	--	np
Marker323317	LG2	<nnxnp>	nn	np	np	np	nn	np	--	nn	nn	nn	nn	nn	np	np	np	np	np	nn	nn	nn	nn	nn	nn	np	nn	nn	nn	np	nn	nn	np	np	np	np	np	np	np	np	np	np	nn	np	nn	nn	nn	--	np
Marker323322	LG2	<nnxnp>	nn	np	np	np	nn	np	--	nn	nn	nn	nn	nn	np	np	np	np	np	nn	nn	nn	nn	nn	nn	np	nn	nn	nn	np	nn	nn	np	np	np	np	np	np	np	np	np	np	nn	np	nn	nn	nn	--	np
Marker323316	LG2	<nnxnp>	nn	np	np	np	nn	np	--	nn	nn	nn	nn	nn	np	np	np	np	np	nn	nn	nn	nn	nn	nn	np	nn	nn	nn	np	nn	nn	np	np	np	np	np	np	np	np	np	np	nn	np	nn	nn	nn	--	np
Marker323321	LG2	<nnxnp>	nn	np	np	np	nn	np	--	nn	nn	nn	nn	nn	np	np	np	np	np	nn	nn	nn	nn	nn	nn	np	nn	nn	nn	np	nn	nn	np	np	np	np	np	np	np	np	np	np	nn	np	nn	nn	nn	--	np
Marker323319	LG2	<nnxnp>	np	np	nn	nn	np	nn	--	np	np	np	np	np	nn	nn	nn	nn	nn	np	np	np	np	np	np	nn	np	np	np	nn	np	np	nn	nn	nn	nn	nn	nn	nn	nn	nn	nn	np	nn	np	np	np	--	nn
Marker323318	LG2	<nnxnp>	np	np	nn	nn	np	nn	--	np	np	np	np	np	nn	nn	nn	nn	nn	np	np	np	np	np	np	nn	np	np	np	nn	np	np	nn	nn	nn	nn	nn	nn	nn	nn	nn	nn	np	nn	np	np	np	--	nn
Marker290926	LG2	<nnxnp>	nn	np	np	np	nn	np	nn	nn	nn	nn	nn	nn	np	np	np	np	np	nn	nn	nn	nn	nn	nn	nn	nn	nn	nn	nn	nn	nn	np	np	np	np	np	np	np	np	np	np	nn	np	nn	nn	nn	nn	np
Marker557803	LG2	<nnxnp>	np	nn	nn	nn	np	nn	np	np	np	np	np	np	nn	nn	nn	nn	nn	np	np	np	np	np	np	np	np	np	np	np	np	np	nn	nn	nn	nn	nn	nn	nn	nn	nn	nn	np	nn	np	np	np	np	nn
Marker557802	LG2	<nnxnp>	np	nn	nn	nn	np	nn	np	np	np	np	np	np	nn	nn	nn	nn	nn	np	np	np	np	np	np	np	np	np	np	np	np	np	nn	nn	nn	nn	nn	nn	nn	nn	nn	nn	np	nn	np	np	np	np	nn
Marker557800	LG2	<nnxnp>	nn	np	np	np	nn	np	nn	nn	nn	nn	nn	nn	np	np	np	np	np	nn	nn	nn	nn	nn	nn	nn	nn	nn	nn	nn	nn	nn	np	np	np	np	np	np	np	np	np	np	nn	np	nn	nn	nn	nn	np
Marker535877	LG2	<nnxnp>	nn	np	np	np	nn	np	nn	nn	nn	np	nn	nn	np	np	nn	np	np	nn	nn	nn	nn	nn	nn	nn	nn	nn	nn	nn	nn	nn	np	np	np	np	np	np	np	np	np	np	nn	np	nn	nn	nn	nn	np
Marker535881	LG2	<nnxnp>	nn	np	np	np	nn	np	nn	nn	nn	np	nn	nn	np	np	nn	np	np	nn	nn	nn	nn	nn	nn	nn	nn	nn	nn	nn	nn	nn	np	np	np	np	np	np	np	np	np	np	nn	np	nn	nn	nn	nn	np
Marker535879	LG2	<nnxnp>	nn	np	np	np	nn	np	nn	nn	nn	np	nn	nn	np	np	nn	np	np	nn	nn	nn	nn	nn	nn	nn	nn	nn	nn	nn	nn	nn	np	np	np	np	np	np	np	np	np	np	nn	np	nn	nn	nn	nn	np
Marker565877	LG2	<nnxnp>	np	nn	nn	nn	np	nn	np	np	np	np	np	np	nn	nn	np	nn	nn	np	np	np	np	np	np	np	np	np	np	np	np	np	nn	nn	nn	nn	nn	nn	nn	nn	nn	nn	np	nn	np	np	np	np	nn
Marker265030	LG2	<nnxnp>	nn	np	np	np	nn	np	nn	nn	nn	nn	nn	nn	np	np	nn	np	np	nn	nn	nn	nn	nn	nn	nn	nn	nn	nn	nn	nn	nn	np	np	nn	np	np	np	np	np	np	np	nn	np	nn	nn	nn	nn	np
Marker265028	LG2	<nnxnp>	nn	np	np	np	nn	np	nn	nn	nn	nn	nn	nn	np	np	nn	np	np	nn	nn	nn	nn	nn	nn	nn	nn	nn	nn	nn	nn	nn	np	np	nn	np	np	np	np	np	np	np	nn	np	nn	nn	nn	nn	np
Marker535880	LG2	<nnxnp>	np	nn	nn	nn	np	nn	np	np	np	np	np	np	nn	nn	np	nn	nn	np	np	np	np	np	np	np	np	np	np	np	np	np	nn	nn	np	nn	nn	nn	nn	nn	nn	nn	np	nn	np	np	np	np	nn
Marker265031	LG2	<nnxnp>	nn	np	np	np	nn	np	nn	nn	nn	nn	nn	nn	np	np	nn	np	np	nn	nn	nn	nn	nn	nn	nn	nn	nn	nn	nn	nn	nn	np	np	nn	np	np	np	np	np	np	np	nn	np	nn	nn	nn	nn	np
Marker250645	LG2	<nnxnp>	np	nn	nn	nn	np	nn	np	nn	np	np	np	np	nn	nn	np	nn	nn	np	np	np	np	np	np	np	np	np	np	np	np	np	nn	nn	nn	nn	nn	nn	nn	np	nn	nn	np	nn	np	np	np	np	nn
Marker90696	LG2	<nnxnp>	nn	np	np	np	nn	np	nn	np	nn	nn	nn	nn	np	np	nn	np	np	nn	nn	nn	nn	nn	nn	nn	nn	nn	nn	nn	nn	nn	np	np	np	np	np	np	np	nn	np	np	nn	np	nn	nn	nn	nn	np
Marker565879	LG2	<nnxnp>	nn	np	np	np	nn	np	nn	np	nn	nn	nn	nn	np	np	nn	np	np	nn	nn	nn	nn	nn	nn	nn	nn	nn	nn	nn	nn	nn	np	np	np	np	np	np	np	nn	np	np	nn	np	nn	nn	nn	nn	np
Marker90693	LG2	<nnxnp>	nn	np	np	np	nn	np	nn	np	nn	nn	nn	nn	np	np	nn	np	np	nn	nn	nn	nn	nn	nn	nn	nn	nn	nn	nn	nn	nn	np	np	np	np	np	np	np	nn	np	np	nn	np	nn	nn	nn	nn	np
Marker472403	LG2	<nnxnp>	np	nn	nn	nn	np	nn	np	np	np	np	np	np	nn	nn	np	nn	nn	nn	np	np	np	nn	np	np	np	np	np	np	np	np	np	nn	nn	nn	np	nn	nn	np	nn	nn	np	nn	np	np	np	np	nn
Marker472400	LG2	<nnxnp>	np	nn	nn	nn	np	nn	np	np	np	np	np	np	nn	nn	np	nn	nn	nn	np	np	np	nn	np	np	np	np	np	np	np	np	np	nn	nn	nn	np	nn	nn	np	nn	nn	np	nn	np	np	np	np	nn
Marker272742	LG2	<lmxll>	ll	ll	ll	lm	ll	ll	ll	lm	ll	lm	ll	lm	lm	ll	lm	lm	lm	lm	ll	lm	ll	ll	lm	ll	ll	lm	ll	ll	ll	ll	ll	lm	lm	lm	lm	lm	lm	ll	lm	lm	lm	ll	lm	lm	lm	ll	ll
Marker681426	LG2	<lmxll>	lm	lm	lm	ll	lm	lm	lm	ll	lm	ll	lm	ll	ll	lm	ll	ll	ll	ll	lm	ll	lm	lm	ll	lm	lm	ll	lm	lm	lm	lm	lm	ll	ll	lm	ll	ll	ll	lm	ll	ll	ll	lm	ll	ll	ll	lm	lm
Marker124864	LG2	<lmxll>	lm	lm	lm	ll	lm	lm	lm	ll	lm	ll	lm	ll	ll	lm	ll	ll	ll	ll	lm	ll	lm	lm	ll	lm	lm	ll	lm	lm	lm	lm	lm	ll	ll	lm	ll	ll	ll	lm	ll	ll	ll	lm	ll	ll	ll	lm	lm
Marker581662	LG2	<lmxll>	lm	lm	lm	lm	lm	lm	lm	ll	lm	ll	lm	ll	ll	lm	ll	ll	ll	ll	lm	ll	lm	lm	ll	lm	lm	ll	lm	lm	lm	lm	lm	ll	ll	lm	ll	ll	ll	lm	ll	ll	ll	lm	ll	ll	ll	lm	lm
Marker504852	LG2	<lmxll>	ll	ll	ll	ll	ll	ll	ll	lm	ll	lm	lm	lm	lm	ll	lm	lm	lm	lm	ll	lm	ll	ll	lm	ll	ll	lm	ll	ll	ll	ll	ll	lm	lm	lm	lm	lm	lm	ll	lm	lm	lm	ll	ll	lm	lm	ll	ll
Marker640142	LG2	<lmxll>	ll	ll	ll	ll	ll	ll	ll	lm	ll	lm	lm	lm	lm	ll	lm	lm	lm	lm	ll	lm	ll	ll	lm	ll	ll	lm	ll	ll	ll	ll	ll	lm	lm	lm	lm	lm	lm	ll	lm	lm	lm	ll	ll	lm	lm	ll	ll
Marker307630	LG2	<lmxll>	lm	ll	ll	ll	ll	ll	ll	ll	lm	lm	lm	lm	lm	ll	lm	lm	lm	lm	ll	ll	ll	ll	lm	lm	ll	lm	ll	ll	ll	lm	ll	lm	lm	lm	lm	lm	lm	ll	lm	lm	lm	ll	ll	lm	lm	ll	ll
Marker307629	LG2	<lmxll>	lm	ll	ll	ll	ll	ll	ll	ll	lm	lm	lm	lm	lm	ll	lm	lm	lm	lm	ll	ll	ll	ll	lm	lm	ll	lm	ll	ll	ll	lm	ll	lm	lm	lm	lm	lm	lm	ll	lm	lm	lm	ll	ll	lm	lm	ll	ll
Marker307628	LG2	<lmxll>	lm	ll	ll	ll	ll	ll	ll	ll	lm	lm	lm	lm	lm	ll	lm	lm	lm	lm	ll	ll	ll	ll	lm	lm	ll	lm	ll	ll	ll	lm	ll	lm	lm	ll	lm	lm	lm	ll	lm	lm	lm	ll	ll	lm	lm	ll	ll
Marker307626	LG2	<lmxll>	lm	ll	ll	ll	ll	ll	ll	ll	lm	lm	lm	lm	lm	ll	lm	lm	lm	lm	ll	ll	ll	ll	lm	lm	ll	lm	ll	ll	ll	lm	ll	lm	lm	ll	lm	lm	lm	ll	lm	lm	lm	ll	ll	lm	lm	ll	ll
Marker558689	LG2	<lmxll>	ll	lm	lm	lm	lm	lm	lm	ll	ll	ll	lm	ll	ll	lm	ll	ll	ll	lm	lm	ll	lm	lm	ll	lm	lm	ll	lm	lm	lm	ll	lm	ll	ll	lm	lm	ll	ll	lm	ll	ll	ll	lm	lm	ll	ll	lm	lm
Marker558692	LG2	<lmxll>	ll	lm	lm	lm	lm	lm	lm	ll	ll	ll	lm	ll	ll	lm	ll	ll	ll	lm	lm	ll	lm	lm	ll	lm	lm	ll	lm	lm	lm	ll	lm	ll	ll	lm	lm	ll	ll	lm	ll	ll	ll	lm	lm	ll	ll	lm	lm
Marker558691	LG2	<lmxll>	ll	lm	lm	lm	lm	lm	lm	ll	ll	ll	lm	ll	ll	lm	ll	ll	ll	lm	lm	ll	lm	lm	ll	lm	lm	ll	lm	lm	lm	ll	lm	ll	ll	lm	lm	ll	ll	lm	ll	ll	ll	lm	lm	ll	ll	lm	lm
Marker375679	LG2	<nnxnp>	np	nn	nn	nn	np	nn	nn	nn	np	np	np	np	nn	nn	np	nn	nn	np	nn	nn	nn	np	np	np	np	np	np	np	nn	np	nn	nn	nn	nn	nn	nn	np	np	nn	nn	nn	nn	np	np	np	nn	np
Marker375676	LG2	<nnxnp>	nn	np	np	np	nn	np	np	np	nn	nn	nn	nn	np	np	nn	np	np	nn	np	np	np	nn	nn	nn	nn	nn	nn	nn	np	nn	np	np	np	np	np	np	nn	nn	np	np	np	np	nn	nn	nn	np	nn
Marker375674	LG2	<nnxnp>	np	nn	nn	nn	np	nn	nn	nn	np	np	np	np	nn	nn	np	nn	nn	np	nn	nn	nn	np	np	np	np	np	np	np	nn	np	nn	nn	nn	nn	nn	nn	np	np	nn	nn	nn	nn	np	np	np	nn	np
Marker218369	LG2	<lmxll>	lm	ll	ll	ll	ll	ll	ll	lm	lm	lm	ll	lm	lm	ll	lm	lm	lm	ll	ll	lm	ll	ll	lm	ll	ll	lm	ll	ll	ll	lm	ll	lm	lm	lm	lm	lm	lm	ll	lm	lm	lm	ll	ll	lm	lm	ll	ll
Marker260789	LG2	<lmxll>	lm	ll	ll	ll	ll	ll	ll	lm	lm	lm	ll	lm	lm	ll	lm	lm	lm	ll	ll	lm	ll	ll	lm	ll	ll	lm	ll	ll	ll	lm	ll	lm	lm	lm	lm	lm	lm	ll	lm	lm	lm	ll	ll	lm	lm	ll	ll
Marker260793	LG2	<lmxll>	lm	ll	ll	ll	ll	ll	ll	lm	lm	lm	ll	lm	lm	ll	lm	lm	lm	ll	ll	lm	ll	ll	lm	ll	ll	lm	ll	ll	ll	lm	ll	lm	lm	lm	lm	lm	lm	ll	lm	lm	lm	ll	ll	lm	lm	ll	ll
Marker260790	LG2	<lmxll>	lm	ll	ll	ll	ll	ll	ll	lm	lm	lm	ll	lm	lm	ll	lm	lm	lm	ll	ll	lm	ll	ll	lm	ll	ll	lm	ll	ll	ll	lm	ll	lm	lm	lm	lm	lm	lm	ll	lm	lm	lm	ll	ll	lm	lm	ll	ll
Marker218370	LG2	<lmxll>	lm	ll	ll	ll	ll	ll	ll	lm	lm	lm	ll	lm	lm	ll	lm	lm	lm	ll	ll	lm	ll	ll	lm	ll	ll	lm	ll	ll	ll	lm	ll	lm	lm	lm	lm	lm	lm	ll	lm	lm	lm	ll	ll	lm	lm	ll	ll
Marker448458	LG2	<lmxll>	lm	ll	ll	ll	ll	ll	ll	lm	lm	lm	ll	lm	lm	ll	lm	lm	lm	ll	ll	lm	ll	ll	lm	ll	ll	lm	ll	ll	ll	lm	ll	lm	lm	lm	lm	lm	lm	ll	lm	lm	lm	ll	ll	lm	lm	ll	ll
Marker643565	LG2	<lmxll>	ll	lm	lm	lm	lm	lm	lm	ll	ll	ll	lm	ll	ll	lm	ll	ll	ll	lm	lm	ll	lm	lm	ll	lm	lm	ll	lm	lm	lm	ll	lm	ll	ll	lm	ll	ll	ll	lm	ll	ll	ll	lm	lm	ll	ll	lm	lm
Marker620106	LG2	<lmxll>	ll	lm	lm	lm	lm	lm	lm	ll	ll	ll	lm	ll	ll	lm	ll	ll	ll	lm	lm	ll	lm	lm	ll	lm	lm	ll	lm	lm	lm	ll	lm	ll	ll	lm	ll	ll	ll	lm	ll	ll	ll	lm	lm	ll	ll	lm	lm
Marker218371	LG2	<lmxll>	ll	lm	lm	lm	lm	lm	lm	ll	ll	ll	lm	ll	ll	lm	ll	ll	ll	lm	lm	ll	lm	lm	ll	lm	lm	ll	lm	lm	lm	ll	lm	ll	ll	lm	ll	ll	ll	lm	ll	ll	ll	lm	lm	ll	ll	lm	lm
Marker448454	LG2	<lmxll>	ll	lm	lm	lm	lm	lm	lm	ll	ll	lm	lm	ll	ll	lm	ll	ll	ll	lm	lm	ll	lm	lm	ll	lm	lm	ll	lm	lm	lm	ll	lm	ll	ll	lm	ll	ll	ll	lm	ll	ll	ll	lm	lm	ll	ll	lm	lm
Marker448456	LG2	<lmxll>	ll	lm	lm	lm	lm	lm	lm	ll	ll	lm	lm	ll	ll	lm	ll	ll	ll	lm	lm	ll	lm	lm	ll	lm	lm	ll	lm	lm	lm	ll	lm	ll	ll	lm	ll	ll	ll	lm	ll	ll	ll	lm	lm	ll	ll	lm	lm
Marker448455	LG2	<lmxll>	ll	lm	lm	lm	lm	lm	lm	ll	ll	lm	lm	ll	ll	lm	ll	ll	ll	lm	lm	ll	lm	lm	ll	lm	lm	ll	lm	lm	lm	ll	lm	ll	ll	lm	ll	ll	ll	lm	ll	ll	ll	lm	lm	ll	ll	lm	lm
Marker448457	LG2	<lmxll>	ll	lm	lm	lm	lm	lm	lm	ll	ll	lm	lm	ll	ll	lm	ll	ll	ll	lm	lm	ll	lm	lm	ll	lm	lm	ll	lm	lm	lm	ll	lm	ll	ll	lm	ll	ll	ll	lm	ll	ll	ll	lm	lm	ll	ll	lm	lm
Marker415061	LG2	<lmxll>	ll	lm	lm	ll	lm	lm	lm	ll	ll	lm	lm	ll	ll	lm	ll	ll	ll	lm	lm	ll	lm	lm	ll	lm	lm	ll	lm	lm	lm	ll	lm	ll	ll	lm	ll	ll	ll	lm	ll	ll	ll	lm	lm	ll	ll	lm	lm
Marker415060	LG2	<lmxll>	ll	lm	lm	ll	lm	lm	lm	ll	ll	lm	lm	ll	ll	lm	ll	ll	ll	lm	lm	ll	lm	lm	ll	lm	lm	ll	lm	lm	lm	ll	lm	ll	ll	lm	ll	ll	ll	lm	ll	ll	ll	lm	lm	ll	ll	lm	lm
Marker571686	LG2	<lmxll>	ll	lm	lm	ll	lm	lm	lm	ll	ll	lm	lm	ll	ll	ll	ll	ll	ll	lm	lm	ll	lm	lm	lm	lm	lm	ll	lm	lm	lm	ll	lm	ll	ll	lm	ll	ll	ll	lm	lm	ll	ll	lm	lm	ll	ll	lm	lm
Marker571679	LG2	<lmxll>	lm	ll	ll	lm	ll	ll	ll	lm	lm	ll	ll	lm	lm	lm	lm	lm	lm	ll	ll	lm	ll	ll	ll	ll	ll	lm	ll	ll	ll	lm	ll	lm	lm	ll	lm	lm	lm	ll	ll	lm	lm	ll	ll	lm	lm	ll	ll
Marker571687	LG2	<lmxll>	ll	lm	lm	ll	lm	lm	lm	ll	ll	lm	lm	ll	ll	ll	ll	ll	ll	lm	lm	ll	lm	lm	lm	ll	lm	ll	lm	lm	lm	ll	lm	ll	ll	lm	ll	ll	ll	lm	lm	ll	ll	lm	lm	ll	ll	lm	lm
Marker571689	LG2	<lmxll>	ll	lm	lm	ll	lm	lm	lm	ll	ll	lm	lm	ll	ll	ll	ll	ll	ll	lm	lm	ll	lm	lm	lm	ll	lm	ll	lm	lm	lm	ll	lm	ll	ll	lm	ll	ll	ll	lm	lm	ll	ll	lm	lm	ll	ll	lm	lm
Marker349387	LG2	<nnxnp>	nn	np	np	np	nn	np	np	np	nn	nn	nn	nn	np	np	nn	np	np	nn	np	np	np	nn	nn	nn	nn	nn	nn	nn	np	nn	np	np	np	np	np	np	nn	nn	np	np	np	np	nn	nn	nn	np	nn
Marker612176	LG2	<nnxnp>	nn	np	np	np	nn	np	np	np	nn	nn	nn	nn	np	np	nn	np	np	nn	np	np	np	nn	nn	nn	nn	nn	nn	nn	np	nn	np	np	np	np	np	np	nn	nn	np	np	np	np	nn	nn	nn	np	nn
Marker612185	LG2	<nnxnp>	np	nn	nn	nn	np	nn	nn	nn	np	np	np	np	nn	nn	np	nn	nn	np	nn	nn	nn	np	np	np	np	np	np	np	nn	np	nn	nn	nn	nn	nn	nn	np	np	nn	nn	nn	nn	np	np	np	nn	np
Marker612178	LG2	<nnxnp>	nn	np	np	np	nn	np	np	np	nn	nn	nn	nn	np	np	nn	np	np	nn	np	np	np	nn	nn	nn	nn	nn	nn	nn	np	nn	np	np	np	np	np	np	nn	nn	np	np	np	np	nn	nn	nn	np	nn
Marker433080	LG2	<nnxnp>	nn	np	np	np	nn	np	np	np	nn	nn	nn	nn	np	np	nn	nn	np	nn	np	np	np	nn	nn	nn	np	nn	nn	nn	np	nn	np	np	nn	np	np	np	nn	nn	np	np	np	np	nn	nn	nn	np	nn
Marker433079	LG2	<nnxnp>	nn	np	np	np	nn	np	np	np	nn	nn	nn	nn	np	np	nn	nn	np	nn	np	np	np	nn	nn	nn	np	nn	nn	nn	np	nn	np	np	nn	np	np	np	nn	nn	np	np	np	np	nn	nn	nn	np	nn
Marker433076	LG2	<nnxnp>	nn	np	np	np	nn	np	np	np	nn	nn	nn	nn	np	np	nn	nn	np	nn	np	np	np	nn	nn	nn	np	nn	nn	nn	np	nn	np	np	nn	np	np	np	nn	nn	np	np	np	np	nn	nn	nn	np	nn
Marker433077	LG2	<nnxnp>	nn	np	np	np	nn	np	np	np	nn	nn	nn	nn	np	np	nn	nn	np	nn	np	np	np	nn	nn	nn	np	nn	nn	nn	np	nn	np	np	nn	np	np	np	nn	nn	np	np	np	np	nn	nn	nn	np	nn
Marker469189	LG2	<nnxnp>	nn	np	np	np	nn	np	np	np	nn	nn	nn	nn	np	np	nn	--	np	nn	np	np	np	nn	nn	nn	np	nn	nn	nn	np	nn	np	np	np	np	np	np	nn	nn	np	np	np	np	nn	nn	nn	np	nn
Marker469188	LG2	<nnxnp>	np	nn	nn	nn	np	nn	nn	nn	np	np	np	np	nn	nn	np	--	nn	np	nn	nn	nn	np	np	np	nn	np	np	np	nn	np	nn	nn	nn	nn	nn	nn	np	np	nn	nn	nn	nn	np	np	np	nn	np
Marker408336	LG2	<nnxnp>	np	nn	nn	nn	np	nn	nn	nn	np	np	np	np	nn	nn	np	np	nn	np	nn	nn	nn	np	np	np	nn	np	np	np	nn	np	nn	nn	nn	nn	nn	nn	np	np	nn	nn	nn	nn	np	np	np	nn	nn
Marker433078	LG2	<nnxnp>	np	nn	nn	nn	np	nn	nn	nn	np	np	np	np	nn	nn	np	np	nn	np	nn	nn	nn	np	np	np	nn	np	np	np	nn	np	nn	nn	nn	nn	nn	nn	np	np	nn	nn	nn	nn	np	np	np	nn	nn
Marker535876	LG2	<lmxll>	ll	lm	lm	ll	lm	lm	lm	ll	ll	lm	ll	ll	ll	ll	ll	ll	ll	lm	ll	ll	lm	lm	ll	ll	lm	ll	lm	lm	lm	ll	lm	ll	ll	lm	ll	ll	lm	lm	lm	ll	lm	lm	lm	lm	ll	lm	lm
Marker90695	LG2	<lmxll>	ll	lm	lm	ll	lm	lm	lm	ll	ll	lm	ll	ll	ll	ll	ll	ll	ll	lm	ll	ll	lm	lm	ll	ll	lm	ll	lm	lm	lm	ll	lm	ll	ll	lm	ll	ll	lm	lm	lm	ll	lm	lm	lm	lm	ll	lm	lm
Marker90694	LG2	<lmxll>	lm	ll	ll	lm	ll	ll	ll	lm	lm	ll	lm	lm	lm	lm	lm	lm	lm	ll	lm	lm	ll	ll	lm	lm	ll	lm	ll	ll	ll	lm	ll	lm	lm	lm	lm	lm	ll	ll	ll	lm	ll	ll	ll	ll	lm	ll	ll
Marker535878	LG2	<lmxll>	lm	ll	ll	lm	ll	ll	ll	lm	lm	ll	lm	lm	lm	lm	lm	lm	lm	ll	lm	lm	ll	ll	lm	lm	ll	lm	ll	ll	ll	lm	ll	lm	lm	lm	lm	lm	ll	ll	ll	lm	ll	ll	ll	ll	lm	ll	ll
Marker360774	LG2	<nnxnp>	nn	np	nn	np	nn	np	np	np	nn	nn	nn	nn	np	np	nn	nn	np	nn	np	np	np	nn	nn	np	np	nn	nn	nn	np	nn	np	np	np	np	np	np	nn	nn	np	np	np	np	nn	nn	nn	np	nn
Marker360775	LG2	<nnxnp>	nn	np	nn	np	nn	np	np	np	nn	nn	nn	nn	np	np	nn	nn	np	nn	np	np	np	nn	nn	np	np	nn	nn	nn	np	nn	np	np	np	np	np	np	nn	nn	np	np	np	np	nn	nn	nn	np	nn
Marker442411	LG2	<lmxll>	ll	lm	lm	ll	lm	lm	lm	ll	ll	lm	ll	ll	ll	ll	ll	ll	ll	lm	ll	ll	lm	lm	ll	ll	lm	ll	lm	lm	lm	ll	lm	ll	ll	lm	ll	ll	lm	lm	ll	ll	lm	lm	lm	lm	ll	lm	lm
Marker442409	LG2	<lmxll>	ll	lm	lm	ll	lm	lm	lm	ll	ll	lm	ll	ll	ll	ll	ll	ll	ll	lm	ll	ll	lm	lm	ll	ll	lm	ll	lm	lm	lm	ll	lm	ll	ll	lm	ll	ll	lm	lm	ll	ll	lm	lm	lm	lm	ll	lm	lm
Marker442412	LG2	<lmxll>	ll	lm	lm	ll	lm	lm	lm	ll	ll	lm	ll	ll	ll	ll	ll	ll	ll	lm	ll	ll	lm	lm	ll	ll	lm	ll	lm	lm	lm	ll	lm	ll	ll	lm	ll	ll	lm	lm	ll	ll	lm	lm	lm	lm	ll	lm	lm
Marker442410	LG2	<lmxll>	ll	lm	lm	ll	lm	lm	lm	ll	ll	lm	ll	ll	ll	ll	ll	ll	ll	lm	ll	ll	lm	lm	ll	ll	lm	ll	lm	lm	lm	ll	lm	ll	ll	lm	ll	ll	lm	lm	ll	ll	lm	lm	lm	lm	ll	lm	lm
Marker360777	LG2	<nnxnp>	np	nn	np	nn	np	nn	nn	nn	np	np	np	np	nn	nn	np	np	nn	np	nn	nn	nn	np	np	nn	nn	np	np	np	nn	np	nn	nn	nn	nn	nn	nn	np	np	nn	nn	nn	nn	np	np	np	nn	np
Marker408342	LG2	<nnxnp>	nn	np	nn	np	nn	np	np	np	nn	nn	nn	nn	np	np	nn	nn	np	nn	np	np	np	nn	nn	np	np	nn	nn	nn	np	nn	np	np	np	np	np	np	nn	nn	np	np	np	np	nn	nn	nn	np	nn
Marker360778	LG2	<nnxnp>	np	nn	np	nn	np	nn	nn	nn	np	np	np	np	nn	nn	np	np	nn	np	nn	nn	nn	np	np	nn	nn	np	np	np	nn	np	nn	nn	nn	nn	nn	nn	np	np	nn	nn	nn	nn	np	np	np	nn	np
Marker654488	LG2	<nnxnp>	np	nn	np	nn	np	nn	nn	nn	np	np	np	np	nn	nn	np	np	nn	np	nn	nn	nn	np	np	nn	nn	np	np	np	nn	np	nn	nn	nn	nn	nn	nn	np	np	nn	nn	nn	nn	np	np	np	nn	np
Marker179473	LG2	<nnxnp>	np	nn	np	nn	np	nn	nn	nn	np	np	np	np	--	np	np	np	nn	np	nn	nn	nn	np	np	nn	nn	nn	np	np	nn	np	nn	nn	nn	nn	nn	nn	np	np	nn	nn	nn	nn	np	np	np	nn	np
Marker74435	LG2	<nnxnp>	nn	np	nn	np	nn	np	np	np	nn	nn	nn	nn	--	nn	nn	nn	np	nn	np	np	np	nn	nn	np	np	np	nn	nn	np	nn	np	np	np	np	np	np	nn	nn	np	np	np	np	nn	nn	nn	np	nn
Marker74434	LG2	<nnxnp>	nn	np	nn	np	nn	np	np	np	nn	nn	nn	nn	--	nn	nn	nn	np	nn	np	np	np	nn	nn	np	np	np	nn	nn	np	nn	np	np	np	np	np	np	nn	nn	np	np	np	np	nn	nn	nn	np	nn
Marker561965	LG2	<lmxll>	lm	ll	ll	lm	ll	ll	ll	lm	lm	ll	lm	lm	ll	lm	lm	lm	lm	ll	ll	lm	ll	ll	lm	lm	ll	lm	lm	ll	ll	lm	ll	lm	lm	lm	lm	lm	ll	ll	lm	lm	ll	ll	ll	ll	lm	ll	ll
Marker561950	LG2	<lmxll>	lm	ll	ll	lm	ll	ll	ll	lm	lm	ll	lm	lm	ll	lm	lm	lm	lm	ll	ll	lm	ll	ll	lm	lm	ll	lm	lm	ll	ll	lm	ll	lm	lm	lm	lm	lm	ll	ll	lm	lm	ll	ll	ll	ll	lm	ll	ll
Marker561954	LG2	<lmxll>	ll	lm	lm	ll	lm	lm	lm	ll	ll	lm	ll	ll	lm	ll	ll	ll	ll	lm	lm	ll	lm	lm	ll	ll	lm	ll	ll	lm	lm	ll	lm	ll	ll	ll	ll	ll	lm	lm	ll	ll	lm	lm	lm	lm	ll	lm	lm
Marker561961	LG2	<lmxll>	lm	ll	ll	lm	ll	ll	ll	lm	lm	ll	lm	lm	ll	lm	lm	lm	lm	ll	ll	lm	ll	ll	lm	lm	ll	lm	lm	ll	ll	lm	ll	lm	lm	lm	lm	lm	ll	ll	lm	lm	ll	ll	ll	ll	lm	ll	ll
Marker561952	LG2	<lmxll>	lm	ll	ll	lm	ll	ll	ll	lm	lm	ll	lm	lm	ll	lm	lm	lm	lm	ll	ll	lm	ll	ll	lm	lm	ll	lm	lm	ll	ll	lm	ll	lm	lm	lm	lm	lm	ll	ll	lm	lm	ll	ll	ll	ll	lm	ll	ll
Marker561948	LG2	<lmxll>	lm	ll	ll	lm	ll	ll	ll	lm	lm	ll	lm	lm	ll	lm	lm	lm	lm	ll	ll	lm	ll	ll	lm	lm	ll	lm	lm	ll	ll	lm	ll	lm	lm	lm	lm	lm	ll	ll	lm	lm	ll	ll	ll	ll	lm	ll	ll
Marker561962	LG2	<lmxll>	ll	lm	lm	ll	lm	lm	lm	ll	ll	lm	ll	ll	lm	ll	ll	ll	ll	lm	lm	ll	lm	lm	ll	ll	lm	ll	ll	lm	lm	ll	lm	ll	ll	ll	ll	ll	lm	lm	ll	ll	lm	lm	lm	lm	ll	lm	lm
Marker561911	LG2	<lmxll>	ll	lm	lm	ll	lm	lm	lm	ll	ll	lm	ll	ll	lm	ll	ll	ll	ll	lm	lm	ll	lm	lm	ll	ll	lm	ll	ll	lm	lm	ll	lm	ll	ll	ll	ll	ll	lm	lm	ll	ll	lm	lm	lm	lm	ll	lm	lm
Marker561909	LG2	<lmxll>	ll	lm	lm	ll	lm	lm	lm	ll	ll	lm	ll	ll	lm	ll	ll	ll	ll	lm	lm	ll	lm	lm	ll	ll	lm	ll	ll	lm	lm	ll	lm	ll	ll	lm	ll	ll	lm	lm	ll	ll	lm	lm	lm	lm	ll	lm	lm
Marker561908	LG2	<lmxll>	ll	lm	lm	ll	lm	lm	lm	ll	ll	lm	ll	ll	lm	ll	ll	ll	ll	lm	lm	ll	lm	lm	ll	ll	lm	ll	ll	lm	lm	ll	lm	ll	ll	lm	ll	ll	lm	lm	ll	ll	lm	lm	lm	lm	ll	lm	lm
Marker561956	LG2	<lmxll>	lm	ll	ll	lm	ll	ll	ll	lm	lm	ll	lm	lm	ll	lm	lm	lm	lm	ll	ll	lm	ll	ll	lm	lm	ll	lm	lm	ll	ll	lm	ll	lm	lm	ll	lm	lm	ll	ll	lm	lm	ll	ll	ll	ll	lm	ll	ll
Marker561955	LG2	<lmxll>	lm	ll	ll	lm	ll	ll	ll	lm	lm	ll	lm	lm	ll	lm	lm	lm	lm	ll	ll	lm	ll	ll	lm	lm	ll	lm	lm	ll	ll	lm	ll	lm	lm	ll	lm	lm	ll	ll	lm	lm	ll	ll	ll	ll	lm	ll	ll
Marker561912	LG2	<lmxll>	ll	lm	lm	ll	lm	lm	lm	ll	ll	lm	ll	ll	lm	ll	ll	ll	ll	lm	lm	ll	lm	lm	ll	ll	lm	ll	ll	lm	lm	ll	lm	ll	ll	lm	ll	ll	lm	lm	ll	ll	lm	lm	lm	lm	ll	lm	lm
Marker561910	LG2	<lmxll>	ll	lm	lm	ll	lm	lm	lm	ll	ll	lm	ll	ll	lm	ll	ll	ll	ll	lm	lm	ll	lm	lm	ll	ll	lm	ll	ll	lm	lm	ll	lm	ll	ll	lm	ll	ll	lm	lm	ll	ll	lm	lm	lm	lm	ll	lm	lm
Marker561959	LG2	<lmxll>	ll	lm	lm	ll	lm	lm	lm	ll	ll	lm	ll	ll	lm	ll	ll	ll	ll	lm	lm	ll	lm	lm	ll	ll	lm	ll	ll	lm	lm	ll	lm	ll	ll	lm	ll	ll	lm	lm	ll	ll	lm	lm	lm	lm	ll	lm	lm
Marker561953	LG2	<lmxll>	ll	lm	lm	ll	lm	lm	lm	ll	ll	lm	ll	ll	lm	ll	ll	ll	ll	lm	lm	ll	lm	lm	ll	ll	lm	ll	ll	lm	lm	ll	lm	ll	ll	lm	ll	ll	lm	lm	ll	ll	lm	lm	lm	lm	ll	lm	lm
Marker464594	LG2	<lmxll>	ll	lm	lm	ll	lm	lm	lm	ll	ll	lm	ll	ll	lm	ll	ll	ll	ll	lm	lm	ll	lm	lm	ll	ll	lm	ll	ll	lm	lm	ll	lm	ll	ll	lm	ll	ll	lm	lm	ll	ll	lm	lm	lm	lm	ll	lm	lm
Marker360776	LG2	<lmxll>	ll	lm	lm	ll	lm	lm	lm	ll	ll	ll	ll	ll	lm	ll	ll	ll	ll	lm	lm	lm	lm	lm	ll	ll	lm	ll	ll	lm	lm	ll	lm	ll	ll	ll	ll	ll	lm	lm	ll	ll	lm	lm	lm	lm	ll	lm	lm
Marker612190	LG2	<lmxll>	lm	ll	ll	lm	ll	ll	ll	lm	lm	lm	lm	lm	ll	lm	lm	lm	lm	ll	ll	ll	ll	ll	lm	lm	ll	lm	lm	ll	ll	lm	ll	lm	lm	lm	lm	lm	ll	ll	lm	lm	ll	ll	ll	ll	lm	ll	ll
Marker375680	LG2	<lmxll>	lm	ll	ll	lm	ll	ll	ll	lm	lm	lm	lm	lm	ll	lm	lm	lm	lm	ll	ll	ll	ll	ll	lm	lm	ll	lm	lm	ll	ll	lm	ll	lm	lm	lm	lm	lm	ll	ll	lm	lm	ll	ll	ll	ll	lm	ll	ll
Marker612177	LG2	<lmxll>	lm	ll	ll	lm	ll	ll	ll	lm	lm	lm	lm	lm	ll	lm	lm	lm	lm	ll	ll	ll	ll	ll	lm	lm	ll	lm	lm	ll	ll	lm	ll	lm	lm	lm	lm	lm	ll	ll	lm	lm	ll	ll	ll	ll	lm	ll	ll
Marker181895	LG2	<nnxnp>	nn	np	nn	nn	nn	np	np	np	nn	nn	np	np	np	np	nn	nn	np	nn	np	np	np	nn	nn	np	np	np	nn	nn	np	nn	np	np	np	np	np	np	nn	nn	np	np	np	np	nn	nn	nn	np	nn
Marker181893	LG2	<nnxnp>	nn	np	nn	nn	nn	np	np	np	nn	nn	np	np	np	np	nn	nn	np	nn	np	np	np	nn	nn	np	np	np	nn	nn	np	nn	np	np	np	np	np	np	nn	nn	np	np	np	np	nn	nn	nn	np	nn
Marker181894	LG2	<nnxnp>	np	nn	np	np	np	nn	nn	nn	np	np	np	nn	nn	nn	np	np	nn	np	nn	nn	nn	np	np	nn	nn	nn	np	np	nn	np	nn	nn	nn	nn	nn	nn	np	np	nn	nn	nn	nn	np	np	np	nn	np
Marker181900	LG2	<nnxnp>	np	nn	np	np	np	nn	nn	nn	np	np	np	nn	nn	nn	np	np	nn	np	nn	nn	nn	np	np	nn	nn	nn	np	np	nn	np	nn	nn	nn	nn	nn	nn	np	np	nn	nn	nn	nn	np	np	np	nn	np
Marker584391	LG2	<lmxll>	lm	ll	ll	lm	ll	ll	ll	lm	lm	lm	lm	lm	ll	lm	lm	lm	lm	ll	ll	ll	ll	ll	lm	lm	ll	lm	lm	ll	ll	lm	ll	lm	lm	lm	lm	lm	ll	ll	lm	lm	ll	ll	ll	ll	lm	ll	ll
Marker375208	LG2	<lmxll>	lm	ll	ll	lm	ll	ll	ll	lm	lm	lm	lm	lm	ll	lm	lm	lm	lm	ll	ll	ll	ll	ll	lm	lm	ll	lm	lm	ll	ll	lm	ll	lm	lm	lm	lm	lm	ll	ll	lm	lm	ll	ll	ll	ll	lm	ll	ll
Marker360783	LG2	<lmxll>	lm	ll	ll	lm	ll	ll	ll	lm	lm	lm	lm	lm	ll	lm	lm	lm	lm	ll	ll	ll	ll	ll	lm	lm	ll	lm	lm	ll	ll	lm	ll	lm	lm	lm	lm	lm	ll	ll	lm	lm	ll	ll	ll	ll	lm	ll	ll
Marker128972	LG2	<nnxnp>	np	nn	np	np	np	nn	nn	nn	np	np	np	nn	nn	nn	np	np	nn	np	nn	nn	nn	np	np	nn	nn	nn	np	np	nn	np	nn	nn	nn	nn	nn	nn	np	np	nn	nn	nn	nn	np	np	np	nn	np
Marker128983	LG2	<nnxnp>	np	nn	np	np	np	nn	nn	nn	np	np	np	nn	nn	nn	np	np	nn	np	nn	nn	nn	np	np	nn	nn	nn	np	np	nn	np	nn	nn	nn	nn	nn	nn	np	np	nn	nn	nn	nn	np	np	np	nn	np
Marker128971	LG2	<nnxnp>	np	nn	np	np	np	nn	nn	nn	np	np	np	nn	nn	nn	np	np	nn	np	nn	nn	nn	np	np	nn	nn	nn	np	np	nn	np	nn	nn	nn	nn	nn	nn	np	np	nn	nn	nn	nn	np	np	np	nn	np
Marker77637	LG2	<nnxnp>	nn	np	nn	nn	nn	np	np	np	nn	nn	nn	np	np	np	nn	nn	np	nn	np	np	np	nn	nn	np	np	np	nn	nn	np	nn	np	np	np	np	np	np	nn	nn	np	np	np	np	nn	nn	nn	np	nn
Marker584395	LG2	<nnxnp>	np	nn	np	np	np	nn	nn	nn	np	np	np	nn	nn	nn	np	np	nn	np	nn	nn	nn	np	np	nn	nn	nn	np	np	nn	np	nn	nn	nn	nn	nn	nn	np	np	nn	nn	nn	nn	np	np	np	nn	np
Marker581720	LG2	<nnxnp>	nn	np	nn	nn	nn	np	np	np	nn	nn	nn	np	np	np	nn	nn	np	nn	np	np	np	nn	nn	np	np	np	nn	nn	np	nn	np	np	np	np	np	np	nn	nn	np	np	np	np	nn	nn	nn	np	nn
Marker581723	LG2	<nnxnp>	nn	np	nn	nn	nn	np	np	np	nn	nn	nn	np	np	np	nn	nn	np	nn	np	np	np	nn	nn	np	np	np	nn	nn	np	nn	np	np	np	np	np	np	nn	nn	np	np	np	np	nn	nn	nn	np	nn
Marker664967	LG2	<nnxnp>	np	nn	np	np	np	nn	nn	nn	np	np	np	nn	nn	nn	np	np	nn	np	nn	nn	nn	np	np	nn	nn	nn	np	np	nn	np	nn	nn	nn	nn	nn	nn	np	np	nn	nn	nn	nn	np	np	np	nn	np
Marker330507	LG2	<nnxnp>	np	nn	np	np	np	nn	nn	nn	np	np	np	nn	nn	nn	np	np	nn	np	nn	nn	nn	np	np	nn	nn	nn	np	np	nn	np	nn	nn	nn	nn	nn	nn	np	np	nn	nn	nn	nn	np	np	np	nn	np
Marker664971	LG2	<nnxnp>	nn	np	nn	nn	nn	np	np	np	nn	nn	nn	np	np	np	nn	nn	np	nn	np	np	np	nn	nn	np	np	np	nn	nn	np	nn	np	np	np	np	np	np	nn	nn	np	np	np	np	nn	nn	nn	np	nn
Marker630728	LG2	<lmxll>	ll	lm	lm	ll	lm	lm	lm	ll	ll	ll	ll	ll	lm	ll	ll	ll	ll	lm	lm	ll	lm	lm	ll	ll	lm	ll	ll	lm	lm	ll	lm	ll	ll	lm	ll	ll	lm	lm	ll	ll	lm	lm	lm	lm	ll	lm	lm
Marker630727	LG2	<lmxll>	ll	lm	lm	ll	lm	lm	lm	ll	ll	ll	ll	ll	lm	ll	ll	ll	ll	lm	lm	ll	lm	lm	ll	ll	lm	ll	ll	lm	lm	ll	lm	ll	ll	lm	ll	ll	lm	lm	ll	ll	lm	lm	lm	lm	ll	lm	lm
Marker630726	LG2	<lmxll>	ll	lm	lm	ll	lm	lm	lm	ll	ll	ll	ll	ll	lm	ll	ll	ll	ll	lm	lm	ll	lm	lm	ll	ll	lm	ll	ll	lm	lm	ll	lm	ll	ll	lm	ll	ll	lm	lm	ll	ll	lm	lm	lm	lm	ll	lm	lm
Marker664966	LG2	<nnxnp>	np	nn	np	np	np	nn	nn	nn	np	np	np	nn	nn	nn	np	np	nn	np	nn	nn	nn	np	np	nn	nn	nn	np	np	nn	np	nn	nn	nn	nn	nn	nn	np	np	nn	nn	nn	nn	np	np	np	nn	np
Marker664970	LG2	<nnxnp>	np	nn	np	np	np	nn	nn	nn	np	np	np	nn	nn	nn	np	np	nn	np	nn	nn	nn	np	np	nn	nn	nn	np	np	nn	np	nn	nn	nn	nn	nn	nn	np	np	nn	nn	nn	nn	np	np	np	nn	np
Marker664978	LG2	<nnxnp>	nn	nn	np	np	np	nn	nn	nn	np	np	np	nn	nn	nn	np	np	nn	np	nn	nn	nn	np	np	nn	nn	nn	np	np	nn	np	nn	nn	nn	nn	nn	nn	np	np	nn	nn	nn	nn	np	np	np	nn	np
Marker664979	LG2	<nnxnp>	nn	nn	np	np	np	nn	nn	nn	np	np	np	nn	nn	nn	np	np	nn	np	nn	nn	nn	np	np	nn	nn	nn	np	np	nn	np	nn	nn	nn	nn	nn	nn	np	np	nn	nn	nn	nn	np	np	np	nn	np
Marker128969	LG2	<nnxnp>	np	np	nn	nn	nn	np	np	np	nn	nn	nn	np	np	np	nn	nn	np	nn	np	np	np	nn	nn	np	np	np	nn	nn	np	nn	np	np	np	np	np	np	nn	nn	np	np	np	np	nn	nn	nn	np	nn
Marker662596	LG2	<nnxnp>	np	np	nn	nn	nn	np	np	np	nn	nn	nn	np	np	np	nn	nn	np	nn	np	np	np	nn	nn	np	np	np	nn	nn	np	nn	np	np	np	np	np	np	nn	nn	np	np	np	np	nn	nn	nn	np	nn
Marker375675	LG2	<lmxll>	ll	lm	lm	ll	lm	lm	lm	ll	ll	ll	ll	ll	lm	ll	ll	ll	ll	lm	lm	ll	lm	lm	ll	ll	lm	ll	ll	lm	lm	ll	lm	ll	ll	lm	ll	ll	lm	lm	ll	ll	lm	lm	lm	lm	ll	lm	lm
Marker375677	LG2	<lmxll>	ll	lm	lm	ll	lm	lm	lm	ll	ll	ll	ll	ll	lm	ll	ll	ll	ll	lm	lm	ll	lm	lm	ll	ll	lm	ll	ll	lm	lm	ll	lm	ll	ll	lm	ll	ll	lm	lm	ll	ll	lm	lm	lm	lm	ll	lm	lm
Marker612183	LG2	<lmxll>	ll	lm	lm	ll	lm	lm	lm	ll	ll	ll	ll	ll	lm	ll	ll	ll	ll	lm	lm	lm	lm	lm	ll	ll	lm	ll	ll	lm	lm	ll	lm	ll	ll	lm	ll	ll	lm	lm	ll	ll	lm	lm	lm	lm	ll	lm	lm
Marker612181	LG2	<lmxll>	ll	lm	lm	ll	lm	lm	lm	ll	ll	ll	ll	ll	lm	ll	ll	ll	ll	lm	lm	lm	lm	lm	ll	ll	lm	ll	ll	lm	lm	ll	lm	ll	ll	lm	ll	ll	lm	lm	ll	ll	lm	lm	lm	lm	ll	lm	lm
Marker612179	LG2	<lmxll>	ll	lm	lm	ll	lm	lm	lm	ll	ll	ll	ll	ll	lm	ll	ll	ll	ll	lm	lm	lm	lm	lm	ll	ll	lm	ll	ll	lm	lm	ll	lm	ll	ll	lm	ll	ll	lm	lm	ll	ll	lm	lm	lm	lm	ll	lm	lm
Marker128966	LG2	<lmxll>	lm	ll	ll	lm	ll	ll	ll	lm	lm	lm	lm	lm	lm	lm	lm	lm	lm	ll	ll	ll	ll	ll	lm	lm	ll	lm	lm	ll	ll	lm	ll	lm	lm	lm	lm	lm	ll	ll	lm	lm	lm	ll	ll	ll	lm	ll	ll
Marker128981	LG2	<lmxll>	lm	ll	ll	lm	ll	ll	ll	lm	lm	lm	lm	lm	lm	lm	lm	lm	lm	ll	ll	ll	ll	ll	lm	lm	ll	lm	lm	ll	ll	lm	ll	lm	lm	lm	lm	lm	ll	ll	lm	lm	lm	ll	ll	ll	lm	ll	ll
Marker612187	LG2	<lmxll>	ll	lm	lm	ll	lm	lm	lm	ll	ll	ll	ll	ll	lm	ll	ll	ll	ll	lm	lm	lm	lm	lm	ll	ll	lm	ll	ll	lm	lm	ll	lm	ll	ll	lm	ll	ll	lm	lm	ll	ll	lm	lm	lm	lm	ll	lm	lm
Marker584394	LG2	<lmxll>	ll	lm	lm	ll	lm	lm	lm	ll	ll	ll	ll	ll	lm	ll	ll	ll	ll	lm	lm	lm	lm	lm	ll	ll	lm	ll	ll	lm	lm	ll	lm	ll	ll	lm	ll	ll	lm	lm	ll	ll	lm	lm	lm	lm	ll	lm	lm
Marker278574	LG2	<lmxll>	ll	lm	lm	ll	lm	lm	lm	ll	ll	ll	ll	ll	lm	ll	ll	ll	ll	lm	lm	lm	lm	lm	ll	ll	lm	ll	ll	lm	lm	ll	lm	ll	lm	lm	ll	ll	lm	lm	ll	ll	ll	lm	lm	lm	ll	lm	lm
Marker278571	LG2	<lmxll>	ll	lm	lm	ll	lm	lm	lm	ll	ll	ll	ll	ll	lm	ll	ll	ll	ll	lm	lm	lm	lm	lm	ll	ll	lm	ll	ll	lm	lm	ll	lm	ll	lm	lm	ll	ll	lm	lm	ll	ll	ll	lm	lm	lm	ll	lm	lm
Marker612180	LG2	<lmxll>	lm	ll	ll	lm	ll	ll	ll	lm	lm	lm	lm	lm	ll	lm	lm	lm	lm	ll	ll	ll	ll	ll	lm	lm	ll	lm	lm	ll	ll	lm	ll	lm	lm	lm	lm	lm	ll	ll	lm	lm	ll	ll	ll	ll	lm	ll	ll
Marker408338	LG2	<lmxll>	lm	ll	ll	lm	ll	ll	ll	lm	lm	lm	lm	lm	ll	lm	lm	lm	lm	ll	ll	ll	ll	ll	lm	lm	ll	lm	lm	ll	ll	lm	ll	lm	lm	lm	lm	lm	ll	ll	lm	lm	ll	ll	ll	ll	lm	ll	ll
Marker612182	LG2	<lmxll>	lm	ll	ll	lm	ll	ll	ll	lm	lm	lm	lm	lm	ll	lm	lm	lm	lm	ll	ll	ll	ll	ll	lm	lm	ll	lm	lm	ll	ll	lm	ll	lm	lm	lm	lm	lm	ll	ll	lm	lm	ll	ll	ll	ll	lm	ll	ll
Marker612188	LG2	<lmxll>	lm	ll	ll	lm	ll	ll	ll	lm	lm	lm	lm	lm	ll	lm	lm	lm	lm	ll	ll	ll	ll	ll	lm	lm	ll	lm	lm	ll	ll	lm	ll	lm	lm	lm	lm	lm	ll	ll	lm	lm	ll	ll	ll	ll	lm	ll	ll
Marker612184	LG2	<lmxll>	ll	lm	lm	ll	lm	lm	lm	ll	ll	ll	ll	ll	lm	ll	ll	ll	ll	lm	lm	lm	lm	lm	ll	ll	lm	ll	ll	lm	lm	ll	lm	ll	ll	ll	ll	ll	lm	lm	ll	ll	lm	lm	lm	lm	ll	lm	lm
Marker612186	LG2	<lmxll>	lm	ll	ll	lm	ll	ll	ll	lm	lm	lm	lm	lm	ll	lm	lm	lm	lm	ll	ll	ll	ll	ll	lm	lm	ll	lm	lm	ll	ll	lm	ll	lm	lm	lm	lm	lm	ll	ll	lm	lm	ll	ll	ll	ll	lm	ll	ll
Marker612189	LG2	<lmxll>	lm	ll	ll	lm	ll	ll	ll	lm	lm	lm	lm	lm	ll	lm	lm	lm	lm	ll	ll	ll	ll	ll	lm	lm	ll	lm	lm	ll	ll	lm	ll	lm	lm	lm	lm	lm	ll	ll	lm	lm	ll	ll	ll	ll	lm	ll	ll
Marker370169	LG2	<lmxll>	ll	lm	lm	ll	lm	lm	lm	ll	ll	ll	lm	ll	lm	ll	ll	ll	ll	lm	lm	lm	lm	lm	ll	ll	lm	ll	ll	lm	lm	ll	lm	ll	ll	lm	ll	ll	lm	lm	ll	ll	ll	lm	lm	lm	ll	lm	lm
Marker237587	LG2	<lmxll>	ll	lm	lm	ll	lm	lm	lm	ll	ll	ll	lm	ll	lm	ll	ll	ll	ll	lm	lm	lm	lm	lm	ll	ll	lm	ll	ll	lm	lm	ll	lm	ll	ll	lm	ll	ll	lm	lm	ll	ll	ll	lm	lm	lm	ll	lm	lm
Marker16093	LG2	<lmxll>	ll	lm	lm	ll	lm	lm	lm	ll	ll	ll	lm	ll	lm	ll	ll	ll	ll	lm	lm	lm	lm	lm	ll	ll	lm	ll	ll	lm	lm	ll	lm	ll	ll	lm	ll	ll	lm	lm	ll	ll	ll	lm	lm	lm	ll	lm	lm
Marker247186	LG2	<lmxll>	ll	lm	lm	ll	lm	lm	lm	ll	ll	ll	lm	ll	lm	ll	ll	ll	ll	lm	lm	lm	lm	lm	ll	ll	lm	ll	ll	lm	lm	ll	lm	ll	ll	lm	ll	ll	lm	lm	ll	ll	ll	lm	lm	lm	ll	lm	lm
Marker227091	LG2	<lmxll>	ll	lm	lm	ll	lm	lm	lm	ll	ll	ll	lm	ll	lm	ll	ll	ll	ll	lm	lm	lm	lm	lm	ll	ll	lm	ll	ll	lm	lm	ll	lm	ll	ll	lm	ll	ll	lm	lm	ll	ll	ll	lm	lm	lm	ll	lm	lm
Marker227092	LG2	<lmxll>	ll	lm	lm	ll	lm	lm	lm	ll	ll	ll	lm	ll	lm	ll	ll	ll	ll	lm	lm	lm	lm	lm	ll	ll	lm	ll	ll	lm	lm	ll	lm	ll	ll	lm	ll	ll	lm	lm	ll	ll	ll	lm	lm	lm	ll	lm	lm
Marker227090	LG2	<lmxll>	ll	lm	lm	ll	lm	lm	lm	ll	ll	ll	lm	ll	lm	ll	ll	ll	ll	lm	lm	lm	lm	lm	ll	ll	lm	ll	ll	lm	lm	ll	lm	ll	ll	lm	ll	ll	lm	lm	ll	ll	ll	lm	lm	lm	ll	lm	lm
Marker581725	LG2	<lmxll>	ll	lm	lm	ll	lm	lm	lm	ll	ll	ll	lm	ll	lm	ll	ll	ll	ll	lm	lm	lm	lm	lm	ll	ll	lm	ll	ll	lm	lm	ll	lm	ll	ll	lm	ll	ll	lm	lm	ll	ll	ll	lm	lm	lm	ll	lm	lm
Marker392543	LG2	<lmxll>	lm	ll	ll	lm	lm	ll	ll	ll	lm	lm	lm	lm	ll	lm	lm	lm	lm	ll	ll	ll	ll	ll	lm	lm	ll	lm	lm	ll	ll	lm	ll	lm	lm	lm	lm	lm	ll	ll	lm	lm	lm	ll	ll	ll	lm	ll	ll
Marker629899	LG2	<lmxll>	lm	ll	ll	lm	lm	ll	ll	ll	lm	lm	lm	lm	ll	lm	lm	lm	lm	ll	ll	ll	ll	ll	lm	lm	ll	lm	lm	ll	ll	lm	ll	lm	lm	lm	lm	lm	ll	ll	lm	lm	lm	ll	ll	ll	lm	ll	ll
Marker629900	LG2	<lmxll>	ll	lm	lm	ll	ll	lm	lm	lm	ll	ll	ll	ll	lm	ll	ll	ll	ll	lm	lm	lm	lm	lm	ll	ll	lm	ll	ll	lm	lm	ll	lm	ll	ll	ll	ll	ll	lm	lm	ll	ll	ll	lm	lm	lm	ll	lm	lm
Marker360779	LG2	<lmxll>	lm	ll	ll	lm	ll	ll	ll	lm	lm	lm	lm	lm	ll	lm	lm	lm	lm	ll	ll	ll	ll	ll	lm	lm	ll	lm	lm	ll	ll	lm	ll	lm	lm	lm	lm	lm	ll	ll	lm	lm	ll	ll	ll	ll	lm	ll	ll
Marker660844	LG2	<lmxll>	ll	lm	lm	ll	lm	lm	lm	ll	ll	ll	ll	ll	lm	ll	ll	ll	ll	lm	lm	lm	lm	lm	ll	ll	lm	ll	ll	lm	lm	ll	lm	ll	ll	lm	ll	ll	lm	lm	ll	ll	ll	lm	lm	lm	ll	lm	lm
Marker203398	LG2	<lmxll>	ll	lm	lm	ll	lm	lm	lm	ll	ll	ll	ll	ll	lm	ll	ll	ll	ll	lm	lm	lm	lm	lm	ll	ll	lm	ll	ll	lm	lm	ll	lm	ll	ll	lm	ll	ll	lm	lm	ll	ll	ll	lm	lm	lm	ll	lm	lm
Marker487217	LG2	<lmxll>	ll	lm	lm	ll	lm	lm	lm	ll	ll	ll	ll	ll	lm	ll	ll	ll	ll	lm	lm	lm	lm	lm	ll	ll	lm	ll	ll	lm	lm	ll	lm	ll	ll	lm	ll	ll	lm	lm	ll	ll	ll	lm	lm	lm	ll	lm	lm
Marker131100	LG2	<lmxll>	ll	lm	lm	ll	lm	lm	lm	ll	ll	ll	ll	ll	lm	ll	ll	ll	ll	lm	lm	lm	lm	lm	ll	ll	lm	ll	ll	lm	lm	ll	lm	ll	ll	lm	ll	ll	lm	lm	ll	ll	ll	lm	lm	lm	ll	lm	lm
Marker361841	LG2	<lmxll>	ll	lm	lm	ll	lm	lm	lm	ll	ll	ll	ll	ll	lm	ll	ll	ll	ll	lm	lm	lm	lm	lm	ll	ll	lm	ll	ll	lm	lm	ll	lm	ll	ll	lm	ll	ll	lm	lm	ll	ll	ll	lm	lm	lm	ll	lm	lm
Marker340372	LG2	<lmxll>	ll	lm	lm	ll	lm	lm	lm	ll	ll	ll	ll	ll	lm	ll	ll	ll	ll	lm	lm	lm	lm	lm	ll	ll	lm	ll	ll	lm	lm	ll	lm	ll	ll	lm	ll	ll	lm	lm	ll	ll	ll	lm	lm	lm	ll	lm	lm
Marker247250	LG2	<lmxll>	ll	lm	lm	ll	lm	lm	lm	ll	ll	ll	ll	ll	lm	ll	ll	ll	ll	lm	lm	lm	lm	lm	ll	ll	lm	ll	ll	lm	lm	ll	lm	ll	ll	lm	ll	ll	lm	lm	ll	ll	ll	lm	lm	lm	ll	lm	lm
Marker680308	LG2	<lmxll>	ll	lm	lm	ll	lm	lm	lm	ll	ll	ll	ll	ll	lm	ll	ll	ll	ll	lm	lm	lm	lm	lm	ll	ll	lm	ll	ll	lm	lm	ll	lm	ll	ll	lm	ll	ll	lm	lm	ll	ll	ll	lm	lm	lm	ll	lm	lm
Marker454530	LG2	<lmxll>	ll	lm	lm	ll	lm	lm	lm	ll	ll	ll	ll	ll	lm	ll	ll	ll	ll	lm	lm	lm	lm	lm	ll	ll	lm	ll	ll	lm	lm	ll	lm	ll	ll	lm	ll	ll	lm	lm	ll	ll	ll	lm	lm	lm	ll	lm	lm
Marker131044	LG2	<lmxll>	ll	lm	lm	ll	lm	lm	lm	ll	ll	ll	ll	ll	lm	ll	ll	ll	ll	lm	lm	lm	lm	lm	ll	ll	lm	ll	ll	lm	lm	ll	lm	ll	ll	lm	ll	ll	lm	lm	ll	ll	ll	lm	lm	lm	ll	lm	lm
Marker416821	LG2	<lmxll>	ll	lm	lm	ll	lm	lm	lm	ll	ll	ll	ll	ll	lm	ll	ll	ll	ll	lm	lm	lm	lm	lm	ll	ll	lm	ll	ll	lm	lm	ll	lm	ll	ll	lm	ll	ll	lm	lm	ll	ll	ll	lm	lm	lm	ll	lm	lm
Marker128980	LG2	<lmxll>	ll	lm	lm	ll	lm	lm	lm	ll	ll	ll	ll	ll	lm	ll	ll	ll	ll	lm	lm	lm	lm	lm	ll	ll	lm	ll	ll	lm	lm	ll	lm	ll	ll	lm	ll	ll	lm	lm	ll	ll	ll	lm	lm	lm	ll	lm	lm
Marker134001	LG2	<lmxll>	ll	lm	lm	ll	lm	lm	lm	ll	ll	ll	ll	ll	lm	ll	ll	ll	ll	lm	lm	lm	lm	lm	ll	ll	lm	ll	ll	lm	lm	ll	lm	ll	ll	lm	ll	ll	lm	lm	ll	ll	ll	lm	lm	lm	ll	lm	lm
Marker370223	LG2	<lmxll>	ll	lm	lm	ll	lm	lm	lm	ll	ll	ll	ll	ll	lm	ll	ll	ll	ll	lm	lm	lm	lm	lm	ll	ll	lm	ll	ll	lm	lm	ll	lm	ll	ll	lm	ll	ll	lm	lm	ll	ll	ll	lm	lm	lm	ll	lm	lm
Marker134966	LG2	<lmxll>	ll	lm	lm	ll	lm	lm	lm	ll	ll	ll	ll	ll	lm	ll	ll	ll	ll	lm	lm	lm	lm	lm	ll	ll	lm	ll	ll	lm	lm	ll	lm	ll	ll	lm	ll	ll	lm	lm	ll	ll	ll	lm	lm	lm	ll	lm	lm
Marker487218	LG2	<lmxll>	ll	lm	lm	ll	lm	lm	lm	ll	ll	ll	ll	ll	lm	ll	ll	ll	ll	lm	lm	lm	lm	lm	ll	ll	lm	ll	ll	lm	lm	ll	lm	ll	ll	lm	ll	ll	lm	lm	ll	ll	ll	lm	lm	lm	ll	lm	lm
Marker239509	LG2	<lmxll>	ll	lm	lm	ll	lm	lm	lm	ll	ll	ll	ll	ll	lm	ll	ll	ll	ll	lm	lm	lm	lm	lm	ll	ll	lm	ll	ll	lm	lm	ll	lm	ll	ll	lm	ll	ll	lm	lm	ll	ll	ll	lm	lm	lm	ll	lm	lm
Marker203400	LG2	<lmxll>	ll	lm	lm	ll	lm	lm	lm	ll	ll	ll	ll	ll	lm	ll	ll	ll	ll	lm	lm	lm	lm	lm	ll	ll	lm	ll	ll	lm	lm	ll	lm	ll	ll	lm	ll	ll	lm	lm	ll	ll	ll	lm	lm	lm	ll	lm	lm
Marker375212	LG2	<lmxll>	ll	lm	lm	ll	lm	lm	lm	ll	ll	ll	lm	ll	lm	ll	ll	ll	ll	lm	lm	lm	lm	lm	ll	ll	lm	ll	ll	lm	lm	ll	lm	ll	ll	lm	ll	ll	lm	lm	ll	ll	lm	lm	lm	lm	ll	lm	lm
Marker606257	LG2	<lmxll>	ll	lm	lm	ll	lm	lm	lm	ll	ll	ll	lm	ll	lm	ll	ll	ll	ll	lm	lm	lm	lm	lm	ll	ll	lm	ll	ll	lm	lm	ll	lm	ll	ll	lm	ll	ll	lm	lm	ll	ll	lm	lm	lm	lm	ll	lm	lm
Marker606258	LG2	<lmxll>	ll	lm	lm	ll	lm	lm	lm	ll	ll	ll	lm	ll	lm	ll	ll	ll	ll	lm	lm	lm	lm	lm	ll	ll	lm	ll	ll	lm	lm	ll	lm	ll	ll	lm	ll	ll	lm	lm	ll	ll	lm	lm	lm	lm	ll	lm	lm
Marker645359	LG2	<nnxnp>	nn	np	nn	nn	nn	np	np	np	nn	nn	nn	np	np	np	nn	nn	np	nn	np	np	np	nn	nn	nn	np	np	nn	nn	nn	nn	np	np	np	np	np	np	nn	nn	np	np	np	np	nn	nn	nn	np	nn
Marker77648	LG2	<nnxnp>	np	nn	np	np	np	nn	nn	nn	np	np	np	nn	nn	nn	np	np	nn	np	nn	nn	nn	np	np	np	nn	nn	np	np	np	np	nn	nn	nn	nn	nn	nn	np	np	nn	nn	nn	nn	np	np	np	nn	np
Marker77686	LG2	<nnxnp>	np	nn	np	np	np	nn	nn	nn	np	np	np	nn	nn	nn	np	np	nn	np	nn	nn	nn	np	np	np	nn	nn	np	np	np	np	nn	nn	nn	nn	nn	nn	np	np	nn	nn	nn	nn	np	np	np	nn	np
Marker549117	LG2	<lmxll>	lm	ll	ll	lm	ll	ll	ll	lm	lm	lm	lm	lm	ll	lm	lm	lm	lm	ll	ll	ll	ll	ll	lm	lm	ll	lm	lm	ll	ll	lm	ll	lm	lm	lm	lm	lm	ll	ll	lm	lm	lm	ll	ll	ll	lm	ll	ll
Marker549114	LG2	<lmxll>	lm	ll	ll	lm	ll	ll	ll	lm	lm	lm	lm	lm	ll	lm	lm	lm	lm	ll	ll	ll	ll	ll	lm	lm	ll	lm	lm	ll	ll	lm	ll	lm	lm	lm	lm	lm	ll	ll	lm	lm	lm	ll	ll	ll	lm	ll	ll
Marker584393	LG2	<lmxll>	ll	lm	lm	ll	lm	lm	lm	ll	ll	ll	ll	ll	lm	ll	ll	ll	ll	lm	lm	lm	lm	lm	ll	ll	lm	ll	ll	lm	lm	ll	lm	ll	ll	lm	ll	ll	lm	lm	ll	ll	lm	lm	lm	lm	ll	lm	lm
Marker244382	LG2	<lmxll>	ll	lm	lm	ll	lm	lm	lm	ll	ll	ll	ll	ll	lm	ll	ll	ll	ll	lm	lm	lm	lm	lm	ll	ll	lm	ll	ll	lm	lm	ll	lm	ll	ll	lm	ll	ll	lm	lm	ll	ll	lm	lm	lm	lm	ll	lm	lm
Marker244387	LG2	<lmxll>	ll	lm	lm	ll	lm	lm	lm	ll	ll	ll	ll	ll	lm	ll	ll	ll	ll	lm	lm	lm	lm	lm	ll	ll	lm	ll	ll	lm	lm	ll	lm	ll	ll	lm	ll	ll	lm	lm	ll	ll	lm	lm	lm	lm	ll	lm	lm
Marker244385	LG2	<lmxll>	ll	lm	lm	ll	lm	lm	lm	ll	ll	ll	ll	ll	lm	ll	ll	ll	ll	lm	lm	lm	lm	lm	ll	ll	lm	ll	ll	lm	lm	ll	lm	ll	ll	lm	ll	ll	lm	lm	ll	ll	lm	lm	lm	lm	ll	lm	lm
Marker244384	LG2	<lmxll>	lm	ll	ll	lm	ll	ll	ll	lm	lm	lm	lm	lm	ll	lm	lm	lm	lm	ll	ll	ll	ll	ll	lm	lm	ll	lm	lm	ll	ll	lm	ll	lm	lm	lm	lm	lm	ll	ll	lm	lm	ll	ll	ll	ll	lm	ll	ll
Marker244389	LG2	<lmxll>	lm	ll	ll	lm	ll	ll	ll	lm	lm	lm	lm	lm	ll	lm	lm	lm	lm	ll	ll	ll	ll	ll	lm	lm	ll	lm	lm	ll	ll	lm	ll	lm	lm	lm	lm	lm	ll	ll	lm	lm	ll	ll	ll	ll	lm	ll	ll
Marker244388	LG2	<lmxll>	lm	ll	ll	lm	ll	ll	ll	lm	lm	lm	lm	lm	ll	lm	lm	lm	lm	ll	ll	ll	ll	ll	lm	lm	ll	lm	lm	ll	ll	lm	ll	lm	lm	lm	lm	lm	ll	ll	lm	lm	ll	ll	ll	ll	lm	ll	ll
Marker244386	LG2	<lmxll>	lm	ll	ll	lm	ll	ll	ll	lm	lm	lm	lm	lm	ll	lm	lm	lm	lm	ll	ll	ll	ll	ll	lm	lm	ll	lm	lm	ll	ll	lm	ll	lm	lm	lm	lm	lm	ll	ll	lm	lm	ll	ll	ll	ll	lm	ll	ll
Marker244383	LG2	<lmxll>	lm	ll	ll	lm	ll	ll	ll	lm	lm	lm	lm	lm	ll	lm	lm	lm	lm	ll	ll	ll	ll	ll	lm	lm	ll	lm	lm	ll	ll	lm	ll	lm	lm	lm	lm	lm	ll	ll	lm	lm	ll	ll	ll	ll	lm	ll	ll
Marker370173	LG2	<lmxll>	lm	ll	ll	lm	ll	ll	ll	lm	lm	lm	lm	lm	ll	lm	lm	lm	lm	ll	ll	ll	ll	ll	lm	lm	ll	lm	lm	ll	ll	lm	ll	lm	lm	lm	lm	lm	ll	ll	lm	lm	lm	ll	ll	ll	lm	ll	ll
Marker361853	LG2	<lmxll>	lm	ll	ll	lm	ll	ll	ll	lm	lm	lm	lm	lm	ll	lm	lm	lm	lm	ll	ll	ll	ll	ll	lm	lm	ll	lm	lm	ll	ll	lm	ll	lm	lm	lm	lm	lm	ll	ll	lm	lm	lm	ll	ll	ll	lm	ll	ll
Marker382788	LG2	<lmxll>	lm	ll	ll	lm	ll	ll	ll	lm	lm	lm	lm	lm	ll	lm	lm	lm	lm	ll	ll	ll	ll	ll	lm	lm	ll	lm	lm	ll	ll	lm	ll	lm	lm	lm	lm	lm	ll	ll	lm	lm	lm	ll	ll	ll	lm	ll	ll
Marker203414	LG2	<lmxll>	lm	ll	ll	lm	ll	ll	ll	lm	lm	lm	lm	lm	ll	lm	lm	lm	lm	ll	ll	ll	ll	ll	lm	lm	ll	lm	lm	ll	ll	lm	ll	lm	lm	lm	lm	lm	ll	ll	lm	lm	lm	ll	ll	ll	lm	ll	ll
Marker181899	LG2	<lmxll>	lm	ll	ll	lm	ll	ll	ll	lm	lm	lm	lm	lm	ll	lm	lm	lm	lm	ll	ll	ll	ll	ll	lm	lm	ll	lm	lm	ll	ll	lm	ll	lm	lm	lm	lm	lm	ll	ll	lm	lm	lm	ll	ll	ll	lm	ll	ll
Marker131103	LG2	<lmxll>	lm	ll	ll	lm	ll	ll	ll	lm	lm	lm	lm	lm	ll	lm	lm	lm	lm	ll	ll	ll	ll	ll	lm	lm	ll	lm	lm	ll	ll	lm	ll	lm	lm	lm	lm	lm	ll	ll	lm	lm	lm	ll	ll	ll	lm	ll	ll
Marker340367	LG2	<lmxll>	lm	ll	ll	lm	ll	ll	ll	lm	lm	lm	lm	lm	ll	lm	lm	lm	lm	ll	ll	ll	ll	ll	lm	lm	ll	lm	lm	ll	ll	lm	ll	lm	lm	lm	lm	lm	ll	ll	lm	lm	lm	ll	ll	ll	lm	ll	ll
Marker203405	LG2	<lmxll>	lm	ll	ll	lm	ll	ll	ll	lm	lm	lm	lm	lm	ll	lm	lm	lm	lm	ll	ll	ll	ll	ll	lm	lm	ll	lm	lm	ll	ll	lm	ll	lm	lm	lm	lm	lm	ll	ll	lm	lm	lm	ll	ll	ll	lm	ll	ll
Marker414523	LG2	<lmxll>	lm	ll	ll	lm	ll	ll	ll	lm	lm	lm	lm	lm	ll	lm	lm	lm	lm	ll	ll	ll	ll	ll	lm	lm	ll	lm	lm	ll	ll	lm	ll	lm	lm	lm	lm	lm	ll	ll	lm	lm	lm	ll	ll	ll	lm	ll	ll
Marker361844	LG2	<lmxll>	lm	ll	ll	lm	ll	ll	ll	lm	lm	lm	lm	lm	ll	lm	lm	lm	lm	ll	ll	ll	ll	ll	lm	lm	ll	lm	lm	ll	ll	lm	ll	lm	lm	lm	lm	lm	ll	ll	lm	lm	lm	ll	ll	ll	lm	ll	ll
Marker169176	LG2	<lmxll>	lm	ll	ll	lm	ll	ll	ll	lm	lm	lm	lm	lm	ll	lm	lm	lm	lm	ll	ll	ll	ll	ll	lm	lm	ll	lm	lm	ll	ll	lm	ll	lm	lm	lm	lm	lm	ll	ll	lm	lm	lm	ll	ll	ll	lm	ll	ll
Marker203406	LG2	<lmxll>	lm	ll	ll	lm	ll	ll	ll	lm	lm	lm	lm	lm	ll	lm	lm	lm	lm	ll	ll	ll	ll	ll	lm	lm	ll	lm	lm	ll	ll	lm	ll	lm	lm	lm	lm	lm	ll	ll	lm	lm	lm	ll	ll	ll	lm	ll	ll
Marker577045	LG2	<lmxll>	lm	ll	ll	lm	ll	ll	ll	lm	lm	lm	lm	lm	ll	lm	lm	lm	lm	ll	ll	ll	ll	ll	lm	lm	ll	lm	lm	ll	ll	lm	ll	lm	lm	lm	lm	lm	ll	ll	lm	lm	lm	ll	ll	ll	lm	ll	ll
Marker577044	LG2	<lmxll>	lm	ll	ll	lm	ll	ll	ll	lm	lm	lm	lm	lm	ll	lm	lm	lm	lm	ll	ll	ll	ll	ll	lm	lm	ll	lm	lm	ll	ll	lm	ll	lm	lm	lm	lm	lm	ll	ll	lm	lm	lm	ll	ll	ll	lm	ll	ll
Marker169171	LG2	<lmxll>	lm	ll	ll	lm	ll	ll	ll	lm	lm	lm	lm	lm	ll	lm	lm	lm	lm	ll	ll	ll	ll	ll	lm	lm	ll	lm	lm	ll	ll	lm	ll	lm	lm	lm	lm	lm	ll	ll	lm	lm	lm	ll	ll	ll	lm	ll	ll
Marker239510	LG2	<lmxll>	lm	ll	ll	lm	ll	ll	ll	lm	lm	lm	lm	lm	ll	lm	lm	lm	lm	ll	ll	ll	ll	ll	lm	lm	ll	lm	lm	ll	ll	lm	ll	lm	lm	lm	lm	lm	ll	ll	lm	lm	lm	ll	ll	ll	lm	ll	ll
Marker680307	LG2	<nnxnp>	np	nn	np	np	np	nn	nn	nn	np	np	np	nn	nn	nn	np	np	nn	np	nn	nn	nn	np	np	np	np	nn	np	np	np	np	nn	nn	nn	nn	nn	nn	np	np	nn	nn	nn	nn	np	np	np	nn	np
Marker680306	LG2	<nnxnp>	np	nn	np	np	np	nn	nn	nn	np	np	np	nn	nn	nn	np	np	nn	np	nn	nn	nn	np	np	np	np	nn	np	np	np	np	nn	nn	nn	nn	nn	nn	np	np	nn	nn	nn	nn	np	np	np	nn	np
Marker680305	LG2	<nnxnp>	np	nn	np	np	np	nn	nn	nn	np	np	np	nn	nn	nn	np	np	nn	np	nn	nn	nn	np	np	np	np	nn	np	np	np	np	nn	nn	nn	nn	nn	nn	np	np	nn	nn	nn	nn	np	np	np	nn	np
Marker208087	LG2	<lmxll>	lm	lm	lm	ll	lm	lm	lm	ll	ll	ll	lm	ll	lm	ll	ll	ll	ll	lm	lm	lm	lm	lm	ll	ll	lm	ll	ll	lm	lm	ll	lm	ll	ll	lm	ll	ll	lm	lm	ll	ll	ll	lm	lm	lm	ll	lm	lm
Marker208088	LG2	<lmxll>	lm	lm	lm	ll	lm	lm	lm	ll	ll	ll	lm	ll	lm	ll	ll	ll	ll	lm	lm	lm	lm	lm	ll	ll	lm	ll	ll	lm	lm	ll	lm	ll	ll	lm	ll	ll	lm	lm	ll	ll	ll	lm	lm	lm	ll	lm	lm
Marker687254	LG2	<lmxll>	lm	lm	lm	ll	lm	lm	lm	ll	ll	ll	ll	ll	lm	ll	ll	ll	ll	lm	lm	lm	lm	lm	ll	ll	lm	ll	ll	lm	lm	ll	lm	ll	ll	lm	ll	ll	lm	lm	ll	ll	ll	lm	lm	lm	ll	lm	lm
Marker687256	LG2	<lmxll>	lm	lm	lm	ll	lm	lm	lm	ll	ll	ll	ll	ll	lm	ll	ll	ll	ll	lm	lm	lm	lm	lm	ll	ll	lm	ll	ll	lm	lm	ll	lm	ll	ll	lm	ll	ll	lm	lm	ll	ll	ll	lm	lm	lm	ll	lm	lm
Marker356877	LG2	<lmxll>	ll	lm	lm	ll	ll	lm	lm	ll	ll	ll	lm	ll	lm	ll	ll	ll	ll	lm	lm	lm	lm	lm	ll	ll	lm	ll	ll	lm	lm	ll	lm	ll	ll	lm	ll	ll	lm	lm	ll	ll	ll	lm	lm	lm	ll	lm	lm
Marker356867	LG2	<lmxll>	ll	lm	lm	ll	ll	lm	lm	ll	ll	ll	lm	ll	lm	ll	ll	ll	ll	lm	lm	lm	lm	lm	ll	ll	lm	ll	ll	lm	lm	ll	lm	ll	ll	lm	ll	ll	lm	lm	ll	ll	ll	lm	lm	lm	ll	lm	lm
Marker227088	LG2	<lmxll>	ll	lm	lm	ll	lm	lm	lm	ll	ll	ll	lm	ll	lm	ll	ll	ll	ll	lm	lm	lm	lm	lm	ll	ll	lm	ll	ll	lm	lm	ll	lm	ll	ll	lm	ll	ll	lm	lm	ll	ll	ll	lm	lm	lm	ll	lm	lm
Marker356842	LG2	<lmxll>	ll	lm	lm	ll	ll	lm	lm	ll	ll	ll	ll	ll	lm	ll	ll	ll	ll	lm	lm	lm	lm	lm	ll	ll	lm	ll	ll	lm	lm	ll	lm	ll	ll	lm	ll	ll	lm	lm	ll	ll	ll	lm	lm	lm	ll	lm	lm
Marker356845	LG2	<lmxll>	ll	lm	lm	ll	ll	lm	lm	ll	ll	ll	ll	ll	lm	ll	ll	ll	ll	lm	lm	lm	lm	lm	ll	ll	lm	ll	ll	lm	lm	ll	lm	ll	ll	lm	ll	ll	lm	lm	ll	ll	ll	lm	lm	lm	ll	lm	lm
Marker327507	LG2	<lmxll>	ll	lm	lm	ll	ll	lm	lm	ll	ll	ll	ll	ll	lm	ll	ll	ll	ll	lm	lm	lm	lm	lm	ll	ll	lm	ll	ll	lm	lm	ll	lm	ll	ll	lm	ll	ll	lm	lm	ll	ll	ll	lm	lm	lm	ll	lm	lm
Marker356846	LG2	<lmxll>	ll	lm	lm	ll	ll	lm	lm	ll	ll	ll	ll	ll	lm	ll	ll	ll	ll	lm	lm	lm	lm	lm	ll	ll	lm	ll	ll	lm	lm	ll	lm	ll	ll	lm	ll	ll	lm	lm	ll	ll	ll	lm	lm	lm	ll	lm	lm
Marker832	LG2	<lmxll>	lm	ll	ll	lm	ll	ll	ll	lm	lm	lm	lm	lm	ll	lm	lm	lm	lm	ll	ll	ll	ll	ll	lm	lm	lm	lm	lm	ll	lm	lm	ll	lm	lm	lm	lm	lm	ll	ll	lm	lm	lm	ll	ll	ll	lm	ll	ll
Marker829	LG2	<lmxll>	lm	ll	ll	lm	ll	ll	ll	lm	lm	lm	lm	lm	ll	lm	lm	lm	lm	ll	ll	ll	ll	ll	lm	lm	lm	lm	lm	ll	lm	lm	ll	lm	lm	lm	lm	lm	ll	ll	lm	lm	lm	ll	ll	ll	lm	ll	ll
Marker239511	LG2	<lmxll>	ll	lm	lm	ll	lm	lm	lm	ll	ll	ll	ll	ll	lm	ll	ll	ll	ll	lm	lm	lm	lm	lm	ll	ll	lm	ll	ll	lm	lm	ll	lm	ll	ll	lm	ll	ll	lm	lm	ll	ll	ll	lm	lm	lm	ll	lm	lm
Marker203412	LG2	<lmxll>	ll	lm	lm	ll	lm	lm	lm	ll	ll	ll	ll	ll	lm	ll	ll	ll	ll	lm	lm	lm	lm	lm	ll	ll	lm	ll	ll	lm	lm	ll	lm	ll	ll	lm	ll	ll	lm	lm	ll	ll	ll	lm	lm	lm	ll	lm	lm
Marker203404	LG2	<lmxll>	ll	lm	lm	ll	lm	lm	lm	ll	ll	ll	ll	ll	lm	ll	ll	ll	ll	lm	lm	lm	lm	lm	ll	ll	lm	ll	ll	lm	lm	ll	lm	ll	ll	lm	ll	ll	lm	lm	ll	ll	ll	lm	lm	lm	ll	lm	lm
Marker245712	LG2	<lmxll>	ll	lm	lm	ll	lm	lm	lm	ll	ll	ll	ll	ll	lm	ll	ll	ll	ll	lm	lm	lm	lm	lm	ll	ll	lm	ll	ll	lm	lm	ll	lm	ll	ll	lm	ll	ll	lm	lm	ll	ll	ll	lm	lm	lm	ll	lm	lm
Marker121838	LG2	<lmxll>	ll	lm	lm	ll	lm	lm	lm	ll	ll	ll	ll	ll	lm	ll	ll	ll	ll	lm	lm	lm	lm	lm	ll	ll	lm	ll	ll	lm	lm	ll	lm	ll	ll	lm	ll	ll	lm	lm	ll	ll	ll	lm	lm	lm	ll	lm	lm
Marker134002	LG2	<lmxll>	ll	lm	lm	ll	lm	lm	lm	ll	ll	ll	ll	ll	lm	ll	ll	ll	ll	lm	lm	lm	lm	lm	ll	ll	lm	ll	ll	lm	lm	ll	lm	ll	ll	lm	ll	ll	lm	lm	ll	ll	ll	lm	lm	lm	ll	lm	lm
Marker247188	LG2	<lmxll>	ll	lm	lm	ll	lm	lm	lm	ll	ll	ll	ll	ll	lm	ll	ll	ll	ll	lm	lm	lm	lm	lm	ll	ll	lm	ll	ll	lm	lm	ll	lm	ll	ll	lm	ll	ll	lm	lm	ll	ll	ll	lm	lm	lm	ll	lm	lm
Marker131166	LG2	<lmxll>	ll	lm	lm	ll	lm	lm	lm	ll	ll	ll	ll	ll	lm	ll	ll	ll	ll	lm	lm	lm	lm	lm	ll	ll	lm	ll	ll	lm	lm	ll	lm	ll	ll	lm	ll	ll	lm	lm	ll	ll	ll	lm	lm	lm	ll	lm	lm
Marker77172	LG2	<lmxll>	ll	lm	lm	ll	lm	lm	lm	ll	ll	ll	ll	ll	lm	ll	ll	ll	ll	lm	lm	lm	lm	lm	ll	ll	lm	ll	ll	lm	lm	ll	lm	ll	ll	lm	ll	ll	lm	lm	ll	ll	ll	lm	lm	lm	ll	lm	lm
Marker128977	LG2	<lmxll>	ll	lm	lm	ll	lm	lm	lm	ll	ll	ll	ll	ll	lm	ll	ll	ll	ll	lm	lm	lm	lm	lm	ll	ll	lm	ll	ll	lm	lm	ll	lm	ll	ll	lm	ll	ll	lm	lm	ll	ll	ll	lm	lm	lm	ll	lm	lm
Marker82116	LG2	<lmxll>	ll	lm	lm	ll	ll	lm	lm	ll	ll	ll	ll	ll	lm	ll	ll	ll	ll	lm	lm	lm	lm	lm	ll	ll	lm	ll	ll	lm	lm	ll	lm	ll	ll	ll	ll	ll	lm	lm	ll	ll	ll	lm	lm	lm	ll	lm	lm
Marker356847	LG2	<lmxll>	lm	ll	ll	lm	lm	ll	ll	lm	lm	lm	lm	lm	ll	lm	lm	lm	lm	ll	ll	ll	ll	ll	lm	lm	ll	lm	lm	ll	ll	lm	ll	lm	lm	lm	lm	lm	ll	ll	lm	lm	lm	ll	ll	ll	lm	ll	ll
Marker617007	LG2	<lmxll>	lm	ll	ll	lm	lm	ll	ll	lm	lm	lm	lm	lm	ll	lm	lm	lm	lm	ll	ll	ll	ll	ll	lm	lm	ll	lm	lm	ll	ll	lm	ll	lm	lm	lm	lm	lm	ll	ll	lm	lm	lm	ll	ll	ll	lm	ll	ll
Marker828	LG2	<lmxll>	lm	ll	ll	lm	ll	ll	ll	lm	lm	lm	lm	lm	ll	lm	lm	lm	lm	ll	ll	ll	ll	ll	lm	lm	ll	lm	lm	ll	lm	lm	ll	lm	lm	lm	lm	lm	ll	ll	lm	lm	lm	ll	ll	ll	lm	ll	ll
Marker830	LG2	<lmxll>	lm	ll	ll	lm	ll	ll	ll	lm	lm	lm	lm	lm	ll	lm	lm	lm	lm	ll	ll	ll	ll	ll	lm	lm	ll	lm	lm	ll	lm	lm	ll	lm	lm	lm	lm	lm	ll	ll	lm	lm	lm	ll	ll	ll	lm	ll	ll
Marker687253	LG2	<lmxll>	lm	ll	ll	lm	ll	ll	ll	lm	lm	lm	lm	lm	ll	lm	lm	lm	lm	ll	ll	ll	ll	ll	lm	lm	ll	lm	lm	ll	lm	lm	ll	lm	lm	lm	lm	lm	ll	ll	lm	lm	lm	ll	ll	ll	lm	ll	ll
Marker208090	LG2	<lmxll>	lm	ll	ll	lm	ll	ll	ll	lm	lm	lm	lm	lm	ll	lm	lm	lm	lm	ll	ll	ll	ll	ll	lm	lm	ll	lm	lm	ll	lm	lm	ll	lm	lm	lm	lm	lm	ll	ll	lm	lm	lm	ll	ll	ll	lm	ll	ll
Marker208094	LG2	<lmxll>	lm	ll	ll	lm	ll	ll	ll	lm	lm	lm	lm	lm	ll	lm	lm	lm	lm	ll	ll	ll	ll	ll	lm	lm	ll	lm	lm	ll	lm	lm	ll	lm	lm	lm	lm	lm	ll	ll	lm	lm	lm	ll	ll	ll	lm	ll	ll
Marker208093	LG2	<lmxll>	lm	ll	ll	lm	ll	ll	ll	lm	lm	lm	lm	lm	ll	lm	lm	lm	lm	ll	ll	ll	ll	ll	lm	lm	ll	lm	lm	ll	lm	lm	ll	lm	lm	lm	lm	lm	ll	ll	lm	lm	lm	ll	ll	ll	lm	ll	ll
Marker208091	LG2	<lmxll>	lm	ll	ll	lm	ll	ll	ll	lm	lm	lm	lm	lm	ll	lm	lm	lm	lm	ll	ll	ll	ll	ll	lm	lm	ll	lm	lm	ll	lm	lm	ll	lm	lm	lm	lm	lm	ll	ll	lm	lm	lm	ll	ll	ll	lm	ll	ll
Marker203416	LG2	<lmxll>	ll	lm	lm	ll	lm	lm	lm	ll	ll	ll	ll	ll	lm	ll	ll	ll	ll	lm	lm	lm	lm	lm	ll	ll	lm	ll	ll	lm	lm	ll	lm	ll	ll	lm	ll	ll	lm	lm	ll	ll	ll	lm	lm	lm	ll	lm	lm
Marker579390	LG2	<lmxll>	ll	lm	lm	ll	lm	lm	lm	ll	ll	ll	ll	ll	lm	ll	ll	ll	ll	lm	lm	lm	lm	lm	ll	ll	lm	ll	ll	lm	lm	ll	lm	ll	ll	lm	ll	ll	lm	lm	ll	ll	ll	lm	lm	lm	ll	lm	lm
Marker361832	LG2	<lmxll>	ll	lm	lm	ll	lm	lm	lm	ll	ll	ll	ll	ll	lm	ll	ll	ll	ll	lm	lm	lm	lm	lm	ll	ll	lm	ll	ll	lm	lm	ll	lm	ll	ll	lm	ll	ll	lm	lm	ll	ll	ll	lm	lm	lm	ll	lm	lm
Marker239513	LG2	<lmxll>	ll	lm	lm	ll	lm	lm	lm	ll	ll	ll	ll	ll	lm	ll	ll	ll	ll	lm	lm	lm	lm	lm	ll	ll	lm	ll	ll	lm	lm	ll	lm	ll	ll	lm	ll	ll	lm	lm	ll	ll	ll	lm	lm	lm	ll	lm	lm
Marker361852	LG2	<lmxll>	ll	lm	lm	ll	lm	lm	lm	ll	ll	ll	ll	ll	lm	ll	ll	ll	ll	lm	lm	lm	lm	lm	ll	ll	lm	ll	ll	lm	lm	ll	lm	ll	ll	lm	ll	ll	lm	lm	ll	ll	ll	lm	lm	lm	ll	lm	lm
Marker181901	LG2	<hkxhk>	hk	hk	hh	hk	hh	hk	hk	kk	hk	hk	hk	kk	hk	kk	hk	hk	kk	hh	hk	hk	hk	hh	hk	kk	hk	kk	hk	hh	hk	hk	hk	kk	kk	hk	kk	kk	hh	hh	kk	kk	kk	hk	hh	hh	hk	hk	hh
Marker207768	LG2	<lmxll>	ll	lm	lm	ll	lm	lm	lm	ll	ll	ll	ll	ll	lm	ll	ll	ll	ll	lm	lm	lm	lm	lm	ll	ll	lm	ll	ll	lm	lm	ll	lm	ll	ll	lm	ll	ll	lm	lm	ll	ll	ll	lm	lm	lm	ll	lm	lm
Marker237993	LG2	<lmxll>	lm	ll	ll	lm	ll	ll	ll	lm	lm	lm	lm	lm	ll	lm	lm	lm	lm	ll	ll	ll	ll	ll	lm	lm	ll	lm	lm	ll	ll	lm	ll	lm	lm	lm	lm	lm	ll	ll	lm	lm	lm	ll	ll	ll	lm	ll	ll
Marker203415	LG2	<lmxll>	ll	lm	lm	ll	lm	lm	lm	ll	ll	ll	ll	ll	lm	ll	ll	ll	ll	lm	lm	lm	lm	lm	ll	ll	lm	ll	ll	lm	lm	ll	lm	ll	ll	lm	ll	ll	lm	lm	ll	ll	ll	lm	lm	lm	ll	lm	lm
Marker340371	LG2	<lmxll>	ll	lm	lm	ll	lm	lm	lm	ll	ll	ll	ll	ll	lm	ll	ll	ll	ll	lm	lm	lm	lm	lm	ll	ll	lm	ll	ll	lm	lm	ll	lm	ll	ll	lm	ll	ll	lm	lm	ll	ll	ll	lm	lm	lm	ll	lm	lm
Marker12251	LG2	<lmxll>	ll	lm	lm	ll	lm	lm	lm	ll	ll	ll	ll	ll	lm	ll	ll	ll	ll	lm	lm	lm	lm	lm	ll	ll	lm	ll	ll	lm	lm	ll	lm	ll	ll	lm	ll	ll	lm	lm	ll	ll	ll	lm	lm	lm	ll	lm	lm
Marker361850	LG2	<lmxll>	ll	lm	lm	ll	lm	lm	lm	ll	ll	ll	ll	ll	lm	ll	ll	ll	ll	lm	lm	lm	lm	lm	ll	ll	lm	ll	ll	lm	lm	ll	lm	ll	ll	lm	ll	ll	lm	lm	ll	ll	ll	lm	lm	lm	ll	lm	lm
Marker134003	LG2	<lmxll>	ll	lm	lm	ll	lm	lm	lm	ll	ll	ll	ll	ll	lm	ll	ll	ll	ll	lm	lm	lm	lm	lm	ll	ll	lm	ll	ll	lm	lm	ll	lm	ll	ll	lm	ll	ll	lm	lm	ll	ll	ll	lm	lm	lm	ll	lm	lm
Marker641911	LG2	<lmxll>	ll	lm	lm	ll	lm	lm	lm	ll	ll	ll	ll	ll	lm	ll	ll	ll	ll	lm	lm	lm	lm	lm	ll	ll	lm	ll	ll	lm	lm	ll	lm	ll	ll	lm	ll	ll	lm	lm	ll	ll	ll	lm	lm	lm	ll	lm	lm
Marker361835	LG2	<lmxll>	ll	lm	lm	ll	lm	lm	lm	ll	ll	ll	ll	ll	lm	ll	ll	ll	ll	lm	lm	lm	lm	lm	ll	ll	lm	ll	ll	lm	lm	ll	lm	ll	ll	lm	ll	ll	lm	lm	ll	ll	ll	lm	lm	lm	ll	lm	lm
Marker181897	LG2	<lmxll>	ll	lm	lm	ll	lm	lm	lm	ll	ll	ll	ll	ll	lm	ll	ll	ll	ll	lm	lm	lm	lm	lm	ll	ll	lm	ll	ll	lm	lm	ll	lm	ll	ll	lm	ll	ll	lm	lm	ll	ll	ll	lm	lm	lm	ll	lm	lm
Marker203411	LG2	<lmxll>	ll	lm	lm	ll	lm	lm	lm	ll	ll	ll	ll	ll	lm	ll	ll	ll	ll	lm	lm	lm	lm	lm	ll	ll	lm	ll	ll	lm	lm	ll	lm	ll	ll	lm	ll	ll	lm	lm	ll	ll	ll	lm	lm	lm	ll	lm	lm
Marker203407	LG2	<lmxll>	ll	lm	lm	ll	lm	lm	lm	ll	ll	ll	ll	ll	lm	ll	ll	ll	ll	lm	lm	lm	lm	lm	ll	ll	lm	ll	ll	lm	lm	ll	lm	ll	ll	lm	ll	ll	lm	lm	ll	ll	ll	lm	lm	lm	ll	lm	lm
Marker245709	LG2	<lmxll>	ll	lm	lm	ll	lm	lm	lm	ll	--	ll	ll	ll	lm	ll	ll	ll	ll	lm	lm	lm	lm	lm	ll	ll	lm	ll	ll	lm	lm	ll	lm	ll	ll	lm	ll	ll	lm	lm	ll	ll	ll	lm	lm	lm	ll	lm	lm
Marker131040	LG2	<lmxll>	ll	lm	lm	ll	lm	lm	lm	ll	ll	ll	ll	ll	lm	ll	ll	ll	ll	lm	lm	lm	lm	lm	ll	ll	lm	ll	ll	lm	lm	ll	lm	ll	ll	lm	ll	ll	lm	lm	ll	ll	ll	lm	lm	lm	ll	lm	lm
Marker361842	LG2	<lmxll>	ll	lm	lm	ll	lm	lm	lm	ll	ll	ll	ll	ll	lm	ll	ll	ll	ll	lm	lm	lm	lm	lm	ll	ll	lm	ll	ll	lm	lm	ll	lm	ll	ll	lm	ll	ll	lm	lm	ll	ll	ll	lm	lm	lm	ll	lm	lm
Marker203417	LG2	<lmxll>	ll	lm	lm	ll	lm	lm	lm	ll	ll	ll	ll	ll	lm	ll	ll	ll	ll	lm	lm	lm	lm	lm	ll	ll	lm	ll	ll	lm	lm	ll	lm	ll	ll	lm	ll	ll	lm	lm	ll	ll	ll	lm	lm	lm	ll	lm	lm
Marker77175	LG2	<lmxll>	ll	lm	lm	ll	lm	lm	lm	ll	ll	ll	ll	ll	lm	ll	ll	ll	ll	lm	lm	lm	lm	lm	ll	ll	lm	ll	ll	lm	lm	ll	lm	ll	ll	lm	ll	ll	lm	lm	ll	ll	ll	lm	lm	lm	ll	lm	lm
Marker247187	LG2	<lmxll>	ll	lm	lm	ll	lm	lm	lm	ll	ll	ll	ll	ll	lm	ll	ll	ll	ll	lm	lm	lm	lm	lm	ll	ll	lm	ll	ll	lm	lm	ll	lm	ll	ll	lm	ll	ll	lm	lm	ll	ll	ll	lm	lm	lm	ll	lm	lm
Marker278569	LG2	<lmxll>	ll	lm	lm	ll	lm	lm	lm	ll	ll	ll	ll	ll	lm	ll	ll	ll	ll	lm	lm	lm	lm	lm	ll	ll	lm	ll	ll	lm	lm	ll	lm	ll	ll	lm	ll	ll	lm	lm	ll	ll	ll	lm	lm	lm	ll	lm	lm
Marker77170	LG2	<lmxll>	ll	lm	lm	ll	lm	lm	lm	ll	ll	ll	ll	ll	lm	ll	ll	ll	ll	lm	lm	lm	lm	lm	ll	ll	lm	ll	ll	lm	lm	ll	lm	ll	ll	lm	ll	ll	lm	lm	ll	ll	ll	lm	lm	lm	ll	lm	lm
Marker52521	LG2	<lmxll>	ll	lm	lm	ll	lm	lm	lm	ll	ll	ll	ll	ll	lm	ll	ll	ll	ll	lm	lm	lm	lm	lm	ll	ll	lm	ll	ll	lm	lm	ll	lm	ll	ll	lm	ll	ll	lm	lm	ll	ll	ll	lm	lm	lm	ll	lm	lm
Marker52520	LG2	<lmxll>	ll	lm	lm	ll	lm	lm	lm	ll	ll	ll	ll	ll	lm	ll	ll	ll	ll	lm	lm	lm	lm	lm	ll	ll	lm	ll	ll	lm	lm	ll	lm	ll	ll	lm	ll	ll	lm	lm	ll	ll	ll	lm	lm	lm	ll	lm	lm
Marker361847	LG2	<lmxll>	lm	ll	ll	lm	ll	ll	ll	lm	lm	lm	lm	lm	ll	lm	lm	lm	lm	ll	ll	ll	ll	ll	lm	lm	ll	lm	lm	ll	ll	lm	ll	lm	lm	lm	lm	lm	ll	ll	lm	lm	lm	ll	ll	ll	lm	ll	ll
Marker344260	LG2	<lmxll>	lm	ll	ll	lm	ll	ll	ll	lm	lm	lm	lm	lm	ll	lm	lm	lm	lm	ll	ll	ll	ll	ll	lm	lm	ll	lm	lm	ll	ll	lm	ll	lm	lm	lm	lm	lm	ll	ll	lm	lm	lm	ll	ll	ll	lm	ll	ll
Marker493798	LG2	<lmxll>	lm	ll	ll	lm	ll	ll	ll	lm	lm	lm	lm	lm	ll	lm	lm	lm	lm	ll	ll	ll	ll	ll	lm	lm	ll	lm	lm	ll	ll	lm	ll	lm	lm	lm	lm	lm	ll	ll	lm	lm	lm	ll	ll	ll	lm	ll	ll
Marker133958	LG2	<lmxll>	lm	ll	ll	lm	ll	ll	ll	lm	lm	lm	lm	lm	ll	lm	lm	lm	lm	ll	ll	ll	ll	ll	lm	lm	ll	lm	lm	ll	ll	lm	ll	lm	lm	lm	lm	lm	ll	ll	lm	lm	lm	ll	ll	ll	lm	ll	ll
Marker45327	LG2	<lmxll>	lm	ll	ll	lm	ll	ll	ll	lm	lm	lm	lm	lm	ll	lm	lm	lm	lm	ll	ll	ll	ll	ll	lm	lm	ll	lm	lm	ll	ll	lm	ll	lm	lm	lm	lm	lm	ll	ll	lm	lm	lm	ll	ll	ll	lm	ll	ll
Marker131041	LG2	<lmxll>	lm	ll	ll	lm	ll	ll	ll	lm	lm	lm	lm	lm	ll	lm	lm	lm	lm	ll	ll	ll	ll	ll	lm	lm	ll	lm	lm	ll	ll	lm	ll	lm	lm	lm	lm	lm	ll	ll	lm	lm	lm	ll	ll	ll	lm	ll	ll
Marker63325	LG2	<lmxll>	lm	ll	ll	lm	ll	ll	ll	lm	lm	lm	lm	lm	ll	lm	lm	lm	lm	ll	ll	ll	ll	ll	lm	lm	ll	lm	lm	ll	ll	lm	ll	lm	lm	lm	lm	lm	ll	ll	lm	lm	lm	ll	ll	ll	lm	ll	ll
Marker28737	LG2	<lmxll>	lm	ll	ll	lm	ll	ll	ll	lm	lm	lm	lm	lm	ll	lm	lm	lm	lm	ll	ll	ll	ll	ll	lm	lm	ll	lm	lm	ll	ll	lm	ll	lm	lm	lm	lm	lm	ll	ll	lm	lm	lm	ll	ll	ll	lm	ll	ll
Marker89614	LG2	<lmxll>	ll	ll	ll	lm	ll	ll	ll	lm	lm	lm	lm	lm	ll	lm	lm	lm	lm	ll	ll	ll	ll	ll	lm	lm	ll	lm	lm	ll	ll	lm	ll	lm	lm	lm	lm	lm	ll	ll	lm	lm	lm	ll	ll	ll	lm	ll	ll
Marker89615	LG2	<lmxll>	ll	ll	ll	lm	ll	ll	ll	lm	lm	lm	lm	lm	ll	lm	lm	lm	lm	ll	ll	ll	ll	ll	lm	lm	ll	lm	lm	ll	ll	lm	ll	lm	lm	lm	lm	lm	ll	ll	lm	lm	lm	ll	ll	ll	lm	ll	ll
Marker203408	LG2	<lmxll>	ll	lm	lm	ll	lm	lm	lm	ll	ll	ll	ll	ll	lm	ll	ll	ll	ll	lm	lm	lm	lm	lm	ll	ll	lm	ll	ll	lm	lm	ll	lm	ll	ll	lm	ll	ll	lm	lm	ll	ll	ll	lm	lm	lm	ll	lm	lm
Marker361831	LG2	<lmxll>	ll	lm	lm	ll	lm	lm	lm	ll	ll	ll	ll	ll	lm	ll	ll	ll	ll	lm	lm	lm	lm	lm	ll	ll	lm	ll	ll	lm	lm	ll	lm	ll	ll	lm	ll	ll	lm	lm	ll	ll	ll	lm	lm	lm	ll	lm	lm
Marker117727	LG2	<lmxll>	ll	lm	lm	ll	lm	lm	lm	ll	ll	ll	ll	ll	lm	ll	ll	ll	ll	lm	lm	lm	lm	lm	ll	ll	lm	ll	ll	lm	lm	ll	lm	ll	ll	lm	ll	ll	lm	lm	ll	ll	ll	lm	lm	lm	ll	lm	lm
Marker225368	LG2	<lmxll>	ll	lm	lm	ll	lm	lm	lm	ll	ll	ll	ll	ll	lm	ll	ll	ll	ll	lm	lm	lm	lm	lm	ll	ll	lm	ll	ll	lm	lm	ll	lm	ll	ll	lm	ll	ll	lm	lm	ll	ll	ll	lm	lm	lm	ll	lm	lm
Marker370224	LG2	<lmxll>	ll	lm	lm	ll	lm	lm	lm	ll	ll	ll	ll	ll	lm	ll	ll	ll	ll	lm	lm	lm	lm	lm	ll	ll	lm	ll	ll	lm	lm	ll	lm	ll	ll	lm	ll	ll	lm	lm	ll	ll	ll	lm	lm	lm	ll	lm	lm
Marker620006	LG2	<nnxnp>	nn	nn	np	nn	np	nn	nn	nn	np	np	np	nn	nn	nn	np	np	nn	np	nn	nn	nn	np	np	nn	nn	nn	np	np	np	np	nn	nn	nn	nn	nn	nn	np	np	nn	nn	nn	nn	nn	nn	np	--	nn
Marker620005	LG2	<nnxnp>	nn	nn	np	nn	np	nn	nn	nn	np	np	np	nn	nn	nn	np	np	nn	np	nn	nn	nn	np	np	nn	nn	nn	np	np	np	np	nn	nn	nn	nn	nn	nn	np	np	nn	nn	nn	nn	nn	nn	np	--	nn
Marker549115	LG2	<lmxll>	ll	lm	lm	ll	lm	lm	lm	ll	lm	ll	ll	ll	lm	ll	ll	ll	ll	lm	lm	lm	lm	lm	ll	ll	lm	ll	ll	lm	lm	ll	lm	ll	ll	lm	ll	ll	lm	lm	ll	ll	ll	lm	lm	lm	ll	lm	lm
Marker549112	LG2	<lmxll>	ll	lm	lm	ll	lm	lm	lm	ll	lm	ll	ll	ll	lm	ll	ll	ll	ll	lm	lm	lm	lm	lm	ll	ll	lm	ll	ll	lm	lm	ll	lm	ll	ll	lm	ll	ll	lm	lm	ll	ll	ll	lm	lm	lm	ll	lm	lm
Marker549116	LG2	<lmxll>	ll	lm	lm	ll	lm	lm	lm	ll	lm	ll	ll	ll	lm	ll	ll	ll	ll	lm	lm	lm	lm	lm	ll	ll	lm	ll	ll	lm	lm	ll	lm	ll	ll	lm	ll	ll	lm	lm	ll	ll	ll	lm	lm	lm	ll	lm	lm
Marker340365	LG2	<lmxll>	lm	ll	ll	lm	ll	ll	ll	lm	lm	lm	lm	lm	ll	lm	lm	lm	lm	ll	ll	ll	ll	ll	lm	lm	ll	lm	lm	ll	ll	lm	ll	lm	lm	lm	lm	lm	ll	ll	lm	lm	lm	ll	ll	ll	lm	ll	ll
Marker370175	LG2	<lmxll>	lm	ll	ll	lm	ll	ll	ll	lm	lm	lm	lm	lm	ll	lm	lm	lm	lm	ll	ll	ll	ll	ll	lm	lm	ll	lm	lm	ll	ll	lm	ll	lm	lm	lm	lm	lm	ll	ll	lm	lm	lm	ll	ll	ll	lm	ll	ll
Marker203399	LG2	<lmxll>	lm	ll	ll	lm	ll	ll	ll	lm	lm	lm	lm	lm	ll	lm	lm	lm	lm	ll	ll	ll	ll	ll	lm	lm	ll	lm	lm	ll	ll	lm	ll	lm	lm	lm	lm	lm	ll	ll	lm	lm	lm	ll	ll	ll	lm	ll	ll
Marker245708	LG2	<lmxll>	lm	ll	ll	lm	ll	ll	ll	lm	lm	lm	lm	lm	ll	lm	lm	lm	lm	ll	ll	ll	ll	ll	lm	lm	ll	lm	lm	ll	ll	lm	ll	lm	lm	lm	lm	lm	ll	ll	lm	lm	lm	ll	ll	ll	lm	ll	ll
Marker370176	LG2	<lmxll>	lm	ll	ll	lm	ll	ll	ll	lm	lm	lm	lm	lm	ll	lm	lm	lm	lm	ll	ll	ll	ll	ll	lm	lm	ll	lm	lm	ll	ll	lm	ll	lm	lm	lm	lm	lm	ll	ll	lm	lm	lm	ll	ll	ll	lm	ll	ll
Marker156363	LG2	<lmxll>	lm	ll	ll	lm	ll	ll	ll	lm	lm	lm	lm	lm	ll	lm	lm	lm	lm	ll	ll	ll	ll	ll	lm	lm	ll	lm	lm	ll	ll	lm	ll	lm	lm	lm	lm	lm	ll	ll	lm	lm	lm	ll	ll	ll	lm	ll	ll
Marker94589	LG2	<lmxll>	ll	lm	lm	ll	lm	lm	lm	ll	ll	ll	ll	ll	lm	ll	ll	ll	ll	lm	lm	lm	lm	lm	ll	ll	lm	ll	ll	lm	lm	ll	lm	ll	ll	ll	ll	ll	lm	lm	ll	ll	ll	lm	lm	lm	ll	lm	lm
Marker645365	LG2	<lmxll>	ll	lm	lm	ll	lm	lm	lm	ll	ll	ll	ll	ll	lm	ll	ll	ll	ll	lm	lm	lm	lm	lm	ll	ll	lm	ll	ll	lm	lm	ll	lm	ll	ll	lm	ll	ll	lm	lm	ll	ll	ll	lm	lm	lm	ll	lm	lm
Marker645360	LG2	<lmxll>	ll	lm	lm	ll	lm	lm	lm	ll	ll	ll	ll	ll	lm	ll	ll	ll	ll	lm	lm	lm	lm	lm	ll	ll	lm	ll	ll	lm	lm	ll	lm	ll	ll	lm	ll	ll	lm	lm	ll	ll	ll	lm	lm	lm	ll	lm	lm
Marker645357	LG2	<lmxll>	ll	lm	lm	ll	lm	lm	lm	ll	ll	ll	ll	ll	lm	ll	ll	ll	ll	lm	lm	lm	lm	lm	ll	ll	lm	ll	ll	lm	lm	ll	lm	ll	ll	lm	ll	ll	lm	lm	ll	ll	ll	lm	lm	lm	ll	lm	lm
Marker645364	LG2	<lmxll>	ll	lm	lm	ll	lm	lm	lm	ll	ll	ll	ll	ll	lm	ll	ll	ll	ll	lm	lm	lm	lm	lm	ll	ll	lm	ll	ll	lm	lm	ll	lm	ll	ll	lm	ll	ll	lm	lm	ll	ll	ll	lm	lm	lm	ll	lm	lm
Marker181898	LG2	<hkxhk>	hk	hk	hh	hk	hh	hk	hk	kk	hk	hk	hk	kk	hk	kk	hk	hk	kk	hh	hk	hk	hk	hh	hk	kk	hk	kk	hk	hh	hk	hk	hk	kk	kk	kk	kk	kk	hh	hh	kk	kk	kk	hk	hh	hh	hk	hk	hh
Marker208089	LG2	<lmxll>	lm	ll	ll	lm	ll	ll	ll	lm	lm	lm	lm	lm	ll	lm	lm	lm	lm	ll	ll	ll	ll	ll	lm	lm	ll	lm	lm	ll	lm	lm	ll	lm	lm	lm	lm	lm	ll	ll	lm	lm	lm	ll	ll	ll	lm	ll	ll
Marker12255	LG2	<lmxll>	lm	ll	ll	lm	ll	ll	ll	lm	lm	lm	lm	lm	ll	lm	lm	lm	lm	ll	ll	ll	ll	ll	lm	lm	ll	lm	lm	ll	ll	lm	ll	lm	lm	lm	lm	lm	ll	ll	lm	lm	lm	ll	ll	ll	lm	ll	ll
Marker493800	LG2	<lmxll>	lm	ll	ll	lm	ll	ll	ll	lm	lm	lm	lm	lm	ll	lm	lm	lm	lm	ll	ll	ll	ll	ll	lm	lm	ll	lm	lm	ll	ll	lm	ll	lm	lm	lm	lm	lm	ll	ll	lm	lm	lm	ll	ll	ll	lm	ll	ll
Marker361845	LG2	<lmxll>	lm	ll	ll	lm	ll	ll	ll	lm	lm	lm	lm	lm	ll	lm	lm	lm	lm	ll	ll	ll	ll	ll	lm	lm	ll	lm	lm	ll	ll	lm	ll	lm	lm	lm	lm	lm	ll	ll	lm	lm	lm	ll	ll	ll	lm	ll	ll
Marker227861	LG2	<lmxll>	lm	ll	ll	lm	ll	ll	ll	lm	lm	lm	lm	lm	ll	lm	lm	lm	lm	ll	ll	ll	ll	ll	lm	lm	ll	lm	lm	ll	ll	lm	ll	lm	lm	lm	lm	lm	ll	ll	lm	lm	lm	ll	ll	ll	lm	ll	ll
Marker208234	LG2	<lmxll>	lm	ll	ll	lm	ll	ll	ll	lm	lm	lm	lm	lm	ll	lm	lm	lm	lm	ll	ll	ll	ll	ll	lm	lm	ll	lm	lm	ll	ll	lm	ll	lm	lm	lm	lm	lm	ll	ll	lm	lm	lm	ll	ll	ll	lm	ll	ll
Marker237992	LG2	<lmxll>	lm	ll	ll	lm	ll	ll	ll	lm	lm	lm	lm	lm	ll	lm	lm	lm	lm	ll	ll	ll	ll	ll	lm	lm	ll	lm	lm	ll	ll	lm	ll	lm	lm	lm	lm	lm	ll	ll	lm	lm	lm	ll	ll	ll	lm	ll	ll
Marker449312	LG2	<lmxll>	lm	ll	ll	lm	ll	ll	ll	lm	lm	lm	lm	lm	ll	lm	lm	lm	lm	ll	ll	ll	ll	ll	lm	lm	ll	lm	lm	ll	ll	lm	ll	lm	lm	lm	lm	lm	ll	ll	lm	lm	lm	ll	ll	ll	lm	ll	ll
Marker344262	LG2	<lmxll>	lm	ll	ll	lm	ll	ll	ll	lm	lm	lm	lm	lm	ll	lm	lm	lm	lm	ll	ll	ll	ll	ll	lm	lm	ll	lm	lm	ll	ll	lm	ll	lm	lm	lm	lm	lm	ll	ll	lm	lm	lm	ll	ll	ll	lm	ll	ll
Marker665993	LG2	<lmxll>	lm	ll	ll	lm	ll	ll	ll	lm	lm	lm	lm	lm	ll	lm	lm	lm	lm	ll	ll	ll	ll	ll	lm	lm	ll	lm	lm	ll	ll	lm	ll	lm	lm	lm	lm	lm	ll	ll	lm	lm	lm	ll	ll	ll	lm	lm	ll
Marker340370	LG2	<lmxll>	lm	ll	ll	lm	ll	ll	ll	lm	lm	lm	lm	lm	ll	lm	lm	lm	lm	ll	ll	ll	ll	lm	lm	lm	ll	lm	lm	ll	ll	lm	ll	lm	lm	lm	lm	lm	ll	lm	lm	lm	lm	ll	ll	ll	lm	ll	ll
Marker91548	LG2	<lmxll>	lm	ll	ll	lm	ll	ll	ll	lm	lm	lm	lm	lm	ll	lm	lm	lm	lm	ll	ll	ll	ll	lm	lm	lm	ll	lm	lm	ll	ll	lm	ll	lm	lm	lm	lm	lm	ll	lm	lm	lm	lm	ll	ll	ll	lm	ll	ll
Marker123516	LG2	<lmxll>	ll	lm	lm	ll	lm	lm	lm	ll	ll	ll	ll	ll	lm	ll	ll	ll	ll	lm	lm	lm	lm	ll	ll	ll	lm	ll	ll	lm	lm	ll	lm	ll	ll	ll	ll	ll	lm	ll	ll	ll	ll	lm	lm	lm	ll	lm	lm
Marker414525	LG2	<lmxll>	lm	ll	ll	lm	ll	ll	ll	lm	lm	lm	lm	lm	ll	lm	lm	lm	lm	ll	ll	ll	ll	lm	lm	lm	ll	lm	lm	ll	lm	lm	ll	lm	lm	lm	lm	lm	ll	ll	lm	lm	lm	ll	ll	ll	lm	ll	ll
Marker91553	LG2	<lmxll>	lm	ll	ll	lm	ll	ll	ll	lm	lm	lm	lm	lm	ll	lm	lm	lm	lm	ll	ll	ll	ll	lm	lm	lm	ll	lm	lm	ll	lm	lm	ll	lm	lm	lm	lm	lm	ll	ll	lm	lm	lm	ll	ll	ll	lm	ll	ll
Marker414522	LG2	<lmxll>	lm	ll	ll	lm	ll	ll	ll	lm	lm	lm	lm	lm	ll	lm	lm	lm	lm	ll	ll	ll	ll	lm	lm	lm	ll	lm	lm	ll	lm	lm	ll	lm	lm	lm	lm	lm	ll	ll	lm	lm	lm	ll	ll	ll	lm	ll	ll
Marker414524	LG2	<lmxll>	lm	ll	ll	lm	ll	ll	ll	lm	lm	lm	lm	lm	ll	lm	lm	lm	lm	ll	ll	ll	ll	lm	lm	lm	ll	lm	lm	ll	lm	lm	ll	lm	lm	lm	lm	lm	ll	ll	lm	lm	lm	ll	ll	ll	lm	ll	ll
Marker370168	LG2	<lmxll>	lm	ll	ll	lm	ll	ll	ll	lm	lm	lm	lm	lm	ll	lm	lm	lm	lm	ll	ll	ll	ll	ll	lm	lm	ll	lm	lm	ll	ll	lm	ll	lm	lm	lm	lm	lm	ll	ll	lm	lm	lm	ll	ll	ll	lm	ll	ll
Marker16094	LG2	<lmxll>	lm	ll	ll	lm	ll	ll	ll	lm	lm	lm	lm	lm	ll	lm	lm	lm	lm	ll	ll	ll	ll	ll	lm	lm	ll	lm	lm	ll	ll	lm	ll	lm	lm	lm	lm	lm	ll	ll	lm	lm	lm	ll	ll	ll	lm	ll	ll
Marker128973	LG2	<lmxll>	lm	ll	ll	lm	ll	ll	ll	lm	lm	lm	lm	lm	ll	lm	lm	lm	lm	ll	ll	ll	ll	ll	lm	lm	ll	lm	lm	ll	ll	lm	ll	lm	lm	lm	lm	lm	ll	ll	lm	lm	lm	ll	ll	ll	lm	ll	ll
Marker361839	LG2	<lmxll>	lm	ll	ll	lm	ll	ll	ll	lm	lm	lm	lm	lm	ll	lm	lm	lm	lm	ll	ll	ll	ll	ll	lm	lm	ll	lm	lm	ll	ll	lm	ll	lm	lm	lm	lm	lm	ll	ll	lm	lm	lm	ll	ll	ll	lm	ll	ll
Marker77180	LG2	<lmxll>	lm	ll	ll	lm	ll	ll	ll	lm	lm	lm	lm	lm	ll	lm	lm	lm	lm	ll	ll	ll	ll	ll	lm	lm	ll	lm	lm	ll	ll	lm	ll	lm	lm	lm	lm	lm	ll	ll	lm	lm	lm	ll	ll	ll	lm	ll	ll
Marker237631	LG2	<lmxll>	lm	ll	ll	lm	ll	ll	ll	lm	lm	lm	lm	lm	ll	lm	lm	lm	lm	ll	ll	ll	ll	ll	lm	lm	ll	lm	lm	ll	ll	lm	ll	lm	lm	lm	lm	lm	ll	ll	lm	lm	lm	ll	ll	ll	lm	ll	ll
Marker203410	LG2	<lmxll>	lm	ll	ll	lm	ll	ll	ll	lm	lm	lm	lm	lm	ll	lm	lm	lm	lm	ll	ll	ll	ll	ll	lm	lm	ll	lm	lm	ll	ll	lm	ll	lm	lm	lm	lm	lm	ll	ll	lm	lm	lm	ll	ll	ll	lm	ll	ll
Marker560964	LG2	<lmxll>	lm	ll	ll	lm	ll	ll	ll	lm	lm	lm	lm	lm	ll	lm	lm	lm	lm	ll	ll	ll	ll	ll	lm	lm	ll	lm	lm	ll	ll	lm	ll	lm	lm	lm	lm	lm	ll	ll	lm	lm	lm	ll	ll	ll	lm	ll	ll
Marker133955	LG2	<lmxll>	lm	ll	ll	lm	ll	ll	ll	lm	lm	lm	lm	lm	ll	lm	lm	lm	lm	ll	ll	ll	ll	ll	lm	lm	ll	lm	lm	ll	ll	lm	ll	lm	lm	lm	lm	lm	ll	ll	lm	lm	lm	ll	ll	ll	lm	ll	ll
Marker12250	LG2	<lmxll>	lm	ll	ll	lm	ll	ll	ll	lm	lm	lm	lm	lm	ll	lm	lm	lm	lm	ll	ll	ll	ll	ll	lm	lm	ll	lm	lm	ll	ll	lm	ll	lm	lm	lm	lm	lm	ll	ll	lm	lm	lm	ll	ll	ll	lm	ll	ll
Marker181896	LG2	<lmxll>	lm	ll	ll	lm	ll	ll	ll	lm	lm	lm	lm	lm	ll	lm	lm	lm	lm	ll	ll	ll	ll	ll	lm	lm	ll	lm	lm	ll	ll	lm	ll	lm	lm	lm	lm	lm	ll	ll	lm	lm	lm	ll	ll	ll	lm	ll	ll
Marker577043	LG2	<lmxll>	lm	ll	ll	lm	ll	ll	ll	lm	lm	lm	lm	lm	ll	lm	lm	lm	lm	ll	ll	ll	ll	ll	lm	lm	ll	lm	lm	ll	ll	lm	ll	lm	lm	lm	lm	lm	ll	ll	lm	lm	lm	ll	ll	ll	lm	ll	ll
Marker454533	LG2	<lmxll>	lm	ll	ll	lm	ll	ll	ll	lm	lm	lm	lm	lm	ll	lm	lm	lm	lm	ll	ll	ll	ll	ll	lm	lm	ll	lm	lm	ll	ll	lm	ll	lm	lm	lm	lm	lm	ll	ll	lm	lm	lm	ll	ll	ll	lm	ll	ll
Marker134976	LG2	<lmxll>	lm	ll	ll	lm	ll	ll	ll	lm	lm	lm	lm	lm	ll	lm	lm	lm	lm	ll	ll	ll	ll	ll	lm	lm	ll	lm	lm	ll	ll	lm	ll	lm	lm	lm	lm	lm	ll	ll	lm	lm	lm	ll	ll	ll	lm	ll	ll
Marker373106	LG2	<lmxll>	lm	ll	ll	lm	ll	ll	ll	lm	lm	lm	lm	lm	ll	lm	lm	lm	lm	ll	ll	ll	ll	ll	lm	lm	ll	lm	lm	ll	ll	lm	ll	lm	lm	lm	lm	lm	ll	ll	lm	lm	lm	ll	ll	ll	lm	ll	ll
Marker203403	LG2	<lmxll>	lm	ll	ll	lm	ll	ll	ll	lm	lm	lm	lm	lm	ll	lm	lm	lm	lm	ll	ll	ll	ll	ll	lm	lm	ll	lm	lm	ll	ll	lm	ll	lm	lm	lm	lm	lm	ll	ll	lm	lm	lm	ll	ll	ll	lm	ll	ll
Marker361837	LG2	<lmxll>	lm	ll	ll	lm	ll	ll	ll	lm	lm	lm	lm	lm	ll	lm	lm	lm	lm	ll	ll	ll	ll	ll	lm	lm	ll	lm	lm	ll	ll	lm	ll	lm	lm	lm	lm	lm	ll	ll	lm	lm	lm	ll	ll	ll	lm	ll	ll
Marker370171	LG2	<lmxll>	lm	ll	ll	lm	ll	ll	ll	lm	lm	lm	lm	lm	ll	lm	lm	lm	lm	ll	ll	ll	ll	ll	lm	lm	ll	lm	lm	ll	ll	lm	ll	lm	lm	lm	lm	lm	ll	ll	lm	lm	lm	ll	ll	ll	lm	ll	ll
Marker247245	LG2	<lmxll>	lm	ll	ll	lm	ll	ll	ll	lm	lm	lm	lm	lm	ll	lm	lm	lm	lm	ll	ll	ll	ll	ll	lm	lm	ll	lm	lm	ll	ll	lm	ll	lm	lm	lm	lm	lm	ll	ll	lm	lm	lm	ll	ll	ll	lm	lm	ll
Marker665995	LG2	<lmxll>	lm	ll	ll	lm	ll	ll	ll	lm	lm	lm	lm	lm	ll	lm	lm	lm	lm	ll	ll	ll	ll	ll	lm	lm	ll	lm	lm	ll	ll	lm	ll	lm	lm	lm	lm	lm	ll	ll	lm	lm	lm	ll	ll	ll	lm	lm	ll
Marker665992	LG2	<lmxll>	lm	ll	ll	lm	ll	ll	ll	lm	lm	lm	lm	lm	ll	lm	lm	lm	lm	ll	ll	ll	ll	ll	lm	lm	ll	lm	lm	ll	ll	lm	ll	lm	lm	lm	lm	lm	ll	ll	lm	lm	lm	ll	ll	ll	lm	lm	ll
Marker247251	LG2	<lmxll>	lm	ll	ll	lm	ll	ll	ll	lm	lm	lm	lm	lm	ll	lm	lm	lm	lm	ll	ll	ll	ll	ll	lm	lm	ll	lm	lm	ll	ll	lm	ll	lm	lm	lm	lm	lm	ll	ll	lm	lm	lm	ll	ll	ll	lm	lm	ll
Marker237994	LG2	<lmxll>	lm	ll	ll	lm	ll	ll	ll	lm	lm	lm	lm	lm	ll	lm	lm	lm	lm	ll	ll	ll	ll	ll	lm	lm	ll	lm	lm	ll	ll	lm	ll	lm	lm	lm	lm	lm	ll	ll	lm	lm	lm	ll	ll	ll	lm	ll	ll
Marker493797	LG2	<lmxll>	lm	ll	ll	lm	ll	ll	ll	lm	lm	lm	lm	lm	ll	lm	lm	lm	lm	ll	ll	ll	ll	ll	lm	lm	ll	lm	lm	ll	ll	lm	ll	lm	lm	lm	lm	lm	ll	ll	lm	lm	lm	ll	ll	ll	lm	ll	ll
Marker370227	LG2	<lmxll>	lm	ll	ll	lm	ll	ll	ll	lm	lm	lm	lm	lm	ll	lm	lm	lm	lm	ll	ll	ll	ll	ll	lm	lm	ll	lm	lm	ll	ll	lm	ll	lm	lm	lm	lm	lm	ll	ll	lm	lm	lm	ll	ll	ll	lm	ll	ll
Marker361830	LG2	<lmxll>	lm	ll	ll	lm	ll	ll	ll	lm	lm	lm	lm	lm	ll	lm	lm	lm	lm	ll	ll	ll	ll	ll	lm	lm	ll	lm	lm	ll	ll	lm	ll	lm	lm	lm	lm	lm	ll	ll	lm	lm	lm	ll	ll	ll	lm	ll	ll
Marker77178	LG2	<lmxll>	lm	ll	ll	lm	ll	ll	ll	lm	lm	lm	lm	lm	ll	lm	lm	lm	lm	ll	ll	ll	ll	ll	lm	lm	ll	lm	lm	ll	ll	lm	ll	lm	lm	lm	lm	lm	ll	ll	lm	lm	lm	ll	ll	ll	lm	ll	ll
Marker12248	LG2	<lmxll>	lm	ll	ll	lm	ll	ll	ll	lm	lm	lm	lm	lm	ll	lm	lm	lm	lm	ll	ll	ll	ll	ll	lm	lm	ll	lm	lm	ll	ll	lm	ll	lm	lm	lm	lm	lm	ll	ll	lm	lm	lm	ll	ll	ll	lm	ll	ll
Marker131046	LG2	<lmxll>	lm	ll	ll	lm	ll	ll	ll	lm	lm	ll	lm	lm	ll	lm	lm	lm	--	ll	ll	ll	ll	ll	lm	lm	ll	lm	lm	ll	ll	lm	ll	lm	lm	lm	lm	lm	ll	ll	lm	lm	lm	ll	ll	ll	lm	lm	ll
Marker549111	LG2	<lmxll>	lm	ll	ll	lm	ll	ll	ll	lm	lm	lm	lm	lm	ll	lm	lm	lm	lm	ll	ll	ll	ll	ll	lm	lm	ll	lm	lm	ll	ll	lm	ll	lm	lm	lm	lm	lm	ll	ll	lm	lm	lm	ll	ll	ll	lm	ll	ll
Marker549113	LG2	<lmxll>	lm	ll	ll	lm	ll	ll	ll	lm	lm	lm	lm	lm	ll	lm	lm	lm	lm	ll	ll	ll	ll	ll	lm	lm	ll	lm	lm	ll	ll	lm	ll	lm	lm	lm	lm	lm	ll	ll	lm	lm	lm	ll	ll	ll	lm	ll	ll
Marker16200	LG2	<lmxll>	lm	ll	ll	lm	ll	ll	ll	lm	lm	lm	lm	lm	ll	lm	lm	lm	lm	ll	ll	ll	ll	ll	lm	lm	ll	lm	lm	ll	ll	lm	ll	lm	lm	lm	lm	lm	ll	ll	lm	lm	lm	ll	ll	ll	lm	ll	ll
Marker662075	LG2	<lmxll>	lm	ll	ll	lm	ll	ll	ll	lm	lm	lm	lm	lm	ll	lm	lm	lm	lm	ll	ll	ll	ll	ll	lm	lm	ll	lm	lm	ll	lm	lm	ll	lm	lm	lm	lm	lm	ll	ll	lm	lm	lm	ll	ll	ll	lm	ll	ll
Marker555026	LG2	<lmxll>	lm	ll	ll	lm	ll	ll	ll	lm	lm	lm	lm	lm	ll	lm	lm	lm	lm	ll	ll	ll	ll	ll	lm	lm	ll	lm	lm	ll	ll	lm	ll	lm	lm	lm	lm	lm	ll	ll	lm	lm	lm	ll	ll	ll	lm	ll	ll
Marker131167	LG2	<lmxll>	ll	lm	lm	ll	lm	lm	lm	ll	ll	ll	ll	ll	lm	ll	ll	ll	ll	lm	lm	lm	lm	lm	ll	ll	lm	ll	ll	lm	lm	ll	lm	ll	ll	lm	ll	ll	lm	lm	ll	ll	ll	lm	lm	lm	ll	lm	lm
Marker278572	LG2	<lmxll>	ll	lm	lm	ll	lm	lm	lm	ll	ll	ll	ll	ll	lm	ll	ll	ll	ll	lm	lm	lm	lm	lm	ll	ll	lm	ll	ll	lm	lm	ll	lm	ll	ll	lm	ll	ll	lm	lm	ll	ll	ll	lm	lm	lm	ll	lm	lm
Marker203401	LG2	<lmxll>	ll	lm	lm	ll	lm	lm	lm	ll	ll	ll	ll	ll	lm	ll	ll	ll	ll	lm	lm	lm	lm	lm	ll	ll	lm	ll	ll	lm	lm	ll	lm	ll	ll	lm	ll	ll	lm	lm	ll	ll	ll	lm	lm	lm	ll	lm	lm
Marker361829	LG2	<lmxll>	ll	lm	lm	ll	lm	lm	lm	ll	ll	ll	ll	ll	lm	ll	ll	ll	ll	lm	lm	lm	lm	lm	ll	ll	lm	ll	ll	lm	lm	ll	lm	ll	ll	lm	ll	ll	lm	lm	ll	ll	ll	lm	lm	lm	ll	lm	lm
Marker203413	LG2	<lmxll>	ll	lm	lm	ll	lm	lm	lm	ll	ll	ll	ll	ll	lm	ll	ll	ll	ll	lm	lm	lm	lm	lm	ll	ll	lm	ll	ll	lm	lm	ll	lm	ll	ll	lm	ll	ll	lm	lm	ll	ll	ll	lm	lm	lm	ll	lm	lm
Marker247185	LG2	<lmxll>	ll	lm	lm	ll	lm	lm	lm	ll	ll	ll	ll	ll	lm	ll	ll	ll	ll	lm	lm	lm	lm	lm	ll	ll	lm	ll	ll	lm	lm	ll	lm	ll	ll	lm	ll	ll	lm	lm	ll	ll	ll	lm	lm	lm	ll	lm	lm
Marker370225	LG2	<lmxll>	ll	lm	lm	ll	lm	lm	lm	ll	ll	ll	ll	ll	lm	ll	ll	ll	ll	lm	lm	lm	lm	lm	ll	ll	lm	ll	ll	lm	lm	ll	lm	ll	ll	lm	ll	ll	lm	lm	ll	ll	ll	lm	lm	lm	ll	lm	lm
Marker416820	LG2	<lmxll>	ll	lm	lm	ll	lm	lm	lm	ll	ll	ll	ll	ll	lm	ll	ll	ll	ll	lm	lm	lm	lm	lm	ll	ll	lm	ll	ll	lm	lm	ll	lm	ll	ll	lm	ll	ll	lm	lm	ll	ll	ll	lm	lm	lm	ll	lm	lm
Marker77179	LG2	<lmxll>	ll	lm	lm	ll	lm	lm	lm	ll	ll	ll	ll	ll	lm	ll	ll	ll	ll	lm	lm	lm	lm	lm	ll	ll	lm	ll	ll	lm	lm	ll	lm	ll	ll	lm	ll	ll	lm	lm	ll	ll	ll	lm	lm	lm	ll	lm	lm
Marker333866	LG2	<lmxll>	ll	lm	lm	ll	lm	lm	lm	ll	ll	ll	ll	ll	lm	ll	ll	ll	ll	lm	lm	lm	lm	lm	ll	ll	lm	ll	ll	lm	lm	ll	lm	ll	ll	lm	ll	ll	lm	lm	ll	ll	ll	lm	lm	lm	ll	lm	lm
Marker131104	LG2	<lmxll>	ll	lm	lm	ll	lm	lm	lm	ll	ll	ll	ll	ll	lm	ll	ll	ll	ll	lm	lm	lm	lm	lm	ll	ll	lm	ll	ll	lm	lm	ll	lm	ll	ll	lm	ll	ll	lm	lm	ll	ll	ll	lm	lm	lm	ll	lm	lm
Marker361851	LG2	<lmxll>	ll	lm	lm	ll	lm	lm	lm	ll	ll	ll	ll	ll	lm	ll	ll	ll	ll	lm	lm	lm	lm	lm	ll	ll	lm	ll	ll	lm	lm	ll	lm	ll	ll	lm	ll	ll	lm	lm	ll	ll	ll	lm	lm	lm	ll	lm	lm
Marker333867	LG2	<lmxll>	ll	lm	lm	ll	lm	lm	lm	ll	ll	ll	ll	ll	lm	ll	ll	ll	ll	lm	lm	lm	lm	lm	ll	ll	lm	ll	ll	lm	lm	ll	lm	ll	ll	lm	ll	ll	lm	lm	ll	ll	ll	lm	lm	lm	ll	lm	lm
Marker77173	LG2	<lmxll>	ll	lm	lm	ll	lm	lm	lm	ll	ll	ll	ll	ll	lm	ll	ll	ll	ll	lm	lm	lm	lm	lm	ll	ll	lm	ll	ll	lm	lm	ll	lm	ll	ll	lm	ll	ll	lm	lm	ll	ll	ll	lm	lm	lm	ll	lm	lm
Marker475799	LG2	<lmxll>	ll	lm	lm	ll	lm	lm	lm	ll	ll	ll	ll	ll	lm	ll	ll	ll	ll	lm	lm	lm	lm	lm	ll	ll	lm	ll	ll	lm	lm	ll	lm	ll	ll	lm	ll	ll	lm	lm	ll	ll	ll	lm	lm	lm	ll	lm	lm
Marker181892	LG2	<lmxll>	ll	lm	lm	ll	lm	lm	lm	ll	ll	ll	ll	ll	lm	ll	ll	ll	ll	lm	lm	lm	lm	lm	ll	ll	lm	ll	ll	lm	lm	ll	lm	ll	ll	lm	ll	ll	lm	lm	ll	ll	ll	lm	lm	lm	ll	lm	lm
Marker559953	LG2	<lmxll>	ll	lm	lm	ll	lm	lm	lm	ll	ll	ll	ll	ll	lm	ll	ll	ll	ll	lm	lm	lm	lm	lm	ll	ll	lm	ll	ll	lm	lm	ll	lm	ll	ll	lm	ll	ll	lm	lm	ll	ll	ll	lm	lm	lm	ll	lm	lm
Marker370222	LG2	<lmxll>	ll	lm	lm	ll	lm	lm	lm	ll	ll	ll	ll	ll	lm	ll	ll	ll	ll	lm	lm	lm	lm	lm	ll	ll	lm	ll	ll	lm	lm	ll	lm	ll	ll	lm	ll	ll	lm	lm	ll	ll	ll	lm	lm	lm	ll	lm	lm
Marker77177	LG2	<lmxll>	ll	lm	lm	ll	lm	lm	lm	ll	ll	ll	ll	ll	lm	ll	ll	ll	ll	lm	lm	lm	lm	lm	ll	ll	lm	ll	ll	lm	lm	ll	lm	ll	ll	lm	ll	ll	lm	lm	ll	ll	ll	lm	lm	lm	ll	lm	lm
Marker247247	LG2	<lmxll>	ll	lm	lm	ll	lm	lm	lm	ll	ll	ll	ll	ll	lm	ll	ll	ll	ll	lm	lm	lm	lm	lm	ll	ll	lm	ll	ll	lm	lm	ll	lm	ll	ll	lm	ll	ll	lm	lm	ll	ll	ll	lm	lm	lm	ll	lm	lm
Marker131107	LG2	<lmxll>	ll	lm	lm	ll	lm	lm	lm	ll	ll	ll	ll	ll	lm	ll	ll	ll	ll	lm	lm	lm	lm	lm	ll	ll	lm	ll	ll	lm	lm	ll	lm	ll	ll	lm	ll	ll	lm	lm	ll	ll	ll	lm	lm	lm	ll	lm	lm
Marker134964	LG2	<lmxll>	ll	lm	lm	ll	lm	lm	lm	ll	ll	ll	ll	ll	lm	ll	ll	ll	ll	lm	lm	lm	lm	lm	ll	ll	lm	ll	ll	lm	lm	ll	lm	ll	ll	lm	ll	ll	lm	lm	ll	ll	ll	lm	lm	lm	ll	lm	lm
Marker131047	LG2	<lmxll>	lm	ll	ll	lm	ll	ll	ll	lm	lm	ll	lm	lm	ll	lm	lm	lm	ll	ll	ll	ll	ll	ll	lm	lm	ll	lm	lm	ll	ll	lm	ll	lm	lm	lm	lm	lm	ll	ll	lm	lm	lm	ll	ll	ll	lm	lm	ll
Marker678616	LG2	<lmxll>	lm	ll	ll	lm	ll	ll	ll	lm	lm	ll	lm	lm	ll	lm	lm	lm	ll	ll	ll	ll	ll	ll	lm	lm	ll	lm	lm	ll	ll	lm	ll	lm	lm	lm	lm	lm	ll	ll	lm	lm	lm	ll	ll	ll	lm	lm	ll
Marker678617	LG2	<lmxll>	lm	ll	ll	lm	ll	ll	ll	lm	lm	ll	lm	lm	ll	lm	lm	lm	ll	ll	ll	ll	ll	ll	lm	lm	ll	lm	lm	ll	ll	lm	ll	lm	lm	lm	lm	lm	ll	ll	lm	lm	lm	ll	ll	ll	lm	lm	ll
Marker239512	LG2	<lmxll>	lm	ll	ll	lm	ll	ll	ll	lm	lm	lm	lm	lm	ll	lm	lm	lm	lm	ll	ll	ll	ll	ll	lm	lm	ll	lm	lm	ll	ll	lm	ll	lm	lm	lm	lm	lm	ll	ll	lm	lm	lm	ll	ll	ll	lm	ll	ll
Marker493799	LG2	<lmxll>	lm	ll	ll	lm	ll	ll	ll	lm	lm	lm	lm	lm	ll	lm	lm	lm	lm	ll	ll	ll	ll	ll	lm	lm	ll	lm	lm	ll	ll	lm	ll	lm	lm	lm	lm	lm	ll	ll	lm	lm	lm	ll	ll	ll	lm	ll	ll
Marker370177	LG2	<lmxll>	lm	ll	ll	lm	ll	ll	ll	lm	lm	lm	lm	lm	ll	lm	lm	lm	lm	ll	ll	ll	ll	ll	lm	lm	ll	lm	lm	ll	ll	lm	ll	lm	lm	lm	lm	lm	ll	ll	lm	lm	lm	ll	ll	ll	lm	ll	ll
Marker523393	LG2	<lmxll>	lm	ll	ll	lm	ll	ll	ll	lm	lm	lm	lm	lm	ll	lm	lm	lm	lm	ll	ll	ll	ll	ll	lm	lm	ll	lm	lm	ll	ll	lm	ll	lm	lm	lm	lm	lm	ll	ll	lm	lm	lm	ll	ll	ll	lm	ll	ll
Marker77174	LG2	<lmxll>	lm	ll	ll	lm	ll	ll	ll	lm	lm	lm	lm	lm	ll	lm	lm	lm	lm	ll	ll	ll	ll	ll	lm	lm	ll	lm	lm	ll	ll	lm	ll	lm	lm	lm	lm	lm	ll	ll	lm	lm	lm	ll	ll	ll	lm	ll	ll
Marker94579	LG2	<lmxll>	ll	lm	lm	ll	lm	lm	lm	ll	ll	ll	ll	ll	lm	ll	ll	ll	ll	lm	lm	lm	lm	lm	ll	ll	lm	ll	ll	lm	lm	ll	lm	ll	ll	ll	ll	ll	lm	lm	ll	ll	ll	lm	lm	lm	ll	lm	lm
Marker94585	LG2	<lmxll>	ll	lm	lm	ll	lm	lm	lm	ll	ll	ll	ll	ll	lm	ll	ll	ll	ll	lm	lm	lm	lm	lm	ll	ll	lm	ll	ll	lm	lm	ll	lm	ll	ll	ll	ll	ll	lm	lm	ll	ll	ll	lm	lm	lm	ll	lm	lm
Marker493801	LG2	<lmxll>	lm	ll	ll	lm	ll	ll	ll	lm	lm	lm	lm	lm	ll	lm	lm	lm	lm	ll	ll	ll	ll	ll	lm	lm	ll	lm	lm	ll	ll	lm	ll	lm	lm	lm	lm	lm	ll	ll	lm	lm	lm	ll	ll	ll	lm	ll	ll
Marker370167	LG2	<lmxll>	lm	ll	ll	lm	ll	ll	ll	lm	lm	lm	lm	lm	ll	lm	lm	lm	lm	ll	ll	ll	ll	ll	lm	lm	ll	lm	lm	ll	ll	lm	ll	lm	lm	lm	lm	lm	ll	ll	lm	lm	lm	ll	ll	ll	lm	ll	ll
Marker247253	LG2	<lmxll>	lm	ll	ll	lm	ll	ll	ll	lm	lm	lm	lm	lm	ll	lm	lm	lm	lm	lm	ll	ll	ll	ll	lm	lm	ll	lm	lm	ll	ll	lm	ll	lm	lm	lm	lm	lm	ll	ll	lm	lm	lm	ll	ll	ll	lm	lm	ll
Marker247246	LG2	<lmxll>	lm	ll	ll	lm	ll	ll	ll	lm	lm	lm	lm	lm	ll	lm	lm	lm	lm	lm	ll	ll	ll	ll	lm	lm	ll	lm	lm	ll	ll	lm	ll	lm	lm	lm	lm	lm	ll	ll	lm	lm	lm	ll	ll	ll	lm	lm	ll
Marker247249	LG2	<lmxll>	lm	ll	ll	lm	ll	ll	ll	lm	lm	lm	lm	lm	ll	lm	lm	lm	lm	lm	ll	ll	ll	ll	lm	lm	ll	lm	lm	ll	ll	lm	ll	lm	lm	lm	lm	lm	ll	ll	lm	lm	lm	ll	ll	ll	lm	lm	ll
Marker831	LG2	<lmxll>	lm	ll	ll	lm	ll	ll	ll	lm	lm	lm	lm	lm	ll	lm	lm	lm	lm	ll	ll	ll	ll	ll	lm	lm	ll	lm	lm	ll	lm	lm	ll	lm	lm	lm	lm	lm	ll	ll	lm	lm	lm	ll	ll	ll	lm	ll	ll
Marker227086	LG2	<lmxll>	lm	ll	ll	lm	ll	ll	ll	lm	lm	lm	lm	lm	ll	lm	lm	lm	lm	ll	ll	ll	ll	ll	lm	lm	ll	lm	lm	ll	ll	lm	ll	lm	lm	lm	lm	lm	ll	ll	lm	lm	lm	ll	lm	ll	lm	ll	ll
Marker647129	LG2	<lmxll>	lm	ll	ll	lm	ll	ll	ll	lm	lm	lm	lm	lm	ll	lm	lm	lm	lm	ll	ll	ll	ll	ll	lm	lm	ll	lm	lm	ll	ll	lm	ll	lm	ll	lm	lm	lm	ll	ll	lm	lm	lm	ll	ll	ll	lm	ll	ll
Marker647130	LG2	<lmxll>	lm	ll	ll	lm	ll	ll	ll	lm	lm	lm	lm	lm	ll	lm	lm	lm	lm	ll	ll	ll	ll	ll	lm	lm	ll	lm	lm	ll	ll	lm	ll	lm	ll	lm	lm	lm	ll	ll	lm	lm	lm	ll	ll	ll	lm	ll	ll
Marker647131	LG2	<lmxll>	lm	ll	ll	lm	ll	ll	ll	lm	lm	lm	lm	lm	ll	lm	lm	lm	lm	ll	ll	ll	ll	ll	lm	lm	ll	lm	lm	ll	ll	lm	ll	lm	ll	lm	lm	lm	ll	ll	lm	lm	lm	ll	ll	ll	lm	ll	ll
Marker227085	LG2	<lmxll>	lm	ll	ll	lm	ll	ll	ll	lm	lm	lm	lm	lm	ll	lm	lm	lm	lm	ll	ll	ll	ll	ll	lm	lm	ll	lm	lm	ll	ll	lm	ll	lm	lm	lm	lm	lm	ll	ll	lm	lm	lm	ll	lm	ll	lm	ll	ll
Marker128974	LG2	<lmxll>	lm	ll	ll	lm	ll	ll	ll	lm	lm	lm	lm	lm	lm	lm	lm	lm	lm	ll	ll	ll	ll	ll	lm	lm	ll	lm	lm	ll	ll	lm	ll	lm	lm	lm	lm	lm	ll	ll	lm	lm	lm	ll	ll	ll	lm	ll	ll
Marker128982	LG2	<lmxll>	lm	ll	ll	lm	ll	ll	ll	lm	lm	lm	lm	lm	lm	lm	lm	lm	lm	ll	ll	ll	ll	ll	lm	lm	ll	lm	lm	ll	ll	lm	ll	lm	lm	lm	lm	lm	ll	ll	lm	lm	lm	ll	ll	ll	lm	ll	ll
Marker128968	LG2	<lmxll>	lm	ll	ll	lm	ll	ll	ll	lm	lm	lm	lm	lm	lm	lm	lm	lm	lm	ll	ll	ll	ll	ll	lm	lm	ll	lm	lm	ll	ll	lm	ll	lm	lm	lm	lm	lm	ll	ll	lm	lm	lm	ll	ll	ll	lm	ll	ll
Marker619934	LG2	<nnxnp>	nn	np	nn	nn	nn	np	np	np	nn	nn	np	np	nn	np	nn	nn	np	nn	np	np	np	nn	nn	np	nn	np	np	np	nn	nn	np	np	np	np	np	np	nn	nn	np	np	np	np	nn	nn	nn	np	nn
Marker619932	LG2	<nnxnp>	nn	np	nn	nn	nn	np	np	np	nn	nn	np	np	nn	np	nn	nn	np	nn	np	np	np	nn	nn	np	nn	np	np	np	nn	nn	np	np	np	np	np	np	nn	nn	np	np	np	np	nn	nn	nn	np	nn
Marker356866	LG2	<nnxnp>	np	nn	np	np	np	nn	nn	nn	np	np	nn	nn	nn	nn	np	np	nn	np	nn	nn	nn	np	np	np	np	nn	nn	nn	np	np	nn	nn	nn	nn	nn	nn	np	np	nn	nn	nn	nn	np	np	np	nn	np
Marker133680	LG2	<nnxnp>	nn	np	nn	nn	nn	np	np	np	nn	nn	np	np	np	np	nn	nn	np	nn	np	np	np	nn	nn	nn	nn	np	np	np	nn	nn	np	np	np	np	np	np	nn	nn	np	np	np	np	nn	nn	nn	np	nn
Marker133679	LG2	<nnxnp>	nn	np	nn	nn	nn	np	np	np	nn	nn	np	np	np	np	nn	nn	np	nn	np	np	np	nn	nn	nn	nn	np	np	np	nn	nn	np	np	np	np	np	np	nn	nn	np	np	np	np	nn	nn	nn	np	nn
Marker619937	LG2	<nnxnp>	np	nn	np	np	np	nn	nn	nn	np	np	nn	nn	nn	nn	np	np	nn	np	nn	nn	nn	np	np	np	np	nn	nn	nn	np	np	nn	nn	nn	nn	nn	nn	np	np	nn	nn	nn	nn	np	np	np	nn	np
Marker133678	LG2	<nnxnp>	nn	np	nn	nn	nn	np	np	np	nn	nn	np	np	np	np	nn	nn	np	nn	np	np	np	nn	nn	nn	nn	np	np	np	nn	nn	np	np	np	np	np	np	nn	nn	np	np	np	np	nn	nn	nn	np	nn
Marker133681	LG2	<nnxnp>	nn	np	nn	nn	nn	np	np	np	nn	nn	np	np	np	np	nn	nn	np	nn	np	np	np	nn	nn	nn	nn	np	np	np	nn	nn	np	np	np	np	np	np	nn	nn	np	np	np	np	nn	nn	nn	np	nn
Marker617002	LG2	<nnxnp>	nn	np	nn	nn	nn	np	np	np	nn	nn	nn	np	np	np	nn	nn	np	nn	np	np	np	nn	nn	nn	nn	np	np	np	nn	nn	np	np	np	np	np	np	nn	nn	np	np	np	np	nn	nn	nn	np	nn
Marker617003	LG2	<nnxnp>	np	nn	np	np	np	nn	nn	nn	np	np	np	nn	nn	nn	np	np	nn	np	nn	nn	nn	np	np	np	np	nn	nn	nn	np	np	nn	nn	nn	nn	nn	nn	np	np	nn	nn	nn	nn	np	np	np	nn	np
Marker619933	LG2	<nnxnp>	np	nn	np	np	np	nn	nn	nn	np	np	np	nn	nn	nn	np	np	nn	np	nn	nn	nn	np	np	np	np	nn	nn	nn	np	np	nn	nn	nn	nn	nn	nn	np	np	nn	nn	nn	nn	np	np	np	nn	np
Marker327505	LG2	<nnxnp>	nn	np	nn	nn	nn	np	np	np	nn	nn	nn	np	np	np	nn	nn	np	nn	np	np	np	nn	nn	nn	nn	np	np	np	nn	nn	np	np	np	np	np	np	nn	nn	np	np	np	np	nn	nn	nn	np	nn
Marker554524	LG2	<nnxnp>	nn	np	nn	nn	nn	np	np	np	nn	nn	nn	np	np	np	nn	nn	np	nn	np	np	np	nn	nn	nn	nn	np	np	np	nn	nn	np	np	np	np	np	np	nn	nn	np	np	np	np	nn	nn	nn	np	nn
Marker203949	LG2	<lmxll>	lm	ll	ll	lm	ll	ll	ll	lm	lm	lm	lm	ll	lm	lm	lm	lm	lm	ll	ll	ll	ll	ll	lm	lm	ll	lm	lm	ll	ll	lm	ll	lm	lm	lm	lm	lm	ll	ll	lm	lm	lm	ll	lm	ll	lm	ll	ll
Marker203952	LG2	<lmxll>	lm	ll	ll	lm	ll	ll	ll	lm	lm	lm	lm	ll	lm	lm	lm	lm	lm	ll	ll	ll	ll	ll	lm	lm	ll	lm	lm	ll	ll	lm	ll	lm	lm	lm	lm	lm	ll	ll	lm	lm	lm	ll	lm	ll	lm	ll	ll
Marker203951	LG2	<lmxll>	lm	ll	ll	lm	ll	ll	ll	lm	lm	lm	lm	ll	lm	lm	lm	lm	lm	ll	ll	ll	ll	ll	lm	lm	ll	lm	lm	ll	ll	lm	ll	lm	lm	lm	lm	lm	ll	ll	lm	lm	lm	ll	lm	ll	lm	ll	ll
Marker293922	LG2	<lmxll>	lm	ll	ll	lm	ll	ll	ll	lm	lm	lm	lm	lm	lm	ll	ll	lm	lm	ll	ll	ll	ll	ll	lm	lm	ll	lm	lm	ll	ll	lm	ll	lm	lm	lm	lm	lm	ll	ll	lm	lm	lm	ll	lm	ll	lm	ll	ll
Marker293924	LG2	<lmxll>	lm	ll	ll	lm	ll	ll	ll	lm	lm	lm	lm	lm	lm	ll	ll	lm	lm	ll	ll	ll	ll	ll	lm	lm	ll	lm	lm	ll	ll	lm	ll	lm	lm	lm	lm	lm	ll	ll	lm	lm	lm	ll	lm	ll	lm	ll	ll
Marker293923	LG2	<lmxll>	lm	ll	ll	lm	ll	ll	ll	lm	lm	lm	lm	lm	lm	ll	ll	lm	lm	ll	ll	ll	ll	ll	lm	lm	ll	lm	lm	ll	ll	lm	ll	lm	lm	lm	lm	lm	ll	ll	lm	lm	lm	ll	lm	ll	lm	ll	ll
Marker293921	LG2	<lmxll>	lm	ll	ll	lm	ll	ll	ll	lm	lm	lm	lm	lm	lm	ll	ll	lm	lm	ll	ll	ll	ll	ll	lm	lm	ll	lm	lm	ll	ll	lm	ll	lm	lm	lm	lm	lm	ll	ll	lm	lm	lm	ll	lm	ll	lm	ll	ll
Marker293926	LG2	<lmxll>	lm	ll	ll	lm	ll	ll	ll	lm	lm	lm	lm	lm	lm	ll	ll	lm	lm	ll	ll	ll	ll	ll	lm	lm	ll	lm	lm	ll	ll	lm	ll	lm	lm	lm	lm	lm	ll	ll	lm	lm	lm	ll	lm	ll	lm	ll	ll
Marker660837	LG2	<lmxll>	lm	ll	ll	lm	lm	ll	ll	ll	lm	lm	lm	lm	ll	lm	ll	lm	lm	ll	ll	ll	ll	ll	lm	lm	ll	lm	lm	ll	ll	lm	lm	lm	lm	lm	lm	lm	ll	ll	lm	lm	lm	ll	ll	ll	lm	ll	ll
Marker392542	LG2	<lmxll>	lm	ll	ll	lm	lm	ll	ll	ll	lm	lm	lm	lm	ll	lm	ll	lm	lm	ll	ll	ll	ll	ll	lm	lm	ll	lm	lm	ll	ll	lm	lm	lm	lm	lm	lm	lm	ll	ll	lm	lm	lm	ll	ll	ll	lm	ll	ll
Marker392561	LG2	<lmxll>	lm	ll	ll	lm	lm	ll	ll	ll	lm	lm	lm	lm	ll	lm	ll	lm	lm	ll	ll	ll	ll	ll	lm	lm	ll	lm	lm	ll	ll	lm	lm	lm	lm	lm	lm	lm	ll	ll	lm	lm	lm	ll	ll	ll	lm	ll	ll
Marker660841	LG2	<lmxll>	lm	ll	ll	lm	lm	ll	ll	ll	lm	lm	lm	lm	ll	lm	ll	lm	lm	ll	ll	ll	ll	ll	lm	lm	ll	lm	lm	ll	ll	lm	lm	lm	lm	lm	lm	lm	ll	ll	lm	lm	lm	ll	ll	ll	lm	ll	ll
Marker392560	LG2	<lmxll>	lm	ll	ll	lm	lm	ll	ll	ll	lm	lm	lm	lm	ll	lm	ll	lm	lm	ll	ll	ll	ll	ll	lm	lm	ll	lm	lm	ll	ll	lm	lm	lm	lm	lm	lm	lm	ll	ll	lm	lm	lm	ll	ll	ll	lm	ll	ll
Marker660846	LG2	<lmxll>	ll	lm	lm	ll	ll	lm	lm	lm	ll	ll	ll	ll	lm	ll	lm	ll	ll	lm	lm	lm	lm	lm	ll	ll	lm	ll	ll	lm	lm	ll	ll	ll	ll	lm	ll	ll	lm	lm	ll	ll	ll	lm	lm	lm	ll	lm	lm
Marker175524	LG2	<lmxll>	lm	ll	ll	lm	ll	ll	ll	ll	lm	lm	lm	lm	ll	lm	ll	lm	lm	ll	ll	ll	ll	ll	lm	lm	ll	lm	lm	ll	ll	lm	lm	lm	lm	lm	lm	lm	ll	ll	lm	lm	lm	ll	ll	ll	lm	ll	ll
Marker175525	LG2	<lmxll>	lm	ll	ll	lm	ll	ll	ll	ll	lm	lm	lm	lm	ll	lm	ll	lm	lm	ll	ll	ll	ll	ll	lm	lm	ll	lm	lm	ll	ll	lm	lm	lm	lm	lm	lm	lm	ll	ll	lm	lm	lm	ll	ll	ll	lm	ll	ll
Marker175531	LG2	<lmxll>	lm	ll	ll	lm	ll	ll	ll	ll	lm	lm	lm	lm	ll	lm	ll	lm	lm	ll	ll	ll	ll	ll	lm	lm	ll	lm	lm	ll	ll	lm	lm	lm	lm	lm	lm	lm	ll	ll	lm	lm	lm	ll	ll	ll	lm	ll	ll
Marker434988	LG2	<lmxll>	lm	ll	ll	lm	lm	ll	ll	ll	ll	lm	lm	lm	ll	lm	ll	lm	lm	ll	ll	ll	ll	ll	lm	lm	ll	lm	lm	ll	ll	lm	lm	lm	lm	lm	lm	lm	ll	ll	lm	lm	lm	ll	ll	ll	lm	ll	ll
Marker434986	LG2	<lmxll>	lm	ll	ll	lm	lm	ll	ll	ll	ll	lm	lm	lm	ll	lm	ll	lm	lm	ll	ll	ll	ll	ll	lm	lm	ll	lm	lm	ll	ll	lm	lm	lm	lm	lm	lm	lm	ll	ll	lm	lm	lm	ll	ll	ll	lm	ll	ll
Marker434987	LG2	<lmxll>	lm	ll	ll	lm	lm	ll	ll	ll	ll	lm	lm	lm	ll	lm	ll	lm	lm	ll	ll	ll	ll	ll	lm	lm	ll	lm	lm	ll	ll	lm	lm	lm	lm	lm	lm	lm	ll	ll	lm	lm	lm	ll	ll	ll	lm	ll	ll
Marker559952	LG2	<lmxll>	ll	lm	lm	ll	ll	lm	lm	lm	ll	ll	ll	ll	lm	ll	lm	ll	ll	lm	lm	lm	lm	lm	ll	ll	lm	ll	ll	lm	lm	ll	ll	ll	ll	lm	ll	ll	lm	lm	ll	ll	ll	lm	lm	lm	ll	lm	lm
Marker195700	LG2	<lmxll>	ll	lm	lm	ll	lm	lm	lm	lm	ll	ll	ll	ll	lm	ll	lm	ll	ll	lm	lm	lm	lm	lm	ll	ll	lm	ll	ll	lm	lm	ll	ll	ll	ll	lm	ll	ll	lm	lm	ll	ll	ll	lm	lm	lm	ll	lm	lm
Marker195699	LG2	<lmxll>	ll	lm	lm	ll	lm	lm	lm	lm	ll	ll	ll	ll	lm	ll	lm	ll	ll	lm	lm	lm	lm	lm	ll	ll	lm	ll	ll	lm	lm	ll	ll	ll	ll	lm	ll	ll	lm	lm	ll	ll	ll	lm	lm	lm	ll	lm	lm
Marker247098	LG2	<lmxll>	ll	lm	lm	ll	lm	lm	lm	lm	ll	ll	ll	ll	lm	ll	lm	ll	ll	lm	lm	lm	lm	lm	ll	ll	lm	ll	ll	lm	lm	ll	ll	ll	ll	lm	ll	ll	lm	lm	ll	ll	ll	lm	lm	lm	ll	lm	lm
Marker396440	LG2	<lmxll>	ll	lm	lm	ll	ll	lm	lm	lm	ll	lm	ll	ll	lm	ll	lm	lm	ll	lm	lm	lm	lm	lm	ll	ll	lm	ll	ll	lm	lm	ll	ll	ll	ll	lm	ll	ll	lm	lm	ll	ll	ll	lm	lm	lm	ll	lm	lm
Marker396439	LG2	<lmxll>	ll	lm	lm	ll	ll	lm	lm	lm	ll	lm	ll	ll	lm	ll	lm	lm	ll	lm	lm	lm	lm	lm	ll	ll	lm	ll	ll	lm	lm	ll	ll	ll	ll	lm	ll	ll	lm	lm	ll	ll	ll	lm	lm	lm	ll	lm	lm
Marker396436	LG2	<lmxll>	ll	lm	lm	ll	ll	lm	lm	lm	ll	lm	ll	ll	lm	ll	lm	lm	ll	lm	lm	lm	lm	lm	ll	ll	lm	ll	ll	lm	lm	ll	ll	ll	ll	lm	ll	ll	lm	lm	ll	ll	ll	lm	lm	lm	ll	lm	lm
Marker275260	LG2	<lmxll>	ll	lm	lm	ll	ll	lm	lm	lm	ll	lm	ll	ll	lm	ll	lm	lm	ll	lm	lm	lm	lm	lm	ll	ll	lm	ll	ll	lm	lm	ll	ll	ll	ll	lm	ll	ll	lm	lm	ll	ll	ll	lm	lm	lm	ll	lm	lm
Marker396435	LG2	<lmxll>	ll	lm	lm	ll	ll	lm	lm	lm	ll	lm	ll	ll	lm	ll	lm	lm	ll	lm	lm	lm	lm	lm	ll	ll	lm	ll	ll	lm	lm	ll	ll	ll	ll	lm	ll	ll	lm	lm	ll	ll	ll	lm	lm	lm	ll	lm	lm
Marker247099	LG2	<lmxll>	ll	lm	lm	ll	lm	lm	lm	lm	ll	ll	ll	ll	lm	ll	lm	ll	ll	lm	lm	lm	lm	lm	ll	ll	lm	ll	ll	lm	lm	ll	ll	ll	ll	lm	ll	ll	lm	lm	ll	ll	ll	lm	lm	lm	ll	lm	lm
Marker247094	LG2	<lmxll>	ll	lm	lm	ll	lm	lm	lm	lm	ll	ll	ll	ll	lm	ll	lm	ll	ll	lm	lm	lm	lm	lm	ll	ll	lm	ll	ll	lm	lm	ll	ll	ll	ll	lm	ll	ll	lm	lm	ll	ll	ll	lm	lm	lm	ll	lm	lm
Marker247100	LG2	<lmxll>	ll	lm	lm	ll	lm	lm	lm	lm	ll	ll	ll	ll	lm	ll	lm	ll	ll	lm	lm	lm	lm	lm	ll	ll	lm	ll	ll	lm	lm	ll	ll	ll	ll	lm	ll	ll	lm	lm	ll	ll	ll	lm	lm	lm	ll	lm	lm
Marker534909	LG2	<lmxll>	lm	ll	ll	lm	ll	ll	ll	ll	lm	lm	lm	lm	ll	lm	ll	lm	lm	ll	ll	ll	ll	ll	lm	lm	ll	lm	lm	ll	ll	lm	lm	lm	lm	ll	lm	lm	ll	ll	lm	lm	lm	ll	ll	ll	lm	ll	ll
Marker195698	LG2	<lmxll>	lm	ll	ll	lm	ll	ll	ll	ll	lm	lm	lm	lm	ll	lm	ll	lm	lm	ll	ll	ll	ll	ll	lm	lm	ll	lm	lm	ll	ll	lm	lm	lm	lm	ll	lm	lm	ll	ll	lm	lm	lm	ll	ll	ll	lm	ll	ll
Marker550239	LG2	<lmxll>	ll	lm	lm	ll	ll	lm	lm	lm	ll	ll	lm	ll	lm	ll	lm	ll	ll	lm	lm	lm	lm	lm	ll	ll	lm	ll	ll	lm	lm	ll	ll	ll	ll	lm	ll	ll	lm	lm	ll	ll	ll	lm	lm	lm	ll	lm	lm
Marker550237	LG2	<lmxll>	ll	lm	lm	ll	ll	lm	lm	lm	ll	ll	lm	ll	lm	ll	lm	ll	ll	lm	lm	lm	lm	lm	ll	ll	lm	ll	ll	lm	lm	ll	ll	ll	ll	lm	ll	ll	lm	lm	ll	ll	ll	lm	lm	lm	ll	lm	lm
Marker550238	LG2	<lmxll>	ll	lm	lm	ll	ll	lm	lm	lm	ll	ll	lm	ll	lm	ll	lm	ll	ll	lm	lm	lm	lm	lm	ll	ll	lm	ll	ll	lm	lm	ll	ll	ll	ll	lm	ll	ll	lm	lm	ll	ll	ll	lm	lm	lm	ll	lm	lm
Marker550241	LG2	<lmxll>	ll	lm	lm	ll	ll	lm	lm	lm	ll	ll	lm	ll	lm	ll	lm	ll	ll	lm	lm	lm	lm	lm	ll	ll	lm	ll	ll	lm	lm	ll	ll	ll	ll	lm	ll	ll	lm	lm	ll	ll	ll	lm	lm	lm	ll	lm	lm
Marker550240	LG2	<lmxll>	ll	lm	lm	ll	ll	lm	lm	lm	ll	ll	lm	ll	lm	ll	lm	ll	ll	lm	lm	lm	lm	lm	ll	ll	lm	ll	ll	lm	lm	ll	ll	ll	ll	lm	ll	ll	lm	lm	ll	ll	ll	lm	lm	lm	ll	lm	lm
Marker275258	LG2	<hkxhk>	hk	hk	hk	hk	hk	hh	hk	hk	kk	hk	hk	kk	hk	kk	hh	hk	kk	hh	hk	hk	hk	hh	kk	hk	hh	kk	kk	hk	hh	hk	kk	kk	kk	hk	kk	kk	hh	hh	kk	hk	kk	hk	hk	hk	kk	hk	hh
Marker275275	LG2	<nnxnp>	np	nn	nn	np	np	np	nn	nn	nn	np	np	nn	nn	nn	np	np	nn	np	nn	nn	nn	np	nn	np	np	nn	nn	nn	np	np	nn	nn	nn	nn	nn	nn	np	np	nn	np	nn	nn	nn	nn	nn	nn	np
Marker275251	LG2	<nnxnp>	np	nn	nn	np	np	np	nn	nn	nn	np	np	nn	nn	nn	np	np	nn	np	nn	nn	nn	np	nn	np	np	nn	nn	nn	np	np	nn	nn	nn	nn	nn	nn	np	np	nn	np	nn	nn	nn	nn	nn	nn	np
Marker660843	LG2	<nnxnp>	np	nn	nn	np	np	np	nn	nn	nn	np	np	nn	nn	nn	np	np	nn	np	nn	nn	nn	np	nn	np	np	nn	nn	nn	np	np	nn	nn	nn	nn	nn	nn	np	np	nn	np	nn	nn	nn	nn	nn	nn	np
Marker660847	LG2	<nnxnp>	nn	np	np	nn	nn	nn	np	np	np	nn	nn	np	np	np	nn	nn	np	nn	np	np	np	nn	np	nn	nn	np	np	np	nn	nn	np	np	np	np	np	np	nn	nn	np	nn	np	np	np	np	np	np	nn
Marker403649	LG2	<nnxnp>	nn	np	np	nn	nn	nn	np	np	np	nn	nn	np	np	np	nn	nn	np	nn	np	np	np	nn	np	nn	nn	np	np	np	nn	nn	np	np	np	np	np	np	nn	nn	np	nn	np	np	np	np	np	np	nn
Marker660840	LG2	<nnxnp>	np	nn	nn	np	np	np	nn	nn	nn	np	np	nn	nn	nn	np	np	nn	np	nn	nn	nn	np	nn	np	np	nn	nn	nn	np	np	nn	nn	nn	nn	nn	nn	np	np	nn	np	nn	nn	nn	nn	nn	nn	np
Marker275253	LG2	<nnxnp>	np	nn	nn	np	np	np	nn	nn	nn	np	np	nn	nn	nn	np	np	nn	np	nn	nn	nn	np	nn	np	np	nn	nn	nn	np	np	nn	nn	nn	nn	nn	nn	np	np	nn	np	nn	nn	nn	nn	nn	nn	np
Marker660842	LG2	<nnxnp>	nn	np	np	nn	nn	nn	np	np	np	nn	nn	np	np	np	nn	nn	np	nn	np	np	np	nn	np	nn	nn	np	np	np	nn	nn	np	np	np	np	np	np	nn	nn	np	nn	np	np	np	np	np	np	nn
Marker660838	LG2	<nnxnp>	nn	np	np	nn	nn	nn	np	np	np	nn	nn	np	np	np	nn	nn	np	nn	np	np	np	nn	np	nn	nn	np	np	np	nn	nn	np	np	np	np	np	np	nn	nn	np	nn	np	np	np	np	np	np	nn
Marker660845	LG2	<nnxnp>	np	nn	nn	np	np	np	nn	nn	nn	np	np	nn	nn	nn	np	np	nn	np	nn	nn	nn	np	nn	np	np	nn	nn	nn	np	np	nn	nn	nn	nn	nn	nn	np	np	nn	np	nn	nn	nn	nn	nn	nn	np
Marker275276	LG2	<nnxnp>	np	nn	nn	np	np	np	nn	nn	nn	np	np	nn	nn	nn	np	np	nn	np	nn	nn	nn	np	nn	np	np	nn	nn	nn	np	np	nn	nn	nn	nn	nn	nn	np	np	nn	np	nn	nn	nn	nn	nn	nn	np
Marker660839	LG2	<nnxnp>	nn	np	np	nn	nn	nn	np	np	np	nn	nn	np	np	np	nn	nn	np	nn	np	np	np	nn	np	nn	nn	np	np	np	nn	nn	np	np	np	np	np	np	nn	nn	np	nn	np	np	np	np	np	np	nn
Marker275259	LG2	<nnxnp>	nn	np	np	nn	nn	nn	np	np	np	nn	nn	np	np	np	nn	nn	np	nn	np	np	np	nn	np	nn	nn	np	np	np	nn	nn	np	np	np	nn	np	np	nn	nn	np	nn	np	np	np	np	np	np	nn
Marker275257	LG2	<nnxnp>	nn	np	np	nn	nn	nn	np	np	np	nn	nn	np	np	np	nn	nn	np	nn	np	np	np	nn	np	nn	nn	np	np	np	nn	nn	np	np	np	nn	np	np	nn	nn	np	nn	np	np	np	np	np	np	nn
Marker392544	LG2	<nnxnp>	nn	np	np	nn	nn	nn	np	np	np	nn	nn	np	np	np	nn	nn	np	nn	np	np	np	nn	np	nn	nn	np	np	np	nn	nn	np	np	np	nn	np	np	nn	nn	np	nn	np	np	np	np	np	np	nn
Marker275252	LG2	<nnxnp>	nn	np	np	nn	nn	nn	np	np	np	nn	nn	np	np	np	nn	nn	np	nn	np	np	np	nn	np	nn	nn	np	np	np	nn	nn	np	np	np	nn	np	np	nn	nn	np	nn	np	np	np	np	np	np	nn
Marker275261	LG2	<nnxnp>	nn	np	np	nn	nn	nn	np	np	np	nn	nn	np	np	np	nn	nn	np	nn	np	np	np	nn	np	nn	nn	np	np	np	nn	nn	np	np	np	nn	np	np	nn	nn	np	nn	np	np	np	np	np	np	nn
Marker275256	LG2	<nnxnp>	nn	np	np	nn	nn	nn	np	np	np	nn	nn	np	np	np	nn	nn	np	nn	np	np	np	nn	np	nn	nn	np	np	np	nn	nn	np	np	np	nn	np	np	nn	nn	np	nn	np	np	np	np	np	np	nn
Marker392563	LG2	<nnxnp>	nn	np	np	nn	nn	nn	np	np	np	nn	nn	np	np	np	nn	nn	np	nn	np	np	np	nn	np	nn	nn	np	np	np	nn	nn	np	np	np	nn	np	np	nn	nn	np	nn	np	np	np	np	np	np	nn
Marker493316	LG2	<lmxll>	ll	lm	lm	ll	lm	lm	lm	lm	ll	ll	ll	ll	lm	ll	lm	ll	ll	lm	lm	lm	lm	lm	ll	ll	lm	ll	ll	lm	lm	ll	ll	ll	ll	lm	ll	ll	lm	lm	ll	ll	ll	lm	lm	lm	ll	lm	lm
Marker307909	LG2	<lmxll>	ll	lm	lm	ll	lm	lm	lm	lm	ll	ll	ll	ll	lm	ll	lm	ll	ll	lm	lm	lm	lm	lm	ll	ll	lm	ll	ll	lm	lm	ll	ll	ll	ll	lm	ll	ll	lm	lm	ll	ll	ll	lm	lm	lm	ll	lm	lm
Marker307908	LG2	<lmxll>	ll	lm	lm	ll	lm	lm	lm	lm	ll	ll	ll	ll	lm	ll	lm	ll	ll	lm	lm	lm	lm	lm	ll	ll	lm	ll	ll	lm	lm	ll	ll	ll	ll	lm	ll	ll	lm	lm	ll	ll	ll	lm	lm	lm	ll	lm	lm
Marker559789	LG2	<lmxll>	ll	lm	lm	ll	lm	lm	lm	lm	ll	ll	ll	ll	lm	ll	lm	ll	ll	lm	lm	lm	lm	lm	ll	ll	lm	ll	ll	lm	lm	ll	ll	ll	ll	lm	ll	ll	lm	lm	ll	ll	ll	lm	lm	lm	ll	lm	lm
Marker559795	LG2	<lmxll>	ll	lm	lm	ll	lm	lm	lm	lm	ll	ll	ll	ll	lm	ll	lm	ll	ll	lm	lm	lm	lm	lm	ll	ll	lm	ll	ll	lm	lm	ll	ll	ll	ll	lm	ll	ll	lm	lm	ll	ll	ll	lm	lm	lm	ll	lm	lm
Marker559786	LG2	<lmxll>	ll	lm	lm	ll	lm	lm	lm	lm	ll	ll	ll	ll	lm	ll	lm	ll	ll	lm	lm	lm	lm	lm	ll	ll	lm	ll	ll	lm	lm	ll	ll	ll	ll	lm	ll	ll	lm	lm	ll	ll	ll	lm	lm	lm	ll	lm	lm
Marker628905	LG2	<lmxll>	lm	ll	ll	lm	ll	ll	ll	ll	lm	ll	lm	lm	ll	lm	ll	lm	lm	ll	lm	ll	ll	ll	lm	lm	ll	lm	lm	ll	ll	lm	lm	lm	lm	lm	lm	lm	ll	ll	lm	lm	lm	ll	ll	ll	lm	ll	ll
Marker628900	LG2	<lmxll>	lm	ll	ll	lm	ll	ll	ll	ll	lm	ll	lm	lm	ll	lm	ll	lm	lm	ll	lm	ll	ll	ll	lm	lm	ll	lm	lm	ll	ll	lm	lm	lm	lm	lm	lm	lm	ll	ll	lm	lm	lm	ll	ll	ll	lm	ll	ll
Marker628901	LG2	<lmxll>	lm	ll	ll	lm	ll	ll	ll	ll	lm	ll	lm	lm	ll	lm	ll	lm	lm	ll	lm	ll	ll	ll	lm	lm	ll	lm	lm	ll	ll	lm	lm	lm	lm	lm	lm	lm	ll	ll	lm	lm	lm	ll	ll	ll	lm	ll	ll
Marker444793	LG2	<lmxll>	lm	ll	ll	lm	ll	ll	lm	ll	lm	ll	lm	lm	ll	lm	ll	lm	lm	ll	lm	ll	ll	ll	ll	lm	ll	lm	lm	ll	ll	lm	lm	lm	lm	lm	lm	lm	ll	ll	lm	lm	lm	ll	ll	ll	lm	ll	ll
Marker552288	LG2	<lmxll>	ll	lm	lm	ll	lm	lm	ll	lm	ll	lm	ll	ll	lm	ll	lm	ll	ll	lm	ll	lm	lm	lm	lm	ll	lm	ll	ll	lm	lm	ll	ll	ll	ll	lm	ll	ll	lm	lm	ll	ll	ll	lm	lm	lm	ll	lm	lm
Marker444791	LG2	<lmxll>	ll	lm	lm	ll	lm	lm	ll	lm	ll	lm	ll	ll	lm	ll	lm	ll	ll	lm	ll	lm	lm	lm	lm	ll	lm	ll	ll	lm	lm	ll	ll	ll	ll	lm	ll	ll	lm	lm	ll	ll	ll	lm	lm	lm	ll	lm	lm
Marker553860	LG2	<lmxll>	ll	lm	lm	ll	lm	lm	ll	lm	ll	lm	ll	ll	lm	ll	lm	ll	ll	lm	ll	lm	lm	lm	lm	ll	lm	ll	ll	lm	lm	ll	ll	ll	ll	lm	ll	ll	lm	lm	ll	ll	ll	lm	lm	lm	ll	lm	lm
Marker472855	LG2	<nnxnp>	nn	np	np	nn	nn	nn	np	nn	np	nn	nn	np	nn	nn	nn	nn	np	nn	np	np	np	nn	np	nn	nn	np	np	np	nn	nn	np	np	np	np	np	nn	nn	nn	np	nn	np	np	np	np	np	nn	nn
Marker472857	LG2	<nnxnp>	nn	np	np	nn	nn	nn	np	nn	np	nn	nn	np	nn	nn	nn	nn	np	nn	np	np	np	nn	np	nn	nn	np	np	np	nn	nn	np	np	np	np	np	nn	nn	nn	np	nn	np	np	np	np	np	nn	nn
Marker629197	LG2	<lmxll>	lm	ll	ll	lm	ll	ll	lm	ll	lm	ll	lm	lm	ll	lm	ll	lm	lm	ll	lm	ll	ll	ll	ll	lm	ll	lm	lm	ll	ll	lm	lm	lm	lm	lm	lm	lm	ll	ll	lm	lm	lm	ll	ll	ll	lm	ll	ll
Marker629195	LG2	<lmxll>	lm	ll	ll	lm	ll	ll	lm	ll	lm	ll	lm	lm	ll	lm	ll	lm	lm	ll	lm	ll	ll	ll	ll	lm	ll	lm	lm	ll	ll	lm	lm	lm	lm	lm	lm	lm	ll	ll	lm	lm	lm	ll	ll	ll	lm	ll	ll
Marker629196	LG2	<lmxll>	lm	ll	ll	lm	ll	ll	lm	ll	lm	ll	lm	lm	ll	lm	ll	lm	lm	ll	lm	ll	ll	ll	ll	lm	ll	lm	lm	ll	ll	lm	lm	lm	lm	lm	lm	lm	ll	ll	lm	lm	lm	ll	ll	ll	lm	ll	ll
Marker552291	LG2	<lmxll>	lm	ll	ll	lm	ll	ll	lm	ll	lm	ll	lm	lm	ll	lm	ll	lm	lm	ll	lm	ll	ll	ll	ll	lm	ll	lm	lm	ll	ll	lm	lm	lm	lm	lm	lm	lm	ll	ll	lm	lm	lm	ll	ll	ll	lm	ll	ll
Marker673021	LG2	<nnxnp>	np	nn	nn	np	np	np	nn	nn	nn	np	np	nn	np	np	np	np	np	np	nn	nn	nn	np	nn	np	np	nn	nn	nn	np	np	nn	nn	nn	nn	nn	np	np	np	nn	np	nn	nn	nn	nn	nn	np	np
Marker552259	LG2	<nnxnp>	np	nn	nn	np	np	np	nn	nn	nn	np	np	nn	np	np	np	np	np	np	nn	nn	nn	np	nn	np	np	nn	nn	nn	np	np	nn	nn	nn	nn	nn	np	np	np	nn	np	nn	nn	nn	nn	nn	np	np
Marker673019	LG2	<nnxnp>	np	nn	nn	np	np	np	nn	nn	nn	np	np	nn	np	np	np	np	nn	np	nn	nn	nn	np	nn	np	np	nn	nn	nn	np	np	nn	nn	nn	nn	nn	np	np	np	nn	np	nn	nn	nn	nn	nn	np	np
Marker673018	LG2	<nnxnp>	np	nn	nn	np	np	np	nn	nn	nn	np	np	nn	np	np	np	np	nn	np	nn	nn	nn	np	nn	np	np	nn	nn	nn	np	np	nn	nn	nn	nn	nn	np	np	np	nn	np	nn	nn	nn	nn	nn	np	np
Marker552290	LG2	<hkxhk>	kk	hh	hh	kk	hk	hk	kk	hh	hk	hk	kk	hk	hk	kk	hk	kk	hk	hh	kk	hh	hh	hh	hh	kk	hk	hk	hk	hh	hk	kk	hk	hk	hk	hk	hk	kk	hk	hk	hk	kk	hk	hh	hh	hh	hk	hk	hk
Marker307910	LG2	<nnxnp>	nn	np	np	nn	nn	nn	np	np	np	nn	nn	np	nn	nn	nn	nn	np	nn	np	np	np	nn	np	nn	nn	np	np	np	nn	nn	np	np	np	np	np	nn	nn	nn	np	nn	np	np	np	np	np	nn	nn
Marker365983	LG2	<nnxnp>	nn	np	np	nn	nn	nn	np	np	np	nn	nn	np	nn	nn	nn	nn	np	nn	np	np	np	nn	np	nn	nn	np	np	np	nn	nn	np	np	np	np	np	nn	nn	nn	np	nn	np	np	np	np	np	nn	nn
Marker430441	LG2	<lmxll>	ll	ll	ll	lm	ll	ll	lm	ll	lm	ll	lm	lm	ll	lm	ll	lm	lm	ll	lm	ll	ll	ll	ll	lm	ll	lm	lm	lm	ll	ll	lm	lm	lm	lm	lm	lm	ll	ll	lm	lm	lm	ll	ll	ll	lm	ll	ll
Marker476968	LG2	<lmxll>	ll	ll	ll	lm	ll	ll	lm	ll	lm	ll	lm	lm	ll	lm	ll	lm	lm	ll	lm	ll	ll	ll	ll	lm	ll	lm	lm	lm	ll	ll	lm	lm	lm	lm	lm	lm	ll	ll	lm	lm	lm	ll	ll	ll	lm	ll	ll
Marker476967	LG2	<lmxll>	lm	lm	lm	ll	lm	lm	ll	lm	ll	lm	ll	ll	lm	ll	lm	ll	ll	lm	ll	lm	lm	lm	lm	ll	lm	ll	ll	ll	lm	lm	ll	ll	ll	ll	ll	ll	lm	lm	ll	ll	ll	lm	lm	lm	ll	lm	lm
Marker307912	LG2	<nnxnp>	np	nn	nn	np	np	np	nn	nn	nn	np	np	nn	np	np	np	np	nn	np	nn	nn	nn	np	nn	np	np	nn	nn	nn	np	np	nn	nn	nn	nn	nn	np	np	np	nn	np	nn	nn	nn	nn	nn	np	np
Marker307913	LG2	<nnxnp>	np	nn	nn	np	np	np	nn	nn	nn	np	np	nn	np	np	np	np	nn	np	nn	nn	nn	np	nn	np	np	nn	nn	nn	np	np	nn	nn	nn	nn	nn	np	np	np	nn	np	nn	nn	nn	nn	nn	np	np
Marker365987	LG2	<nnxnp>	np	nn	nn	np	np	np	nn	nn	nn	np	np	nn	np	nn	np	np	nn	np	nn	nn	nn	np	nn	np	np	nn	nn	nn	np	np	nn	nn	nn	nn	nn	np	np	np	nn	np	nn	nn	nn	nn	nn	np	np
Marker365980	LG2	<nnxnp>	np	nn	nn	np	np	np	nn	nn	nn	np	np	nn	np	nn	np	np	nn	np	nn	nn	nn	np	nn	np	np	nn	nn	nn	np	np	nn	nn	nn	nn	nn	np	np	np	nn	np	nn	nn	nn	nn	nn	np	np
Marker137563	LG2	<nnxnp>	np	nn	nn	nn	nn	np	--	nn	nn	nn	nn	nn	nn	nn	np	np	--	np	nn	nn	--	nn	np	np	np	nn	--	nn	np	np	--	nn	nn	nn	nn	nn	nn	np	nn	np	np	nn	np	nn	nn	nn	np
Marker552293	LG2	<nnxnp>	nn	np	np	nn	nn	nn	nn	np	np	nn	nn	np	nn	nn	nn	nn	np	np	nn	np	np	np	np	nn	nn	np	np	np	nn	nn	np	np	np	np	np	nn	nn	nn	np	nn	np	np	np	np	np	nn	nn
Marker430445	LG2	<nnxnp>	np	nn	nn	np	np	np	np	nn	nn	np	np	nn	np	np	np	np	nn	nn	np	nn	nn	nn	nn	np	np	nn	nn	nn	np	np	nn	nn	nn	nn	nn	np	np	np	nn	np	nn	nn	nn	nn	nn	np	np
Marker430444	LG2	<nnxnp>	np	nn	nn	np	np	np	np	nn	nn	np	np	nn	np	np	np	np	nn	nn	np	nn	nn	nn	nn	np	np	nn	nn	nn	np	np	nn	nn	nn	nn	nn	np	np	np	nn	np	nn	nn	nn	nn	nn	np	np
Marker430443	LG2	<nnxnp>	nn	np	np	nn	nn	nn	nn	np	np	nn	nn	np	nn	nn	nn	nn	np	np	nn	np	np	np	np	nn	nn	np	np	np	nn	nn	np	np	np	nn	np	nn	nn	nn	np	nn	np	np	np	np	np	nn	nn
Marker430442	LG2	<nnxnp>	nn	np	np	nn	nn	nn	nn	np	np	nn	nn	np	nn	nn	nn	nn	np	np	nn	np	np	np	np	nn	nn	np	np	np	nn	nn	np	np	np	nn	np	nn	nn	nn	np	nn	np	np	np	np	np	nn	nn
Marker430446	LG2	<nnxnp>	nn	np	np	nn	nn	nn	nn	np	np	nn	nn	np	nn	nn	nn	nn	np	np	nn	np	np	np	np	nn	nn	np	np	np	nn	nn	np	np	np	nn	np	nn	nn	nn	np	nn	np	np	np	np	np	nn	nn
Marker430440	LG2	<nnxnp>	nn	np	np	nn	nn	nn	nn	np	np	nn	nn	np	nn	nn	nn	nn	np	np	nn	np	np	np	np	nn	nn	np	np	np	nn	nn	np	np	np	nn	np	nn	nn	nn	np	nn	np	np	np	np	np	nn	nn
Marker430439	LG2	<nnxnp>	nn	np	np	nn	nn	nn	nn	np	np	nn	nn	np	nn	nn	nn	nn	np	np	nn	np	np	np	np	nn	nn	np	np	np	nn	nn	np	np	np	nn	np	nn	nn	nn	np	nn	np	np	np	np	np	nn	nn
Marker552289	LG2	<nnxnp>	nn	np	np	nn	nn	nn	nn	np	np	nn	nn	np	nn	nn	nn	nn	np	np	nn	np	np	np	np	nn	nn	np	np	np	nn	nn	np	np	np	np	np	nn	nn	nn	np	nn	np	np	np	np	np	nn	nn
Marker552292	LG2	<nnxnp>	np	nn	nn	np	np	np	np	nn	nn	np	np	nn	np	np	np	np	nn	nn	np	nn	nn	nn	nn	np	np	nn	nn	nn	np	np	nn	nn	nn	nn	nn	np	np	np	nn	np	nn	nn	nn	nn	nn	np	np
Marker552287	LG2	<nnxnp>	nn	np	np	nn	nn	nn	nn	np	np	nn	nn	np	nn	nn	nn	nn	np	np	nn	np	np	np	np	nn	nn	np	np	np	nn	nn	np	np	np	np	np	nn	nn	nn	np	nn	np	np	np	np	np	nn	nn
Marker444789	LG2	<nnxnp>	nn	np	np	nn	np	nn	nn	np	np	nn	nn	np	nn	nn	nn	nn	np	nn	nn	np	np	np	np	nn	nn	np	np	np	nn	nn	np	np	np	np	np	nn	nn	nn	np	nn	np	np	np	np	np	nn	nn
Marker444792	LG2	<nnxnp>	np	nn	nn	np	nn	np	np	nn	nn	np	np	nn	np	np	np	np	nn	np	np	nn	nn	nn	nn	np	np	nn	nn	nn	np	np	nn	nn	nn	nn	nn	np	np	np	nn	np	nn	nn	nn	nn	nn	np	np
Marker444790	LG2	<nnxnp>	nn	np	np	nn	np	nn	nn	np	np	nn	nn	np	nn	nn	nn	nn	np	nn	nn	np	np	np	np	nn	nn	np	np	np	nn	nn	np	np	np	np	np	nn	nn	nn	np	nn	np	np	np	np	np	nn	nn
Marker444795	LG2	<nnxnp>	nn	np	np	nn	np	nn	nn	np	np	nn	nn	np	nn	nn	nn	nn	np	nn	nn	np	np	np	np	nn	nn	np	np	np	nn	nn	np	np	np	np	np	nn	nn	nn	np	nn	np	np	np	np	np	nn	nn
Marker681428	LG2	<nnxnp>	nn	nn	np	np	nn	nn	nn	np	nn	np	np	np	nn	nn	np	nn	nn	nn	nn	nn	np	np	nn	np	nn	nn	nn	np	nn	nn	np	nn	nn	nn	np	np	np	np	nn	nn	nn	nn	nn	nn	nn	nn	nn
Marker272743	LG2	<nnxnp>	nn	nn	np	np	nn	nn	nn	np	nn	np	np	np	nn	nn	np	nn	nn	nn	nn	nn	np	np	nn	np	nn	nn	nn	np	nn	nn	np	nn	nn	nn	np	np	np	np	nn	nn	nn	nn	nn	nn	nn	nn	nn
Marker537620	LG2	<nnxnp>	np	np	nn	nn	np	np	np	nn	np	nn	nn	nn	np	np	nn	np	np	np	np	np	nn	nn	np	nn	np	np	np	nn	np	np	nn	np	np	np	nn	nn	nn	nn	np	np	np	np	np	np	np	np	np
Marker681424	LG2	<nnxnp>	nn	nn	np	np	nn	nn	nn	np	nn	np	np	np	nn	nn	np	nn	nn	nn	nn	nn	np	np	nn	np	nn	nn	nn	np	nn	nn	np	nn	nn	nn	np	np	np	np	nn	nn	nn	nn	nn	nn	nn	nn	nn
Marker272739	LG2	<nnxnp>	nn	nn	np	np	nn	nn	nn	np	nn	np	np	np	nn	nn	np	nn	nn	nn	nn	nn	np	np	nn	np	nn	nn	nn	np	nn	nn	np	nn	nn	nn	np	np	np	np	nn	nn	nn	nn	nn	nn	nn	nn	nn
Marker537616	LG2	<nnxnp>	nn	nn	np	np	nn	nn	nn	np	nn	np	np	np	nn	nn	np	nn	nn	nn	nn	nn	np	np	nn	np	nn	nn	nn	np	nn	nn	np	nn	nn	nn	np	np	np	np	nn	nn	nn	nn	nn	nn	nn	nn	nn
Marker444026	LG2	<nnxnp>	nn	nn	np	np	nn	nn	nn	np	nn	np	np	np	nn	nn	np	nn	nn	nn	nn	nn	np	np	nn	np	nn	nn	nn	np	nn	nn	np	nn	nn	nn	np	np	np	np	nn	nn	nn	nn	nn	nn	nn	nn	nn
Marker369751	LG3	<nnxnp>	nn	np	np	nn	nn	nn	np	nn	np	nn	nn	nn	nn	nn	nn	nn	np	np	np	np	nn	nn	nn	np	nn	nn	nn	np	np	nn	nn	np	nn	nn	nn	np	np	np	np	np	nn	nn	np	np	np	nn	np
Marker369750	LG3	<nnxnp>	nn	np	np	nn	nn	nn	np	nn	np	nn	nn	nn	nn	nn	nn	nn	np	np	np	np	nn	nn	nn	np	nn	nn	nn	np	np	nn	nn	np	nn	nn	nn	np	np	np	np	np	nn	nn	np	np	np	nn	np
Marker283343	LG3	<nnxnp>	np	nn	nn	np	np	np	nn	np	nn	np	np	np	np	np	np	np	nn	nn	nn	nn	np	np	np	nn	np	np	np	nn	nn	np	np	nn	np	np	np	nn	nn	nn	nn	nn	np	np	nn	nn	nn	np	nn
Marker283278	LG3	<nnxnp>	np	nn	nn	np	np	np	nn	np	nn	np	np	np	np	np	np	np	nn	nn	nn	nn	np	np	np	nn	np	np	np	nn	nn	np	np	nn	np	np	np	nn	nn	nn	nn	nn	np	np	nn	nn	nn	np	nn
Marker283284	LG3	<nnxnp>	nn	np	np	nn	nn	nn	np	nn	np	nn	nn	nn	nn	nn	nn	nn	np	np	np	np	nn	nn	nn	np	nn	nn	nn	np	np	nn	nn	np	nn	nn	nn	np	np	np	np	np	nn	nn	np	np	np	nn	np
Marker236611	LG3	<nnxnp>	np	nn	nn	np	np	np	nn	np	nn	np	np	np	np	np	np	np	nn	nn	nn	nn	np	np	np	nn	np	np	np	nn	nn	np	np	nn	nn	np	np	nn	nn	nn	nn	nn	np	np	nn	nn	nn	np	nn
Marker455316	LG3	<nnxnp>	nn	np	np	nn	nn	nn	np	nn	np	nn	nn	nn	nn	nn	nn	nn	np	np	np	np	nn	nn	nn	np	nn	nn	nn	np	np	nn	nn	np	np	nn	nn	np	np	np	np	np	nn	nn	np	np	np	nn	np
Marker527601	LG3	<nnxnp>	nn	np	np	nn	nn	nn	np	nn	np	nn	nn	nn	nn	nn	nn	nn	np	np	np	np	nn	nn	nn	nn	nn	nn	nn	np	np	nn	nn	np	np	nn	nn	np	nn	np	np	np	nn	nn	np	np	np	nn	np
Marker527585	LG3	<nnxnp>	np	nn	nn	np	np	np	nn	np	nn	np	np	np	np	np	np	np	nn	nn	nn	nn	np	np	np	np	np	np	np	nn	nn	np	np	nn	nn	np	np	nn	np	nn	nn	nn	np	np	nn	nn	nn	np	nn
Marker206054	LG3	<nnxnp>	np	nn	nn	np	np	np	nn	np	nn	np	np	np	np	np	np	np	nn	nn	nn	nn	np	np	np	np	np	np	np	nn	nn	np	np	nn	nn	np	np	nn	np	nn	nn	nn	np	np	nn	nn	nn	np	nn
Marker206010	LG3	<nnxnp>	np	nn	nn	np	np	np	nn	np	nn	np	np	np	np	np	np	np	nn	nn	nn	nn	np	np	np	np	np	np	np	nn	nn	np	np	nn	nn	np	np	nn	np	nn	nn	nn	np	np	nn	nn	nn	np	nn
Marker640795	LG3	<nnxnp>	np	nn	nn	np	np	np	nn	np	nn	np	np	np	np	np	nn	np	np	nn	nn	nn	np	np	np	np	np	np	np	nn	nn	np	np	nn	nn	np	np	nn	np	nn	np	nn	np	np	nn	nn	nn	np	nn
Marker640794	LG3	<nnxnp>	np	nn	nn	np	np	np	nn	np	nn	np	np	np	np	np	nn	np	np	nn	nn	nn	np	np	np	np	np	np	np	nn	nn	np	np	nn	nn	np	np	nn	np	nn	np	nn	np	np	nn	nn	nn	np	nn
Marker640793	LG3	<nnxnp>	nn	np	np	nn	nn	nn	np	nn	np	nn	nn	nn	nn	nn	np	nn	nn	np	np	np	nn	nn	nn	nn	nn	nn	nn	np	np	nn	nn	np	np	nn	nn	np	nn	np	np	np	nn	nn	np	np	np	nn	np
Marker197937	LG3	<nnxnp>	np	nn	nn	np	np	np	nn	np	nn	np	np	np	np	np	nn	np	np	nn	nn	nn	np	np	np	np	np	np	np	nn	nn	np	np	nn	nn	np	np	nn	np	nn	nn	nn	np	np	nn	nn	nn	np	nn
Marker640797	LG3	<nnxnp>	nn	np	np	nn	nn	nn	np	nn	np	nn	nn	nn	nn	nn	np	nn	nn	np	np	np	nn	nn	nn	nn	nn	nn	nn	np	np	nn	nn	np	np	nn	nn	np	nn	np	np	np	nn	nn	np	np	np	nn	np
Marker648873	LG3	<hkxhk>	kk	hh	hk	kk	kk	hk	hh	hk	hh	hk	hk	kk	hk	kk	hk	hk	hk	hh	hh	hh	hk	kk	hk	hk	kk	hk	kk	hk	hh	kk	kk	hh	hk	hk	kk	hk	kk	hk	hk	hk	kk	kk	hk	hh	hk	kk	hk
Marker457002	LG3	<lmxll>	lm	ll	lm	lm	lm	ll	ll	ll	ll	ll	ll	lm	ll	lm	ll	ll	lm	ll	ll	ll	ll	lm	ll	ll	lm	ll	lm	lm	ll	lm	lm	ll	lm	ll	lm	lm	lm	lm	lm	lm	lm	lm	lm	ll	lm	lm	lm
Marker457001	LG3	<lmxll>	lm	ll	lm	lm	lm	ll	ll	ll	ll	ll	ll	lm	ll	lm	ll	ll	lm	ll	ll	ll	ll	lm	ll	ll	lm	ll	lm	lm	ll	lm	lm	ll	lm	ll	lm	lm	lm	lm	lm	lm	lm	lm	lm	ll	lm	lm	lm
Marker36952	LG3	<nnxnp>	nn	np	np	nn	nn	nn	nn	nn	np	np	nn	nn	nn	nn	np	nn	nn	np	np	np	nn	nn	nn	nn	np	nn	nn	nn	np	nn	nn	np	np	nn	nn	np	nn	np	np	np	nn	nn	np	np	np	nn	np
Marker36953	LG3	<nnxnp>	nn	np	np	nn	nn	nn	nn	nn	np	np	nn	nn	nn	nn	np	nn	nn	np	np	np	nn	nn	nn	nn	np	nn	nn	nn	np	nn	nn	np	np	nn	nn	np	nn	np	np	np	nn	nn	np	np	np	nn	np
Marker197936	LG3	<lmxll>	lm	ll	lm	lm	lm	ll	ll	ll	ll	ll	ll	lm	ll	lm	ll	ll	lm	ll	ll	ll	ll	lm	ll	ll	lm	ll	lm	lm	ll	lm	lm	ll	lm	ll	lm	lm	lm	lm	lm	lm	lm	lm	lm	ll	lm	lm	lm
Marker197944	LG3	<lmxll>	lm	ll	lm	lm	lm	ll	ll	ll	ll	ll	ll	lm	ll	lm	ll	ll	lm	ll	ll	ll	ll	lm	ll	ll	lm	ll	lm	lm	ll	lm	lm	ll	lm	ll	lm	lm	lm	lm	lm	lm	lm	lm	lm	ll	lm	lm	lm
Marker197928	LG3	<lmxll>	ll	lm	ll	ll	ll	lm	lm	lm	lm	lm	lm	ll	lm	ll	lm	lm	ll	lm	lm	lm	lm	ll	lm	lm	ll	lm	ll	ll	lm	ll	ll	lm	ll	lm	ll	ll	ll	ll	ll	ll	ll	ll	ll	lm	ll	ll	ll
Marker258258	LG3	<lmxll>	ll	lm	ll	ll	ll	lm	lm	lm	lm	lm	lm	ll	lm	ll	lm	lm	ll	lm	lm	lm	lm	ll	lm	lm	ll	lm	ll	ll	lm	ll	ll	lm	ll	lm	ll	ll	ll	ll	ll	ll	ll	ll	ll	lm	ll	ll	ll
Marker37011	LG3	<hkxhk>	kk	hh	hk	kk	kk	hk	hk	hk	hh	hh	hk	kk	hk	kk	hh	kk	kk	hh	hh	hh	hk	kk	hk	hk	hk	hk	kk	hk	hh	kk	kk	hh	hk	hk	kk	hk	kk	hk	hk	hk	kk	kk	hk	hh	hk	kk	hk
Marker37012	LG3	<hkxhk>	kk	hh	hk	kk	kk	hk	hk	hk	hh	hh	hk	kk	hk	hk	hh	kk	kk	hh	hh	hh	hk	kk	hk	hk	hk	hk	kk	kk	hh	kk	kk	hh	hk	hk	hk	hk	kk	hk	hk	hk	kk	kk	hk	hh	hk	kk	hk
Marker36955	LG3	<nnxnp>	nn	np	np	nn	nn	nn	nn	nn	np	np	nn	nn	nn	np	np	nn	nn	np	np	np	nn	nn	nn	nn	np	nn	nn	nn	np	nn	nn	np	np	nn	np	np	nn	np	np	np	nn	nn	np	np	np	nn	np
Marker37014	LG3	<nnxnp>	nn	np	np	nn	nn	nn	nn	nn	np	np	nn	nn	nn	np	np	nn	nn	np	np	np	nn	nn	nn	nn	np	nn	nn	nn	np	nn	nn	np	np	nn	np	np	nn	np	np	np	nn	nn	np	np	np	nn	np
Marker36937	LG3	<nnxnp>	np	nn	nn	np	np	np	np	np	nn	nn	np	np	np	nn	nn	np	np	nn	nn	nn	np	np	np	np	nn	np	np	nn	nn	np	np	nn	nn	np	nn	nn	np	nn	nn	nn	np	np	nn	nn	nn	np	nn
Marker37017	LG3	<nnxnp>	nn	np	np	nn	nn	nn	nn	nn	np	np	nn	nn	nn	np	np	nn	nn	np	np	np	nn	nn	nn	nn	np	nn	nn	np	np	nn	nn	np	np	nn	np	np	nn	np	np	np	nn	nn	np	np	np	nn	np
Marker37013	LG3	<lmxll>	lm	ll	lm	lm	lm	ll	ll	ll	ll	ll	ll	lm	ll	lm	ll	lm	lm	ll	ll	ll	ll	lm	ll	ll	lm	ll	lm	lm	ll	lm	lm	ll	lm	ll	lm	lm	lm	lm	lm	lm	lm	ll	lm	ll	lm	lm	--
Marker37010	LG3	<lmxll>	ll	lm	ll	ll	ll	lm	lm	lm	lm	lm	lm	ll	lm	ll	lm	ll	ll	lm	lm	lm	lm	ll	lm	lm	ll	lm	ll	ll	lm	ll	ll	lm	ll	lm	ll	ll	ll	ll	ll	ll	ll	lm	ll	lm	ll	ll	--
Marker37019	LG3	<lmxll>	lm	ll	lm	lm	lm	ll	ll	ll	ll	ll	ll	lm	ll	lm	ll	lm	lm	ll	ll	ll	ll	lm	ll	ll	lm	ll	lm	lm	ll	lm	lm	ll	lm	ll	lm	lm	lm	lm	lm	lm	lm	ll	lm	ll	lm	lm	--
Marker197860	LG3	<lmxll>	lm	ll	lm	lm	lm	ll	ll	ll	ll	ll	ll	lm	ll	lm	ll	lm	lm	ll	ll	ll	ll	lm	ll	ll	lm	ll	lm	lm	ll	lm	lm	ll	lm	ll	lm	lm	lm	lm	lm	lm	lm	lm	lm	ll	lm	lm	lm
Marker321302	LG3	<nnxnp>	nn	nn	np	nn	nn	nn	nn	nn	np	np	nn	nn	nn	np	np	nn	nn	np	np	np	nn	nn	nn	nn	np	nn	nn	np	np	nn	nn	np	np	nn	np	np	nn	np	np	np	nn	nn	np	np	np	nn	np
Marker37015	LG3	<nnxnp>	np	np	nn	np	np	np	np	np	nn	nn	np	np	np	nn	nn	np	np	nn	nn	nn	np	np	np	np	nn	np	np	nn	nn	np	np	nn	nn	np	nn	nn	np	nn	nn	nn	np	np	nn	nn	nn	np	nn
Marker321295	LG3	<nnxnp>	nn	nn	np	nn	nn	nn	nn	nn	np	np	nn	nn	nn	np	np	nn	nn	np	np	np	nn	nn	nn	nn	np	nn	nn	np	np	nn	nn	np	np	nn	np	np	nn	np	np	np	nn	nn	np	np	np	nn	np
Marker321291	LG3	<nnxnp>	nn	nn	np	nn	nn	nn	nn	nn	np	np	nn	nn	nn	np	np	nn	nn	np	np	np	nn	nn	nn	nn	np	nn	nn	np	np	nn	nn	np	np	nn	np	np	nn	np	np	np	nn	nn	np	np	np	nn	np
Marker321303	LG3	<nnxnp>	nn	nn	np	nn	nn	nn	nn	nn	np	np	nn	nn	nn	np	np	nn	nn	np	np	np	nn	nn	nn	nn	np	nn	nn	np	np	nn	nn	np	np	nn	np	np	nn	np	np	np	nn	nn	np	np	np	nn	np
Marker37134	LG3	<nnxnp>	nn	nn	np	nn	nn	nn	nn	nn	np	np	nn	nn	nn	np	np	nn	nn	np	np	np	nn	nn	nn	nn	np	nn	nn	np	np	nn	nn	np	np	nn	np	np	nn	np	np	np	nn	nn	np	np	np	nn	np
Marker37016	LG3	<nnxnp>	np	np	nn	np	np	np	np	np	nn	nn	np	np	np	nn	nn	np	np	nn	nn	nn	np	np	np	np	nn	np	np	nn	nn	np	np	nn	nn	np	nn	nn	np	nn	nn	nn	np	np	nn	nn	nn	np	nn
Marker487410	LG3	<lmxll>	lm	ll	lm	lm	lm	ll	ll	ll	ll	ll	ll	lm	ll	lm	ll	lm	lm	ll	ll	ll	ll	ll	ll	ll	lm	ll	lm	lm	ll	lm	lm	ll	lm	ll	lm	lm	lm	lm	lm	lm	lm	lm	lm	ll	lm	lm	lm
Marker544141	LG3	<lmxll>	ll	lm	ll	ll	ll	lm	lm	lm	lm	lm	lm	ll	lm	ll	lm	ll	ll	lm	lm	lm	lm	lm	lm	lm	ll	lm	ll	ll	lm	ll	ll	lm	ll	lm	ll	ll	ll	ll	ll	ll	ll	ll	ll	lm	ll	ll	ll
Marker403402	LG3	<lmxll>	lm	ll	lm	lm	lm	ll	ll	ll	ll	ll	ll	lm	ll	lm	ll	lm	lm	ll	ll	ll	ll	ll	ll	ll	lm	ll	lm	lm	ll	lm	lm	ll	lm	ll	lm	lm	lm	lm	lm	lm	lm	lm	lm	ll	lm	lm	lm
Marker496506	LG3	<lmxll>	ll	lm	ll	ll	ll	lm	lm	lm	lm	lm	lm	ll	lm	ll	lm	ll	ll	lm	lm	lm	lm	lm	lm	lm	ll	lm	ll	ll	lm	ll	ll	lm	ll	lm	ll	ll	ll	ll	ll	ll	ll	ll	ll	lm	ll	ll	ll
Marker544144	LG3	<nnxnp>	nn	nn	np	nn	nn	nn	nn	nn	np	np	nn	nn	nn	np	np	nn	nn	np	np	np	nn	nn	nn	nn	np	nn	nn	np	np	nn	np	np	np	nn	np	np	nn	np	np	np	nn	nn	np	np	np	nn	np
Marker544143	LG3	<nnxnp>	nn	nn	np	nn	nn	nn	nn	nn	np	np	nn	nn	nn	np	np	nn	nn	np	np	np	nn	nn	nn	nn	np	nn	nn	np	np	nn	np	np	np	nn	np	np	nn	np	np	np	nn	nn	np	np	np	nn	np
Marker544142	LG3	<nnxnp>	np	np	nn	np	np	np	np	np	nn	nn	np	np	np	nn	nn	np	np	nn	nn	nn	np	np	np	np	nn	np	np	nn	nn	np	nn	nn	nn	np	nn	nn	np	nn	nn	nn	np	np	nn	nn	nn	np	nn
Marker544140	LG3	<nnxnp>	nn	nn	np	nn	nn	nn	nn	nn	np	np	nn	nn	nn	np	np	nn	nn	np	np	np	nn	nn	nn	nn	np	nn	nn	np	np	nn	np	np	np	nn	np	np	nn	np	np	np	nn	nn	np	np	np	nn	np
Marker487415	LG3	<lmxll>	ll	lm	ll	ll	ll	lm	lm	ll	lm	lm	lm	ll	lm	ll	lm	ll	ll	lm	lm	lm	lm	lm	lm	lm	ll	lm	ll	ll	lm	ll	ll	lm	ll	lm	ll	ll	ll	ll	ll	ll	ll	ll	ll	lm	ll	ll	ll
Marker487416	LG3	<lmxll>	ll	lm	ll	ll	ll	lm	lm	ll	lm	lm	lm	ll	lm	ll	lm	ll	ll	lm	lm	lm	lm	lm	lm	lm	ll	lm	ll	ll	lm	ll	ll	lm	ll	lm	ll	ll	ll	ll	ll	ll	ll	ll	ll	lm	ll	ll	ll
Marker487412	LG3	<lmxll>	lm	ll	lm	lm	lm	ll	ll	lm	ll	ll	ll	lm	ll	lm	ll	lm	lm	ll	ll	ll	ll	ll	ll	ll	lm	ll	lm	lm	ll	lm	lm	ll	lm	ll	lm	lm	lm	lm	lm	lm	lm	lm	lm	ll	lm	lm	lm
Marker496508	LG3	<lmxll>	lm	ll	lm	lm	lm	ll	ll	lm	ll	ll	ll	lm	ll	lm	ll	lm	lm	ll	ll	ll	ll	ll	ll	ll	lm	ll	lm	lm	ll	lm	lm	ll	lm	ll	lm	lm	lm	lm	lm	lm	lm	lm	lm	ll	lm	lm	lm
Marker487417	LG3	<lmxll>	lm	ll	lm	lm	lm	ll	ll	lm	ll	ll	ll	lm	ll	lm	ll	lm	lm	ll	ll	ll	ll	ll	ll	ll	lm	ll	lm	lm	ll	lm	lm	ll	lm	ll	lm	lm	lm	lm	lm	lm	lm	lm	lm	ll	lm	lm	lm
Marker487418	LG3	<nnxnp>	nn	nn	np	nn	nn	nn	nn	nn	np	np	nn	nn	nn	np	np	nn	nn	np	np	np	nn	nn	np	nn	np	nn	nn	np	np	nn	np	np	np	nn	np	np	nn	np	np	np	nn	nn	np	np	np	nn	np
Marker487419	LG3	<nnxnp>	nn	nn	np	nn	nn	nn	nn	nn	np	np	nn	nn	nn	np	np	nn	nn	np	np	np	nn	nn	np	nn	np	nn	nn	np	np	nn	np	np	np	nn	np	np	nn	np	np	np	nn	nn	np	np	np	nn	np
Marker487411	LG3	<nnxnp>	np	np	nn	np	np	np	np	np	nn	nn	np	np	np	nn	nn	np	np	nn	nn	nn	np	np	nn	np	nn	np	np	nn	nn	np	nn	nn	nn	np	nn	nn	np	nn	nn	nn	np	np	nn	nn	nn	np	nn
Marker487431	LG3	<nnxnp>	nn	nn	np	nn	nn	nn	nn	nn	np	np	nn	nn	nn	np	np	nn	nn	np	np	np	nn	nn	np	nn	np	nn	nn	np	np	nn	np	np	np	nn	np	np	nn	np	np	np	nn	nn	np	np	np	nn	np
Marker487413	LG3	<nnxnp>	np	np	nn	np	np	np	np	np	nn	nn	np	np	np	nn	nn	np	np	nn	nn	nn	np	np	nn	np	nn	np	np	nn	nn	np	nn	nn	nn	np	nn	nn	np	nn	nn	nn	np	np	nn	nn	nn	np	nn
Marker487409	LG3	<nnxnp>	nn	nn	np	nn	nn	nn	nn	nn	np	np	nn	nn	nn	np	np	nn	nn	np	np	np	nn	nn	np	nn	np	nn	nn	np	np	nn	np	np	np	nn	np	np	nn	np	np	np	nn	nn	np	np	np	nn	np
Marker503869	LG3	<lmxll>	lm	ll	lm	lm	lm	ll	ll	lm	ll	ll	ll	lm	ll	lm	lm	lm	lm	ll	ll	ll	ll	ll	ll	ll	lm	ll	lm	lm	ll	lm	lm	ll	lm	ll	lm	lm	lm	ll	ll	lm	lm	lm	lm	ll	lm	lm	lm
Marker503868	LG3	<lmxll>	ll	lm	ll	ll	ll	lm	lm	ll	lm	lm	lm	ll	lm	ll	ll	ll	ll	lm	lm	lm	lm	lm	lm	lm	ll	lm	ll	ll	lm	ll	ll	lm	ll	lm	ll	ll	ll	lm	lm	ll	ll	ll	ll	lm	ll	ll	ll
Marker494204	LG3	<nnxnp>	nn	nn	np	nn	nn	nn	nn	nn	np	np	nn	nn	nn	np	np	nn	nn	np	np	np	nn	nn	np	nn	np	nn	nn	nn	np	nn	np	np	np	nn	np	np	nn	np	np	np	nn	nn	np	np	np	nn	np
Marker494202	LG3	<nnxnp>	np	np	nn	np	np	np	np	np	nn	nn	np	np	np	nn	nn	np	np	nn	nn	nn	np	np	nn	np	nn	np	np	np	nn	np	nn	nn	nn	np	nn	nn	np	nn	nn	nn	np	np	nn	nn	nn	np	nn
Marker494201	LG3	<nnxnp>	np	np	nn	np	np	np	np	np	nn	nn	np	np	np	nn	nn	np	np	nn	nn	nn	np	np	nn	np	nn	np	np	np	nn	np	nn	nn	nn	np	nn	nn	np	nn	nn	nn	np	np	nn	nn	nn	np	nn
Marker398938	LG3	<lmxll>	lm	ll	lm	lm	lm	ll	ll	lm	ll	ll	ll	lm	ll	lm	lm	lm	lm	ll	ll	ll	ll	ll	ll	ll	lm	ll	lm	lm	ll	lm	lm	ll	lm	ll	lm	lm	lm	ll	ll	lm	lm	lm	lm	ll	lm	lm	lm
Marker494205	LG3	<lmxll>	ll	lm	ll	ll	ll	lm	lm	ll	lm	lm	lm	ll	lm	ll	ll	ll	ll	lm	lm	lm	lm	lm	lm	lm	ll	lm	ll	ll	lm	ll	ll	lm	ll	lm	ll	ll	ll	lm	lm	ll	ll	ll	ll	lm	ll	ll	ll
Marker398937	LG3	<nnxnp>	np	np	nn	--	np	np	np	np	nn	nn	np	np	nn	nn	nn	np	np	nn	nn	nn	np	np	nn	np	nn	np	nn	np	nn	np	nn	nn	nn	np	nn	nn	np	nn	nn	nn	np	np	nn	nn	nn	np	nn
Marker328902	LG3	<nnxnp>	nn	nn	np	np	nn	nn	nn	nn	np	np	nn	nn	np	np	np	nn	nn	nn	np	np	nn	nn	np	nn	np	nn	np	nn	np	nn	np	np	np	nn	np	np	nn	np	np	np	nn	nn	np	np	np	nn	np
Marker328898	LG3	<nnxnp>	nn	nn	np	np	nn	nn	nn	nn	np	np	nn	nn	np	np	np	nn	nn	nn	np	np	nn	nn	np	nn	np	nn	np	nn	np	nn	np	np	np	nn	np	np	nn	np	np	np	nn	nn	np	np	np	nn	np
Marker328900	LG3	<nnxnp>	nn	nn	np	np	nn	nn	nn	nn	np	np	nn	nn	np	np	np	nn	nn	nn	np	np	nn	nn	np	nn	np	nn	np	nn	np	nn	np	np	np	nn	np	np	nn	np	np	np	nn	nn	np	np	np	nn	np
Marker328897	LG3	<nnxnp>	np	np	nn	nn	np	np	np	np	nn	nn	np	np	nn	nn	nn	np	np	np	nn	nn	np	np	nn	np	nn	np	nn	np	nn	np	nn	nn	nn	np	nn	nn	np	nn	nn	nn	np	np	nn	nn	nn	np	nn
Marker328903	LG3	<nnxnp>	np	np	nn	nn	np	np	np	np	nn	nn	np	np	nn	nn	nn	np	np	np	nn	nn	np	np	nn	np	nn	np	nn	np	nn	np	nn	nn	nn	np	nn	nn	np	nn	nn	nn	np	np	nn	nn	nn	np	nn
Marker127804	LG3	<lmxll>	ll	lm	ll	ll	ll	lm	lm	ll	lm	ll	lm	ll	lm	ll	ll	ll	ll	lm	lm	lm	lm	lm	lm	lm	lm	lm	ll	ll	lm	ll	ll	lm	ll	lm	ll	ll	ll	lm	lm	ll	ll	ll	ll	ll	ll	lm	ll
Marker127803	LG3	<lmxll>	ll	lm	ll	ll	ll	lm	lm	ll	lm	ll	lm	ll	lm	ll	ll	ll	ll	lm	lm	lm	lm	lm	lm	lm	lm	lm	ll	ll	lm	ll	ll	lm	ll	lm	ll	ll	ll	lm	lm	ll	ll	ll	ll	ll	ll	lm	ll
Marker127800	LG3	<nnxnp>	nn	nn	np	np	nn	nn	nn	nn	np	np	nn	nn	np	np	np	nn	nn	nn	np	np	nn	nn	np	nn	np	nn	np	nn	np	nn	np	np	np	nn	np	np	nn	np	np	np	nn	nn	np	np	np	nn	np
Marker127799	LG3	<nnxnp>	np	np	nn	nn	np	np	np	np	nn	nn	np	np	nn	nn	nn	np	np	np	nn	nn	np	np	nn	np	nn	np	nn	np	nn	np	nn	nn	nn	np	nn	nn	np	nn	nn	nn	np	np	nn	nn	nn	np	nn
Marker127866	LG3	<nnxnp>	nn	nn	np	np	nn	nn	nn	nn	np	np	nn	nn	np	np	np	nn	nn	nn	np	np	nn	nn	np	nn	np	nn	np	nn	np	nn	np	np	np	nn	np	np	nn	np	np	np	nn	nn	np	np	np	nn	np
Marker127798	LG3	<nnxnp>	np	np	nn	nn	np	np	np	np	nn	nn	np	np	nn	nn	nn	np	np	np	nn	nn	np	np	nn	np	nn	np	nn	np	nn	np	nn	nn	nn	np	nn	nn	np	nn	nn	nn	np	np	nn	nn	nn	np	nn
Marker127869	LG3	<nnxnp>	nn	nn	np	np	nn	nn	nn	nn	np	np	nn	nn	np	np	np	nn	nn	nn	np	np	nn	nn	np	nn	np	nn	np	nn	np	nn	np	np	np	nn	np	np	nn	np	np	np	nn	nn	np	np	np	nn	np
Marker127870	LG3	<nnxnp>	np	np	nn	nn	np	np	np	np	nn	nn	np	np	nn	nn	nn	np	np	np	nn	nn	np	np	nn	np	nn	np	nn	np	nn	np	nn	nn	nn	np	nn	nn	np	nn	nn	nn	np	np	nn	nn	nn	np	nn
Marker127871	LG3	<nnxnp>	nn	nn	np	np	nn	nn	nn	nn	np	np	nn	nn	np	np	np	nn	nn	nn	np	np	nn	nn	np	nn	np	nn	np	nn	np	nn	np	np	np	nn	np	np	nn	np	np	np	nn	nn	np	np	np	nn	np
Marker127872	LG3	<nnxnp>	nn	nn	np	np	nn	nn	nn	nn	np	np	nn	nn	np	np	np	nn	nn	nn	np	np	nn	nn	np	nn	np	nn	np	nn	np	nn	np	np	np	nn	np	np	nn	np	np	np	nn	nn	np	np	np	nn	np
Marker127868	LG3	<nnxnp>	nn	nn	np	np	nn	nn	nn	nn	np	np	nn	nn	np	np	np	nn	nn	nn	np	np	nn	nn	np	nn	np	nn	np	nn	np	nn	np	np	np	nn	np	np	nn	np	np	np	nn	nn	np	np	np	nn	np
Marker526932	LG3	<nnxnp>	np	nn	np	np	nn	nn	nn	nn	np	np	nn	nn	np	np	np	nn	nn	nn	np	np	nn	nn	np	nn	np	nn	np	nn	np	np	np	np	np	nn	np	np	nn	np	np	np	nn	nn	np	np	np	nn	np
Marker634549	LG3	<lmxll>	ll	lm	ll	ll	ll	lm	lm	ll	lm	ll	lm	ll	lm	ll	ll	ll	ll	lm	lm	lm	lm	lm	lm	lm	ll	lm	ll	ll	ll	ll	ll	lm	ll	lm	ll	ll	ll	lm	lm	ll	ll	ll	ll	ll	ll	ll	ll
Marker526922	LG3	<lmxll>	ll	lm	ll	ll	ll	lm	lm	ll	lm	ll	lm	ll	lm	ll	ll	ll	ll	lm	lm	lm	lm	lm	lm	lm	ll	lm	ll	ll	ll	ll	ll	lm	ll	lm	ll	ll	ll	lm	lm	ll	ll	ll	ll	ll	ll	ll	ll
Marker526923	LG3	<lmxll>	lm	ll	lm	lm	lm	ll	ll	lm	ll	lm	ll	lm	ll	lm	lm	lm	lm	ll	ll	ll	ll	ll	ll	ll	lm	ll	lm	lm	lm	lm	lm	ll	lm	ll	lm	lm	lm	ll	ll	lm	lm	lm	lm	lm	lm	lm	lm
Marker634548	LG3	<nnxnp>	nn	np	nn	nn	np	np	np	np	nn	nn	np	np	nn	nn	nn	np	np	np	nn	nn	np	np	nn	np	nn	nn	nn	np	nn	nn	nn	nn	nn	np	nn	nn	np	nn	nn	nn	np	np	nn	nn	nn	np	nn
Marker526925	LG3	<nnxnp>	np	nn	np	np	nn	nn	nn	nn	np	np	nn	nn	np	np	np	nn	nn	nn	np	np	nn	nn	np	nn	np	np	np	nn	np	np	np	np	np	nn	np	np	nn	np	np	np	nn	nn	np	np	np	nn	np
Marker458629	LG3	<nnxnp>	np	nn	np	np	nn	nn	nn	nn	np	np	nn	nn	np	np	np	nn	nn	nn	np	np	nn	nn	np	nn	np	np	np	nn	np	np	np	np	np	nn	np	np	nn	np	np	np	nn	nn	np	np	np	nn	np
Marker526930	LG3	<nnxnp>	nn	np	nn	nn	np	np	np	np	nn	nn	np	np	nn	nn	nn	np	np	np	nn	nn	np	np	nn	np	nn	nn	nn	np	nn	nn	np	nn	nn	np	nn	nn	np	nn	nn	nn	np	np	nn	nn	nn	np	nn
Marker526933	LG3	<nnxnp>	nn	np	nn	nn	np	np	np	np	nn	nn	np	np	nn	nn	nn	np	np	np	nn	nn	np	np	nn	np	nn	nn	nn	np	nn	nn	np	nn	nn	np	nn	nn	np	nn	nn	nn	np	np	nn	nn	nn	np	nn
Marker304916	LG3	<nnxnp>	np	nn	np	np	nn	nn	nn	nn	np	np	nn	nn	np	np	np	nn	nn	nn	np	np	nn	nn	np	nn	np	np	np	nn	np	np	nn	nn	np	nn	np	np	nn	np	np	np	nn	nn	np	np	np	nn	np
Marker304915	LG3	<nnxnp>	nn	np	nn	nn	np	np	np	np	nn	nn	np	np	nn	nn	nn	np	np	np	nn	nn	np	np	nn	np	nn	nn	nn	np	nn	nn	nn	np	nn	np	nn	nn	np	nn	nn	nn	np	np	nn	nn	nn	np	nn
Marker550809	LG3	<nnxnp>	np	nn	np	np	nn	nn	nn	nn	np	np	nn	nn	np	np	np	nn	nn	nn	np	np	nn	nn	np	nn	np	np	np	nn	np	np	np	nn	np	nn	np	np	nn	np	np	np	nn	nn	np	np	np	nn	np
Marker363847	LG3	<nnxnp>	nn	np	nn	nn	np	nn	np	np	nn	nn	np	np	nn	nn	nn	np	np	np	nn	nn	np	np	nn	np	nn	nn	nn	np	nn	nn	nn	np	nn	np	nn	nn	np	nn	nn	nn	np	np	nn	nn	nn	np	nn
Marker363849	LG3	<nnxnp>	np	nn	np	np	nn	np	nn	nn	np	np	nn	nn	np	np	np	nn	nn	nn	np	np	nn	nn	np	nn	np	np	np	nn	np	np	np	nn	np	nn	np	np	nn	np	np	np	nn	nn	np	np	np	nn	np
Marker363850	LG3	<nnxnp>	np	nn	np	np	nn	np	nn	nn	np	np	nn	nn	np	np	np	nn	nn	nn	np	np	nn	nn	np	nn	np	np	np	nn	np	np	np	nn	np	nn	np	np	nn	np	np	np	nn	nn	np	np	np	nn	np
Marker240598	LG3	<nnxnp>	nn	np	nn	nn	np	nn	np	np	nn	nn	np	np	nn	nn	nn	np	np	np	nn	nn	np	np	nn	np	nn	nn	nn	np	nn	nn	nn	np	nn	np	nn	nn	np	nn	nn	nn	np	np	nn	nn	nn	np	nn
Marker240548	LG3	<nnxnp>	nn	np	nn	nn	np	nn	np	np	nn	nn	np	np	nn	nn	nn	np	np	np	nn	nn	np	np	nn	np	nn	nn	nn	np	nn	nn	nn	np	nn	np	nn	nn	np	nn	nn	nn	np	np	nn	nn	nn	np	nn
Marker240549	LG3	<nnxnp>	np	nn	np	np	nn	np	nn	nn	np	np	nn	nn	np	np	np	nn	nn	nn	np	np	nn	nn	np	nn	np	np	np	nn	np	np	np	nn	np	nn	np	np	nn	np	np	np	nn	nn	np	np	np	nn	np
Marker240545	LG3	<nnxnp>	np	nn	np	np	nn	np	nn	nn	np	np	nn	nn	np	np	np	nn	nn	nn	np	np	nn	nn	np	nn	np	np	np	nn	np	np	np	nn	np	nn	np	np	nn	np	np	np	nn	nn	np	np	np	nn	np
Marker285905	LG3	<nnxnp>	nn	np	nn	nn	np	nn	np	np	nn	nn	np	np	nn	nn	nn	np	np	np	nn	nn	np	np	nn	np	nn	nn	nn	np	nn	nn	nn	np	nn	np	nn	nn	np	nn	nn	nn	np	np	nn	nn	nn	np	nn
Marker240645	LG3	<nnxnp>	nn	np	nn	nn	np	nn	np	np	nn	nn	np	np	nn	nn	nn	np	np	np	nn	nn	np	np	nn	np	nn	nn	nn	np	nn	nn	nn	np	nn	np	nn	nn	np	nn	nn	nn	np	np	nn	nn	nn	np	nn
Marker240644	LG3	<nnxnp>	nn	np	nn	nn	np	nn	np	np	nn	nn	np	np	nn	nn	nn	np	np	np	nn	nn	np	np	nn	np	nn	nn	nn	np	nn	nn	nn	np	nn	np	nn	nn	np	nn	nn	nn	np	np	nn	nn	nn	np	nn
Marker622250	LG3	<nnxnp>	np	nn	np	np	nn	np	nn	nn	np	np	nn	nn	np	np	np	nn	nn	nn	np	np	nn	nn	np	nn	np	np	np	nn	np	np	np	nn	np	nn	np	np	nn	np	np	np	nn	nn	np	np	np	nn	np
Marker240643	LG3	<nnxnp>	np	nn	np	np	nn	np	nn	nn	np	np	nn	nn	np	np	np	nn	nn	nn	np	np	nn	nn	np	nn	np	np	np	nn	np	np	np	nn	np	nn	np	np	nn	np	np	np	nn	nn	np	np	np	nn	np
Marker343972	LG3	<lmxll>	ll	lm	ll	ll	ll	lm	lm	ll	ll	ll	lm	ll	lm	lm	ll	ll	ll	lm	lm	lm	lm	lm	lm	ll	ll	lm	ll	ll	ll	ll	ll	lm	ll	lm	ll	ll	ll	lm	lm	ll	ll	ll	ll	ll	ll	ll	ll
Marker343971	LG3	<lmxll>	ll	lm	ll	ll	ll	lm	lm	ll	ll	ll	lm	ll	lm	lm	ll	ll	ll	lm	lm	lm	lm	lm	lm	ll	ll	lm	ll	ll	ll	ll	ll	lm	ll	lm	ll	ll	ll	lm	lm	ll	ll	ll	ll	ll	ll	ll	ll
Marker175522	LG3	<lmxll>	lm	ll	lm	lm	lm	ll	ll	lm	lm	lm	ll	lm	ll	ll	lm	lm	lm	ll	ll	ll	ll	ll	ll	lm	lm	ll	lm	lm	lm	lm	lm	ll	lm	ll	lm	lm	lm	ll	ll	lm	lm	lm	lm	lm	lm	lm	lm
Marker670603	LG3	<lmxll>	lm	ll	lm	lm	lm	ll	ll	lm	lm	lm	ll	lm	ll	ll	lm	lm	lm	ll	ll	ll	ll	ll	ll	lm	lm	ll	lm	lm	lm	lm	lm	ll	lm	ll	lm	lm	lm	ll	ll	lm	lm	lm	lm	lm	lm	lm	lm
Marker343973	LG3	<lmxll>	lm	ll	lm	lm	lm	ll	ll	lm	lm	lm	ll	lm	ll	ll	lm	lm	lm	ll	ll	ll	ll	ll	ll	lm	lm	ll	lm	lm	lm	lm	lm	ll	lm	ll	lm	lm	lm	ll	ll	lm	lm	lm	lm	lm	lm	lm	lm
Marker573983	LG3	<lmxll>	lm	ll	lm	lm	lm	ll	ll	lm	lm	lm	ll	lm	lm	ll	lm	lm	lm	ll	ll	ll	ll	ll	ll	lm	lm	ll	lm	lm	lm	lm	lm	lm	lm	ll	lm	lm	lm	ll	ll	lm	lm	lm	lm	lm	lm	lm	lm
Marker573985	LG3	<lmxll>	lm	ll	lm	lm	lm	ll	ll	lm	lm	lm	ll	lm	lm	ll	lm	lm	lm	ll	ll	ll	ll	ll	ll	lm	lm	ll	lm	lm	lm	lm	lm	lm	lm	ll	lm	lm	lm	ll	ll	lm	lm	lm	lm	lm	lm	lm	lm
Marker573987	LG3	<lmxll>	lm	ll	lm	lm	lm	ll	ll	lm	lm	lm	ll	lm	lm	ll	lm	lm	lm	ll	ll	ll	ll	ll	ll	lm	lm	ll	lm	lm	lm	lm	lm	lm	lm	ll	lm	lm	lm	ll	ll	lm	lm	lm	lm	lm	lm	lm	lm
Marker569062	LG3	<lmxll>	ll	lm	ll	ll	ll	lm	lm	ll	ll	ll	lm	ll	lm	lm	ll	ll	ll	lm	lm	lm	lm	lm	lm	ll	ll	lm	ll	ll	ll	ll	ll	ll	ll	lm	ll	ll	ll	lm	lm	ll	ll	ll	ll	ll	ll	ll	ll
Marker195697	LG3	<lmxll>	ll	lm	ll	ll	ll	lm	lm	ll	ll	ll	lm	ll	lm	lm	ll	ll	ll	lm	lm	lm	lm	lm	lm	ll	ll	lm	ll	ll	ll	ll	ll	ll	ll	lm	ll	ll	ll	lm	lm	ll	ll	ll	ll	ll	ll	ll	ll
Marker360931	LG3	<lmxll>	ll	lm	ll	ll	ll	lm	lm	ll	ll	ll	lm	ll	lm	lm	ll	ll	ll	lm	lm	lm	lm	lm	lm	ll	ll	lm	ll	ll	ll	ll	ll	ll	ll	lm	ll	ll	ll	ll	lm	lm	ll	ll	ll	ll	ll	ll	ll
Marker277053	LG3	<lmxll>	ll	lm	ll	ll	ll	lm	lm	ll	ll	ll	lm	ll	lm	lm	ll	lm	ll	lm	lm	lm	lm	lm	lm	ll	ll	lm	ll	ll	ll	ll	ll	ll	ll	lm	ll	ll	ll	ll	lm	lm	ll	ll	ll	ll	ll	ll	ll
Marker277049	LG3	<lmxll>	lm	ll	lm	lm	lm	ll	ll	lm	lm	lm	ll	lm	ll	ll	lm	ll	lm	ll	ll	ll	ll	ll	ll	lm	lm	ll	lm	lm	lm	lm	lm	lm	lm	ll	lm	lm	lm	lm	ll	ll	lm	lm	lm	lm	lm	lm	lm
Marker431698	LG3	<lmxll>	lm	ll	lm	lm	lm	ll	ll	lm	lm	lm	ll	lm	ll	ll	lm	ll	lm	ll	ll	ll	ll	ll	ll	lm	lm	ll	lm	lm	lm	lm	lm	lm	lm	ll	lm	lm	lm	lm	ll	ll	lm	lm	lm	lm	lm	lm	lm
Marker435025	LG3	<nnxnp>	nn	np	nn	nn	np	nn	np	nn	nn	nn	np	np	nn	nn	nn	nn	np	np	nn	nn	np	np	nn	np	nn	nn	np	np	nn	nn	nn	np	nn	np	nn	nn	np	nn	nn	nn	np	np	nn	nn	nn	np	np
Marker573984	LG3	<nnxnp>	nn	np	nn	nn	np	nn	np	nn	nn	nn	np	np	nn	nn	nn	nn	np	np	nn	nn	np	np	nn	np	nn	nn	np	np	nn	nn	nn	np	nn	np	nn	nn	np	nn	nn	nn	np	np	nn	nn	nn	np	np
Marker369854	LG3	<lmxll>	lm	ll	lm	lm	lm	ll	ll	lm	lm	lm	ll	ll	ll	ll	lm	ll	lm	ll	ll	ll	ll	ll	ll	lm	lm	ll	ll	lm	lm	lm	lm	lm	lm	ll	lm	lm	lm	lm	ll	ll	ll	lm	lm	lm	lm	lm	lm
Marker633073	LG3	<lmxll>	ll	lm	ll	ll	ll	lm	lm	ll	ll	ll	lm	lm	lm	lm	ll	lm	ll	lm	lm	lm	lm	lm	lm	ll	ll	lm	lm	ll	ll	ll	ll	ll	ll	lm	ll	ll	ll	ll	lm	lm	lm	ll	ll	ll	ll	ll	ll
Marker633075	LG3	<lmxll>	lm	ll	lm	lm	lm	ll	ll	lm	lm	lm	ll	ll	ll	ll	lm	ll	lm	ll	ll	ll	ll	ll	ll	lm	lm	ll	ll	lm	lm	lm	lm	lm	lm	ll	lm	lm	lm	lm	ll	ll	ll	lm	lm	lm	lm	lm	lm
Marker633078	LG3	<lmxll>	ll	lm	ll	ll	ll	lm	lm	ll	ll	ll	lm	lm	lm	lm	ll	lm	ll	lm	lm	lm	lm	lm	lm	ll	ll	lm	lm	ll	ll	ll	ll	ll	ll	lm	ll	ll	ll	ll	lm	lm	lm	ll	ll	ll	ll	ll	ll
Marker369853	LG3	<lmxll>	ll	lm	ll	ll	ll	lm	lm	ll	ll	ll	lm	lm	lm	lm	ll	lm	ll	lm	lm	lm	lm	lm	lm	ll	ll	lm	lm	ll	ll	ll	ll	ll	ll	lm	ll	ll	ll	ll	lm	lm	lm	ll	ll	ll	ll	ll	ll
Marker633077	LG3	<lmxll>	lm	ll	lm	lm	lm	ll	ll	lm	lm	lm	ll	ll	ll	ll	lm	ll	lm	ll	ll	ll	ll	ll	ll	lm	lm	ll	ll	lm	lm	lm	lm	lm	lm	ll	lm	lm	lm	lm	ll	ll	ll	lm	lm	lm	lm	lm	lm
Marker633074	LG3	<lmxll>	ll	lm	ll	ll	ll	lm	lm	ll	ll	ll	lm	lm	lm	lm	ll	lm	ll	lm	lm	lm	lm	lm	lm	ll	ll	lm	lm	ll	ll	ll	ll	ll	ll	lm	ll	ll	ll	ll	lm	lm	lm	ll	ll	ll	ll	ll	ll
Marker633080	LG3	<lmxll>	ll	lm	ll	ll	ll	lm	lm	ll	ll	ll	lm	lm	lm	lm	ll	lm	ll	lm	lm	lm	lm	lm	lm	ll	ll	lm	lm	ll	ll	ll	ll	ll	ll	lm	ll	ll	ll	ll	lm	lm	lm	ll	ll	ll	ll	ll	ll
Marker566952	LG3	<nnxnp>	nn	np	nn	--	np	nn	np	nn	nn	nn	np	np	nn	np	nn	nn	np	np	nn	nn	np	nn	nn	np	nn	nn	np	np	nn	nn	nn	np	nn	np	nn	nn	np	nn	nn	nn	np	np	nn	nn	nn	np	np
Marker566955	LG3	<nnxnp>	nn	np	nn	--	np	nn	np	nn	nn	nn	np	np	nn	np	nn	nn	np	np	nn	nn	np	nn	nn	np	nn	nn	np	np	nn	nn	nn	np	nn	np	nn	nn	np	nn	nn	nn	np	np	nn	nn	nn	np	np
Marker297346	LG3	<lmxll>	ll	lm	ll	ll	ll	lm	lm	ll	lm	ll	lm	lm	lm	lm	ll	lm	ll	lm	lm	lm	lm	lm	lm	ll	ll	lm	lm	ll	ll	ll	ll	ll	ll	lm	ll	ll	ll	ll	lm	lm	lm	ll	ll	ll	ll	ll	ll
Marker297347	LG3	<lmxll>	ll	lm	ll	ll	ll	lm	lm	ll	lm	ll	lm	lm	lm	lm	ll	lm	ll	lm	lm	lm	lm	lm	lm	ll	ll	lm	lm	ll	ll	ll	ll	ll	ll	lm	ll	ll	ll	ll	lm	lm	lm	ll	ll	ll	ll	ll	ll
Marker297345	LG3	<lmxll>	ll	lm	ll	ll	ll	lm	lm	ll	lm	ll	lm	lm	lm	lm	ll	lm	ll	lm	lm	lm	lm	lm	lm	ll	ll	lm	lm	ll	ll	ll	ll	ll	ll	lm	ll	ll	ll	ll	lm	lm	lm	ll	ll	ll	ll	ll	ll
Marker297420	LG3	<lmxll>	lm	ll	lm	lm	lm	ll	ll	lm	lm	lm	ll	ll	ll	ll	lm	ll	lm	ll	ll	ll	ll	ll	ll	lm	lm	ll	ll	lm	lm	lm	lm	lm	lm	ll	lm	lm	lm	lm	ll	ll	ll	lm	lm	lm	lm	lm	lm
Marker341354	LG3	<lmxll>	ll	lm	ll	ll	ll	lm	lm	ll	ll	ll	ll	lm	lm	lm	ll	lm	ll	lm	lm	lm	lm	lm	lm	ll	ll	lm	lm	ll	ll	ll	ll	ll	ll	lm	ll	ll	ll	ll	lm	lm	lm	ll	ll	ll	ll	ll	ll
Marker341353	LG3	<lmxll>	ll	lm	ll	ll	ll	lm	lm	ll	ll	ll	ll	lm	lm	lm	ll	lm	ll	lm	lm	lm	lm	lm	lm	ll	ll	lm	lm	ll	ll	ll	ll	ll	ll	lm	ll	ll	ll	ll	lm	lm	lm	ll	ll	ll	ll	ll	ll
Marker341352	LG3	<lmxll>	ll	lm	ll	ll	ll	lm	lm	ll	ll	ll	ll	lm	lm	lm	ll	lm	ll	lm	lm	lm	lm	lm	lm	ll	ll	lm	lm	ll	ll	ll	ll	ll	ll	lm	ll	ll	ll	ll	lm	lm	lm	ll	ll	ll	ll	ll	ll
Marker514605	LG3	<lmxll>	lm	ll	lm	lm	lm	ll	ll	lm	lm	lm	lm	ll	ll	ll	lm	ll	lm	ll	ll	ll	ll	ll	ll	lm	lm	ll	ll	lm	lm	lm	lm	lm	lm	ll	lm	lm	lm	lm	ll	ll	ll	lm	lm	lm	lm	lm	lm
Marker341351	LG3	<lmxll>	lm	ll	lm	lm	lm	ll	ll	lm	lm	lm	lm	ll	ll	ll	lm	ll	lm	ll	ll	ll	ll	ll	ll	lm	lm	ll	ll	lm	lm	lm	lm	lm	lm	ll	lm	lm	lm	lm	ll	ll	ll	lm	lm	lm	lm	lm	lm
Marker297422	LG3	<nnxnp>	np	nn	np	nn	nn	np	nn	np	nn	nn	nn	nn	np	nn	np	np	nn	nn	np	nn	nn	nn	nn	nn	np	np	nn	nn	np	np	np	nn	np	nn	nn	np	nn	np	np	nn	nn	nn	np	nn	np	nn	nn
Marker233519	LG3	<nnxnp>	np	nn	np	nn	nn	np	nn	np	np	np	nn	nn	--	nn	np	np	nn	nn	np	nn	nn	np	nn	nn	np	np	nn	nn	np	np	np	nn	np	np	np	np	nn	np	np	np	nn	nn	np	nn	np	nn	nn
Marker233516	LG3	<nnxnp>	np	nn	np	nn	nn	np	nn	np	np	np	nn	nn	--	nn	np	np	nn	nn	np	nn	nn	np	nn	nn	np	np	nn	nn	np	np	np	nn	np	np	np	np	nn	np	np	np	nn	nn	np	nn	np	nn	nn
Marker233512	LG3	<nnxnp>	np	nn	np	nn	nn	np	nn	np	np	np	nn	nn	--	nn	np	np	nn	nn	np	nn	nn	np	nn	nn	np	np	nn	nn	np	np	np	nn	np	np	np	np	nn	np	np	np	nn	nn	np	nn	np	nn	nn
Marker233518	LG3	<nnxnp>	np	nn	np	nn	nn	np	nn	np	np	np	nn	nn	--	nn	np	np	nn	nn	np	nn	nn	np	nn	nn	np	np	nn	nn	np	np	np	nn	np	np	np	np	nn	np	np	np	nn	nn	np	nn	np	nn	nn
Marker233511	LG3	<nnxnp>	np	nn	np	nn	nn	np	nn	np	np	np	nn	nn	--	nn	np	np	nn	nn	np	nn	nn	np	nn	nn	np	np	nn	nn	np	np	np	nn	np	np	np	np	nn	np	np	np	nn	nn	np	nn	np	nn	nn
Marker369855	LG3	<nnxnp>	nn	np	nn	np	np	nn	np	nn	nn	nn	np	np	nn	np	nn	nn	np	np	nn	np	np	nn	np	np	nn	nn	np	np	nn	nn	nn	np	nn	np	nn	nn	np	nn	nn	nn	np	np	nn	np	nn	np	np
Marker625507	LG3	<lmxll>	lm	ll	lm	lm	lm	ll	ll	lm	lm	lm	lm	ll	ll	ll	lm	ll	lm	ll	ll	ll	ll	ll	ll	lm	lm	ll	ll	lm	lm	lm	lm	lm	lm	ll	lm	lm	lm	lm	ll	ll	ll	lm	lm	lm	lm	lm	lm
Marker625502	LG3	<lmxll>	lm	ll	lm	lm	lm	ll	ll	lm	lm	lm	lm	ll	ll	ll	lm	ll	lm	ll	ll	ll	ll	ll	ll	lm	lm	ll	ll	lm	lm	lm	lm	lm	lm	ll	lm	lm	lm	lm	ll	ll	ll	lm	lm	lm	lm	lm	lm
Marker471696	LG3	<lmxll>	ll	lm	ll	ll	ll	lm	lm	ll	ll	ll	ll	lm	lm	lm	ll	lm	ll	lm	lm	lm	lm	lm	lm	ll	ll	lm	lm	ll	ll	ll	ll	ll	ll	lm	ll	ll	ll	ll	lm	lm	lm	ll	ll	ll	ll	ll	ll
Marker625515	LG3	<lmxll>	ll	lm	ll	ll	ll	lm	lm	ll	ll	ll	ll	lm	lm	lm	ll	lm	ll	lm	lm	lm	lm	lm	lm	ll	ll	lm	lm	ll	ll	ll	ll	ll	ll	lm	ll	ll	ll	ll	lm	lm	lm	ll	ll	ll	ll	ll	ll
Marker471694	LG3	<lmxll>	ll	lm	ll	ll	ll	lm	lm	ll	ll	ll	ll	lm	lm	lm	ll	lm	ll	lm	lm	lm	lm	lm	lm	ll	ll	lm	lm	ll	ll	ll	ll	ll	ll	lm	ll	ll	ll	ll	lm	lm	lm	ll	ll	ll	ll	ll	ll
Marker471693	LG3	<lmxll>	lm	ll	lm	lm	lm	ll	ll	lm	lm	lm	lm	ll	ll	ll	lm	ll	lm	ll	ll	ll	ll	ll	ll	lm	lm	ll	ll	lm	lm	lm	lm	lm	lm	ll	lm	lm	lm	lm	ll	ll	ll	lm	ll	lm	lm	lm	lm
Marker471692	LG3	<lmxll>	lm	ll	lm	lm	lm	ll	ll	lm	lm	lm	lm	ll	ll	ll	lm	ll	lm	ll	ll	ll	ll	ll	ll	lm	lm	ll	ll	lm	lm	lm	lm	lm	lm	ll	lm	lm	lm	lm	ll	ll	ll	lm	ll	lm	lm	lm	lm
Marker625511	LG3	<lmxll>	lm	ll	lm	lm	lm	ll	ll	lm	lm	lm	lm	ll	ll	ll	lm	ll	lm	ll	ll	ll	ll	ll	ll	lm	lm	ll	ll	lm	lm	lm	lm	lm	lm	ll	lm	lm	lm	lm	ll	ll	ll	lm	lm	lm	lm	lm	lm
Marker297421	LG3	<nnxnp>	nn	np	nn	np	np	nn	np	nn	nn	nn	np	np	nn	np	nn	nn	np	np	nn	np	np	nn	np	np	nn	nn	np	np	nn	nn	nn	np	nn	np	nn	nn	np	nn	nn	nn	np	np	nn	np	nn	np	np
Marker492447	LG3	<nnxnp>	nn	np	nn	np	np	nn	np	nn	nn	nn	np	np	nn	np	nn	nn	np	np	nn	np	np	nn	np	np	nn	nn	np	np	nn	nn	nn	np	nn	np	nn	nn	np	nn	nn	nn	np	np	nn	np	nn	np	np
Marker233510	LG3	<nnxnp>	nn	np	nn	np	np	nn	np	nn	nn	nn	np	np	nn	np	nn	nn	np	np	nn	np	np	nn	np	np	nn	nn	np	np	nn	nn	nn	np	nn	np	nn	nn	np	nn	nn	nn	np	np	nn	np	nn	np	np
Marker233514	LG3	<nnxnp>	nn	np	nn	np	np	nn	np	nn	nn	nn	np	np	nn	np	nn	nn	np	np	nn	np	np	nn	np	np	nn	nn	np	np	nn	nn	nn	np	nn	np	nn	nn	np	nn	nn	nn	np	np	nn	np	nn	np	np
Marker492444	LG3	<nnxnp>	nn	np	nn	np	np	nn	np	nn	nn	nn	np	np	nn	np	nn	nn	np	np	nn	np	np	nn	np	np	nn	nn	np	np	nn	nn	nn	np	nn	np	nn	nn	np	nn	nn	nn	np	np	nn	np	nn	np	np
Marker233515	LG3	<nnxnp>	nn	np	nn	np	np	nn	np	nn	nn	nn	np	np	nn	np	nn	nn	np	np	nn	np	np	nn	np	np	nn	nn	np	np	nn	nn	nn	np	nn	np	nn	nn	np	nn	nn	nn	np	np	nn	np	nn	np	np
Marker233517	LG3	<nnxnp>	nn	np	nn	np	np	nn	np	nn	nn	nn	np	np	nn	np	nn	nn	np	np	nn	np	np	nn	np	np	nn	nn	np	np	nn	nn	nn	np	nn	np	nn	nn	np	nn	nn	nn	np	np	nn	np	nn	np	np
Marker274178	LG3	<lmxll>	lm	lm	ll	ll	ll	lm	lm	ll	ll	ll	ll	lm	lm	lm	ll	lm	ll	lm	lm	lm	lm	lm	lm	ll	ll	lm	lm	ll	ll	lm	ll	ll	ll	lm	ll	ll	ll	ll	lm	lm	lm	ll	ll	ll	ll	ll	ll
Marker625510	LG3	<hkxhk>	hk	hk	hk	kk	kk	hh	hk	hk	hk	kk	kk	hk	hh	hk	hk	hh	kk	hk	hh	hk	hk	hh	hk	kk	hk	hh	hk	kk	hk	hk	hk	kk	hk	hk	hk	hk	kk	hk	hh	hh	hk	kk	hk	kk	hk	kk	kk
Marker625508	LG3	<hkxhk>	hk	hk	hk	kk	kk	hh	hk	hk	hk	kk	kk	hk	hh	hk	hk	hh	kk	hk	hh	hk	hk	hh	hk	kk	hk	hh	hk	kk	hk	hk	hk	kk	hk	hk	hk	hk	kk	hk	hh	hh	hk	kk	hk	kk	hk	kk	kk
Marker625506	LG3	<hkxhk>	hk	hk	hk	kk	kk	hh	hk	hk	hk	kk	kk	hk	hh	hk	hk	hh	kk	hk	hh	hk	hk	hh	hk	kk	hk	hh	hk	kk	hk	hk	hk	kk	hk	hk	hk	hk	kk	hk	hh	hh	hk	kk	hk	kk	hk	kk	kk
Marker625513	LG3	<nnxnp>	nn	np	nn	np	np	nn	np	nn	nn	np	np	np	nn	np	nn	nn	np	np	nn	np	np	nn	np	np	nn	nn	np	np	nn	nn	nn	np	nn	np	nn	nn	np	nn	nn	nn	np	np	nn	np	nn	np	np
Marker471691	LG3	<nnxnp>	np	nn	np	nn	nn	np	nn	np	np	nn	nn	nn	np	nn	np	np	nn	nn	np	nn	nn	np	nn	nn	np	np	nn	nn	np	np	np	nn	np	nn	np	np	nn	np	np	np	nn	nn	np	nn	np	nn	nn
Marker625509	LG3	<nnxnp>	nn	np	nn	np	np	nn	np	nn	nn	np	np	np	nn	np	nn	nn	np	np	nn	np	np	nn	np	np	nn	nn	np	np	nn	nn	nn	np	nn	np	nn	nn	np	nn	nn	nn	np	np	nn	np	nn	np	np
Marker625514	LG3	<nnxnp>	nn	np	nn	np	np	nn	np	nn	nn	np	np	np	nn	np	nn	nn	np	np	nn	np	np	nn	np	np	nn	nn	np	np	nn	nn	nn	np	nn	np	nn	nn	np	nn	nn	nn	np	np	nn	np	nn	np	np
Marker625505	LG3	<nnxnp>	nn	np	nn	np	np	nn	np	nn	nn	np	np	np	nn	np	nn	nn	np	np	nn	np	np	nn	np	np	nn	nn	np	np	nn	nn	nn	np	nn	np	nn	nn	np	nn	nn	nn	np	np	nn	np	nn	np	np
Marker625512	LG3	<nnxnp>	nn	np	nn	np	np	nn	np	nn	nn	np	np	np	nn	np	nn	nn	np	np	nn	np	np	nn	np	np	nn	nn	np	np	nn	nn	nn	np	nn	np	nn	nn	np	nn	nn	nn	np	np	nn	np	nn	np	np
Marker625517	LG3	<nnxnp>	nn	np	nn	np	np	nn	np	nn	nn	np	np	np	nn	np	nn	nn	np	np	nn	np	np	nn	np	np	nn	nn	np	np	nn	nn	nn	np	nn	np	nn	nn	np	nn	nn	nn	np	np	nn	np	nn	np	np
Marker625504	LG3	<nnxnp>	nn	np	nn	np	np	nn	np	nn	nn	np	np	np	nn	np	nn	nn	np	np	nn	np	np	nn	np	np	nn	nn	np	np	nn	nn	nn	np	nn	np	nn	nn	np	nn	nn	nn	np	np	nn	np	nn	np	np
Marker625503	LG3	<nnxnp>	nn	np	nn	np	np	nn	np	nn	nn	np	np	np	nn	np	nn	nn	np	np	nn	np	np	nn	np	np	nn	nn	np	np	nn	nn	nn	np	nn	np	nn	nn	np	nn	nn	nn	np	np	nn	np	nn	np	np
Marker388344	LG3	<lmxll>	lm	lm	ll	ll	ll	lm	lm	ll	ll	ll	ll	lm	lm	lm	lm	lm	lm	lm	lm	lm	lm	lm	lm	ll	ll	lm	lm	ll	ll	lm	ll	ll	ll	lm	ll	ll	ll	ll	lm	lm	lm	ll	ll	ll	ll	ll	ll
Marker388348	LG3	<lmxll>	lm	lm	ll	ll	ll	lm	lm	ll	ll	ll	ll	lm	lm	lm	lm	lm	lm	lm	lm	lm	lm	lm	lm	ll	ll	lm	lm	ll	ll	lm	ll	ll	ll	lm	ll	ll	ll	ll	lm	lm	lm	ll	ll	ll	ll	ll	ll
Marker506758	LG3	<lmxll>	ll	ll	lm	lm	lm	ll	ll	lm	lm	lm	lm	ll	ll	ll	ll	ll	lm	ll	ll	ll	ll	ll	ll	lm	lm	ll	lm	lm	lm	ll	lm	lm	lm	ll	lm	lm	lm	lm	ll	ll	ll	lm	lm	lm	lm	lm	lm
Marker506759	LG3	<lmxll>	lm	lm	ll	ll	ll	lm	lm	ll	ll	ll	ll	lm	lm	lm	lm	lm	ll	lm	lm	lm	lm	lm	lm	ll	ll	lm	ll	ll	ll	lm	ll	ll	ll	lm	ll	ll	ll	ll	lm	lm	lm	ll	ll	ll	ll	ll	ll
Marker274176	LG3	<nnxnp>	np	nn	np	nn	nn	np	nn	np	np	nn	nn	nn	np	nn	np	np	nn	nn	np	nn	nn	np	nn	nn	np	np	nn	nn	np	np	np	nn	np	nn	np	nn	nn	np	np	np	nn	nn	np	nn	np	nn	nn
Marker274177	LG3	<nnxnp>	np	nn	np	nn	nn	np	nn	np	np	nn	nn	nn	np	nn	np	np	nn	nn	np	nn	nn	np	nn	nn	np	np	nn	nn	np	np	np	nn	np	nn	np	nn	nn	np	np	np	nn	nn	np	nn	np	nn	nn
Marker625516	LG3	<nnxnp>	np	nn	np	nn	nn	np	nn	np	np	nn	nn	nn	np	nn	np	np	nn	nn	np	nn	nn	np	nn	nn	np	np	nn	nn	np	np	np	nn	np	nn	np	nn	nn	np	np	np	nn	nn	np	nn	np	nn	nn
Marker355736	LG3	<lmxll>	ll	ll	lm	lm	lm	ll	ll	ll	lm	lm	lm	ll	ll	ll	ll	ll	lm	ll	ll	ll	lm	ll	ll	ll	lm	ll	lm	ll	lm	ll	ll	lm	lm	ll	lm	lm	ll	lm	ll	ll	ll	ll	lm	ll	lm	lm	lm
Marker355735	LG3	<lmxll>	ll	ll	lm	lm	lm	ll	ll	ll	lm	lm	lm	ll	ll	ll	ll	ll	lm	ll	ll	ll	lm	ll	ll	ll	lm	ll	lm	ll	lm	ll	ll	lm	lm	ll	lm	lm	ll	lm	ll	ll	ll	ll	lm	ll	lm	lm	lm
Marker503317	LG3	<nnxnp>	np	nn	np	nn	nn	np	nn	np	np	nn	nn	nn	np	nn	np	np	nn	nn	np	nn	nn	np	nn	nn	np	np	nn	nn	np	np	np	nn	np	nn	np	nn	nn	np	np	np	nn	nn	np	nn	np	nn	nn
Marker503316	LG3	<nnxnp>	np	nn	np	nn	nn	np	nn	np	np	nn	nn	nn	np	nn	np	np	nn	nn	np	nn	nn	np	nn	nn	np	np	nn	nn	np	np	np	nn	np	nn	np	nn	nn	np	np	np	nn	nn	np	nn	np	nn	nn
Marker503318	LG3	<nnxnp>	np	nn	np	nn	nn	np	nn	np	np	nn	nn	nn	np	nn	np	np	nn	nn	np	nn	nn	np	nn	nn	np	np	nn	nn	np	np	np	nn	np	nn	np	nn	nn	np	np	np	nn	nn	np	nn	np	nn	nn
Marker503319	LG3	<nnxnp>	np	nn	np	nn	nn	np	nn	np	np	nn	nn	nn	np	nn	np	np	nn	nn	np	nn	nn	np	nn	nn	np	np	nn	nn	np	np	np	nn	np	nn	np	nn	nn	np	np	np	nn	nn	np	nn	np	nn	nn
Marker485069	LG3	<lmxll>	lm	lm	ll	ll	ll	lm	lm	ll	ll	ll	lm	lm	lm	lm	lm	lm	ll	lm	lm	lm	ll	lm	lm	ll	ll	lm	ll	lm	ll	lm	ll	ll	lm	lm	ll	ll	ll	lm	lm	lm	lm	ll	ll	ll	ll	ll	ll
Marker439903	LG3	<lmxll>	ll	ll	lm	lm	lm	ll	ll	lm	lm	lm	ll	ll	ll	ll	ll	ll	lm	ll	ll	ll	lm	ll	ll	lm	lm	ll	lm	ll	lm	ll	lm	lm	ll	ll	lm	lm	lm	ll	ll	ll	ll	lm	lm	lm	lm	lm	lm
Marker589766	LG3	<lmxll>	lm	lm	ll	ll	ll	lm	lm	ll	ll	ll	lm	lm	lm	lm	lm	lm	ll	lm	lm	lm	ll	lm	lm	ll	ll	lm	ll	lm	ll	lm	ll	ll	lm	lm	ll	ll	ll	lm	lm	lm	lm	ll	ll	ll	ll	ll	ll
Marker598767	LG3	<lmxll>	lm	lm	ll	ll	ll	lm	lm	ll	ll	ll	ll	lm	lm	lm	lm	lm	ll	lm	lm	lm	ll	lm	lm	ll	ll	lm	ll	lm	ll	lm	ll	ll	lm	lm	ll	ll	ll	lm	lm	lm	lm	ll	ll	ll	ll	ll	ll
Marker598763	LG3	<lmxll>	ll	ll	lm	lm	lm	ll	ll	lm	lm	lm	lm	ll	ll	ll	ll	ll	lm	ll	ll	ll	lm	ll	ll	lm	lm	ll	lm	ll	lm	ll	lm	lm	ll	ll	lm	lm	lm	ll	ll	ll	ll	lm	lm	lm	lm	lm	lm
Marker589437	LG3	<lmxll>	lm	lm	ll	ll	ll	lm	lm	ll	ll	ll	ll	lm	lm	lm	lm	lm	ll	lm	ll	lm	ll	lm	lm	ll	ll	lm	ll	lm	ll	lm	ll	ll	lm	lm	ll	ll	ll	lm	lm	lm	lm	ll	ll	ll	ll	ll	ll
Marker589434	LG3	<lmxll>	ll	ll	lm	lm	lm	ll	ll	lm	lm	lm	lm	ll	ll	ll	ll	ll	lm	ll	lm	ll	lm	ll	ll	lm	lm	ll	lm	ll	lm	ll	lm	lm	ll	ll	lm	lm	lm	ll	ll	ll	ll	lm	lm	lm	lm	lm	lm
Marker589431	LG3	<lmxll>	ll	ll	lm	lm	lm	ll	ll	lm	lm	lm	lm	ll	ll	ll	ll	ll	lm	ll	lm	ll	lm	ll	ll	lm	lm	ll	lm	ll	lm	ll	lm	lm	ll	ll	lm	lm	lm	ll	ll	ll	ll	lm	lm	lm	lm	lm	lm
Marker439904	LG3	<nnxnp>	nn	np	nn	np	np	nn	np	nn	nn	np	np	np	nn	np	nn	nn	np	np	nn	np	np	nn	np	nn	nn	nn	np	nn	nn	nn	np	np	nn	np	nn	np	np	nn	nn	nn	np	np	nn	np	np	np	np
Marker439905	LG3	<nnxnp>	nn	np	nn	np	np	nn	np	nn	nn	np	np	np	nn	np	nn	nn	np	np	nn	np	np	nn	np	nn	nn	nn	np	nn	nn	nn	np	np	nn	np	nn	np	np	nn	nn	nn	np	np	nn	np	np	np	np
Marker598761	LG3	<nnxnp>	np	nn	np	nn	nn	np	nn	np	np	nn	nn	nn	np	nn	np	np	nn	nn	np	nn	nn	np	nn	np	np	np	nn	np	np	np	nn	nn	np	nn	np	nn	nn	np	np	np	nn	nn	np	nn	nn	nn	nn
Marker598766	LG3	<nnxnp>	np	nn	np	nn	nn	np	nn	np	np	nn	nn	nn	np	nn	np	np	nn	nn	np	nn	nn	np	nn	np	np	np	nn	np	np	np	nn	nn	np	nn	np	nn	nn	np	np	np	nn	nn	np	nn	nn	nn	nn
Marker598762	LG3	<nnxnp>	np	nn	np	nn	nn	np	nn	np	np	nn	nn	nn	np	nn	np	np	nn	nn	np	nn	nn	np	nn	np	np	np	nn	np	np	np	nn	nn	np	nn	np	nn	nn	np	np	np	nn	nn	np	nn	nn	nn	nn
Marker604671	LG3	<lmxll>	ll	ll	lm	lm	lm	ll	ll	lm	lm	lm	lm	ll	ll	ll	ll	ll	lm	ll	lm	ll	lm	ll	ll	lm	lm	ll	lm	ll	lm	ll	lm	lm	ll	ll	lm	lm	lm	ll	ll	ll	ll	lm	lm	lm	lm	lm	lm
Marker619354	LG3	<lmxll>	ll	ll	lm	lm	lm	ll	ll	lm	lm	lm	lm	ll	ll	ll	ll	ll	lm	ll	lm	ll	lm	ll	ll	lm	lm	ll	lm	ll	lm	ll	lm	lm	ll	ll	lm	lm	lm	ll	ll	ll	ll	lm	lm	lm	lm	lm	lm
Marker382467	LG3	<lmxll>	lm	lm	ll	ll	ll	lm	lm	ll	ll	ll	ll	lm	lm	lm	lm	lm	ll	lm	ll	lm	lm	lm	lm	ll	ll	lm	ll	lm	ll	lm	ll	ll	lm	lm	ll	ll	ll	lm	lm	lm	lm	ll	ll	ll	ll	ll	ll
Marker382463	LG3	<lmxll>	lm	lm	ll	ll	ll	lm	lm	ll	ll	ll	ll	lm	lm	lm	lm	lm	ll	lm	ll	lm	lm	lm	lm	ll	ll	lm	ll	lm	ll	lm	ll	ll	lm	lm	ll	ll	ll	lm	lm	lm	lm	ll	ll	ll	ll	ll	ll
Marker382460	LG3	<lmxll>	lm	lm	ll	ll	ll	lm	lm	ll	ll	ll	ll	lm	lm	lm	lm	lm	ll	lm	ll	lm	lm	lm	lm	ll	ll	lm	ll	lm	ll	lm	ll	ll	lm	lm	ll	ll	ll	lm	lm	lm	lm	ll	ll	ll	ll	ll	ll
Marker359429	LG3	<lmxll>	lm	lm	ll	ll	ll	lm	lm	ll	ll	ll	ll	lm	lm	lm	lm	lm	ll	lm	ll	lm	ll	lm	lm	ll	ll	lm	ll	lm	ll	lm	ll	ll	lm	lm	ll	ll	ll	lm	lm	lm	lm	ll	ll	ll	ll	ll	ll
Marker210875	LG3	<lmxll>	lm	lm	ll	ll	ll	lm	lm	ll	ll	ll	ll	lm	lm	lm	lm	lm	ll	lm	ll	lm	ll	lm	lm	ll	ll	lm	ll	lm	ll	lm	ll	ll	lm	lm	ll	ll	ll	lm	lm	lm	lm	ll	ll	ll	ll	ll	ll
Marker210872	LG3	<lmxll>	lm	lm	ll	ll	ll	lm	lm	ll	ll	ll	ll	lm	lm	lm	lm	lm	ll	lm	ll	lm	ll	lm	lm	ll	ll	lm	ll	lm	ll	lm	ll	ll	lm	lm	ll	ll	ll	lm	lm	lm	lm	ll	ll	ll	ll	ll	ll
Marker382459	LG3	<efxeg>	--	ef	eg	ee	ee	fg	ef	eg	--	ee	--	ef	--	ef	fg	fg	ee	ef	eg	ef	ee	--	ef	eg	eg	fg	ee	fg	eg	fg	ee	ee	fg	ef	eg	ee	ee	fg	fg	fg	ef	ee	eg	ee	ee	ee	ee
Marker589428	LG3	<nnxnp>	np	nn	np	nn	nn	np	nn	np	np	nn	np	nn	np	nn	np	np	nn	nn	np	nn	nn	np	nn	np	np	np	nn	np	np	np	nn	nn	np	nn	np	nn	nn	np	np	np	nn	nn	np	nn	nn	nn	nn
Marker283401	LG3	<nnxnp>	nn	np	nn	np	np	nn	np	nn	nn	np	nn	np	nn	np	nn	nn	np	np	nn	np	np	nn	np	nn	nn	nn	np	nn	nn	nn	np	np	nn	np	nn	np	np	nn	nn	nn	np	np	nn	np	np	np	np
Marker589435	LG3	<nnxnp>	np	nn	np	nn	nn	np	nn	np	np	nn	np	nn	np	nn	np	np	nn	nn	np	nn	nn	np	nn	np	np	np	nn	np	np	np	nn	nn	np	nn	np	nn	nn	np	np	np	nn	nn	np	nn	nn	nn	nn
Marker589429	LG3	<nnxnp>	np	nn	np	nn	nn	np	nn	np	np	nn	np	nn	np	nn	np	np	nn	nn	np	nn	nn	np	nn	np	np	np	nn	np	np	np	nn	nn	np	nn	np	nn	nn	np	np	np	nn	nn	np	nn	nn	nn	nn
Marker589433	LG3	<nnxnp>	np	nn	np	nn	nn	np	nn	np	np	nn	np	nn	np	nn	np	np	nn	nn	np	nn	nn	np	nn	np	np	np	nn	np	np	np	nn	nn	np	nn	np	nn	nn	np	np	np	nn	nn	np	nn	nn	nn	nn
Marker589432	LG3	<nnxnp>	np	nn	np	nn	nn	np	nn	np	np	nn	np	nn	np	nn	np	np	nn	nn	np	nn	nn	np	nn	np	np	np	nn	np	np	np	nn	nn	np	nn	np	nn	nn	np	np	np	nn	nn	np	nn	nn	nn	nn
Marker589430	LG3	<nnxnp>	np	nn	np	nn	nn	np	nn	np	np	nn	np	nn	np	nn	np	np	nn	nn	np	nn	nn	np	nn	np	np	np	nn	np	np	np	nn	nn	np	nn	np	nn	nn	np	np	np	nn	nn	np	nn	nn	nn	nn
Marker441407	LG3	<lmxll>	ll	ll	lm	lm	lm	ll	ll	lm	lm	lm	lm	ll	ll	ll	ll	ll	lm	ll	lm	ll	lm	ll	ll	lm	lm	ll	lm	ll	lm	ll	lm	lm	ll	ll	lm	lm	lm	ll	lm	ll	ll	lm	lm	lm	lm	lm	lm
Marker623499	LG3	<lmxll>	lm	lm	ll	ll	ll	lm	lm	ll	ll	ll	ll	lm	lm	lm	lm	ll	ll	lm	ll	lm	ll	lm	lm	ll	ll	lm	ll	lm	lm	lm	ll	ll	lm	lm	ll	ll	ll	lm	ll	lm	ll	ll	ll	ll	ll	ll	ll
Marker623498	LG3	<lmxll>	lm	lm	ll	ll	ll	lm	lm	ll	ll	ll	ll	lm	lm	lm	lm	ll	ll	lm	ll	lm	ll	lm	lm	ll	ll	lm	ll	lm	lm	lm	ll	ll	lm	lm	ll	ll	ll	lm	ll	lm	ll	ll	ll	ll	ll	ll	ll
Marker382465	LG3	<nnxnp>	--	nn	np	nn	nn	np	nn	np	--	nn	--	nn	--	nn	np	np	nn	nn	np	nn	nn	--	nn	np	np	np	nn	np	np	np	nn	nn	np	nn	np	nn	nn	np	np	np	nn	nn	np	nn	nn	nn	nn
Marker382466	LG3	<nnxnp>	--	np	nn	np	np	nn	np	nn	--	np	--	np	--	np	nn	nn	np	np	nn	np	np	--	np	nn	nn	nn	np	nn	nn	nn	np	np	nn	np	nn	np	np	nn	nn	np	np	np	nn	np	np	np	np
Marker382469	LG3	<nnxnp>	--	np	nn	np	np	nn	np	nn	--	np	--	np	--	np	nn	nn	np	np	nn	np	np	--	np	nn	nn	nn	np	nn	nn	nn	np	np	nn	np	nn	np	np	nn	nn	np	np	np	nn	np	np	np	np
Marker618572	LG3	<lmxll>	lm	lm	ll	ll	ll	lm	lm	ll	ll	ll	ll	lm	lm	lm	lm	lm	ll	lm	ll	lm	ll	lm	lm	ll	ll	lm	ll	lm	ll	lm	ll	ll	lm	lm	ll	ll	ll	lm	ll	lm	ll	ll	ll	ll	ll	ll	ll
Marker618576	LG3	<lmxll>	lm	lm	ll	ll	ll	lm	lm	ll	ll	ll	ll	lm	lm	lm	lm	lm	ll	lm	ll	lm	ll	lm	lm	ll	ll	lm	ll	lm	ll	lm	ll	ll	lm	lm	ll	ll	ll	lm	ll	lm	ll	ll	ll	ll	ll	ll	ll
Marker618573	LG3	<lmxll>	lm	lm	ll	ll	ll	lm	lm	ll	ll	ll	ll	lm	lm	lm	lm	lm	ll	lm	ll	lm	ll	lm	lm	ll	ll	lm	ll	lm	ll	lm	ll	ll	lm	lm	ll	ll	ll	lm	ll	lm	ll	ll	ll	ll	ll	ll	ll
Marker677120	LG3	<lmxll>	lm	lm	ll	ll	ll	lm	lm	ll	ll	ll	ll	lm	lm	lm	lm	lm	ll	lm	ll	lm	ll	lm	lm	ll	ll	lm	ll	lm	ll	lm	ll	ll	lm	lm	ll	ll	ll	lm	ll	lm	ll	ll	ll	ll	ll	ll	ll
Marker213045	LG3	<lmxll>	ll	ll	lm	lm	lm	ll	ll	lm	lm	lm	lm	ll	ll	ll	ll	ll	lm	ll	lm	ll	lm	ll	ll	lm	lm	ll	lm	ll	lm	ll	lm	lm	ll	ll	lm	lm	lm	ll	lm	ll	lm	lm	lm	lm	lm	lm	lm
Marker618575	LG3	<lmxll>	ll	ll	lm	lm	lm	ll	ll	lm	lm	lm	lm	ll	ll	ll	ll	ll	lm	ll	lm	ll	lm	ll	ll	lm	ll	ll	lm	ll	lm	ll	lm	lm	ll	ll	lm	lm	lm	ll	lm	ll	lm	lm	lm	lm	lm	lm	lm
Marker618577	LG3	<lmxll>	ll	ll	lm	lm	lm	ll	ll	lm	lm	lm	lm	ll	ll	ll	ll	ll	lm	ll	lm	ll	lm	ll	ll	lm	ll	ll	lm	ll	lm	ll	lm	lm	ll	ll	lm	lm	lm	ll	lm	ll	lm	lm	lm	lm	lm	lm	lm
Marker101679	LG3	<nnxnp>	np	np	np	nn	np	nn	nn	nn	np	nn	np	nn	np	np	nn	np	nn	nn	np	nn	nn	np	np	np	np	np	nn	np	np	np	np	nn	np	nn	np	nn	nn	nn	np	nn	nn	np	np	nn	np	nn	nn
Marker101677	LG3	<nnxnp>	np	np	np	nn	np	nn	nn	nn	np	nn	np	nn	np	np	nn	np	nn	nn	np	nn	nn	np	np	np	np	np	nn	np	np	np	np	nn	np	nn	np	nn	nn	nn	np	nn	nn	np	np	nn	np	nn	nn
Marker101678	LG3	<nnxnp>	np	np	np	nn	np	nn	nn	nn	np	nn	np	nn	np	np	nn	np	nn	nn	np	nn	nn	np	np	np	np	np	nn	np	np	np	np	nn	np	nn	np	nn	nn	nn	np	nn	nn	np	np	nn	np	nn	nn
Marker467900	LG3	<hkxhk>	hh	hh	hk	hk	hk	hk	hk	kk	hk	kk	hk	hk	hh	hh	hk	hh	kk	hk	hk	hk	kk	hh	hh	hk	hk	hh	kk	hh	hk	hh	hk	kk	hh	hk	hk	kk	kk	hk	hk	hk	kk	hk	hk	kk	hk	kk	kk
Marker677119	LG3	<lmxll>	lm	lm	ll	lm	ll	lm	lm	ll	ll	ll	ll	lm	lm	lm	lm	lm	ll	lm	ll	lm	ll	lm	lm	ll	ll	lm	ll	lm	ll	lm	ll	ll	lm	lm	ll	ll	ll	lm	ll	lm	ll	ll	ll	ll	ll	ll	ll
Marker677118	LG3	<lmxll>	lm	lm	ll	lm	ll	lm	lm	ll	ll	ll	ll	lm	lm	lm	lm	lm	ll	lm	ll	lm	ll	lm	lm	ll	ll	lm	ll	lm	ll	lm	ll	ll	lm	lm	ll	ll	ll	lm	ll	lm	ll	ll	ll	ll	ll	ll	ll
Marker101667	LG3	<nnxnp>	nn	nn	nn	np	nn	np	np	np	nn	np	nn	np	nn	nn	np	nn	np	np	nn	np	np	nn	nn	nn	nn	nn	np	nn	nn	nn	nn	np	nn	np	nn	np	np	np	nn	np	np	nn	nn	np	nn	np	np
Marker101680	LG3	<nnxnp>	nn	nn	nn	np	nn	np	np	np	nn	np	nn	np	nn	nn	np	nn	np	np	nn	np	np	nn	nn	nn	nn	nn	np	nn	nn	nn	nn	np	nn	np	nn	np	np	np	nn	np	np	nn	nn	np	nn	np	np
Marker467904	LG3	<nnxnp>	nn	nn	nn	np	nn	np	np	np	nn	np	nn	np	nn	nn	np	nn	np	np	nn	np	np	nn	nn	nn	nn	nn	np	nn	nn	nn	nn	np	nn	np	nn	np	np	np	nn	np	np	nn	nn	np	nn	np	np
Marker467899	LG3	<nnxnp>	nn	nn	nn	np	nn	np	np	np	nn	np	nn	np	nn	nn	np	nn	np	np	nn	np	np	nn	nn	nn	nn	nn	np	nn	nn	nn	nn	np	nn	np	nn	np	np	np	nn	np	np	nn	nn	np	nn	np	np
Marker312423	LG3	<nnxnp>	nn	nn	nn	np	np	np	np	nn	nn	np	nn	np	nn	np	nn	nn	np	np	nn	np	np	nn	np	nn	nn	nn	np	nn	nn	nn	np	np	nn	np	nn	np	np	nn	nn	nn	np	nn	nn	np	np	np	np
Marker619356	LG3	<nnxnp>	np	np	np	nn	nn	nn	nn	np	np	nn	np	nn	np	nn	np	np	nn	nn	np	nn	nn	np	nn	np	np	np	nn	np	np	np	nn	nn	np	nn	np	nn	nn	np	np	np	nn	np	np	nn	nn	nn	nn
Marker547628	LG3	<nnxnp>	np	np	np	nn	nn	nn	nn	np	np	nn	np	nn	np	nn	np	np	nn	nn	np	nn	nn	np	nn	np	np	np	nn	np	np	np	nn	nn	np	nn	np	nn	nn	np	np	np	nn	np	np	nn	nn	nn	nn
Marker603578	LG3	<lmxll>	ll	ll	lm	ll	lm	ll	ll	lm	lm	lm	lm	ll	ll	ll	ll	ll	lm	ll	lm	ll	lm	ll	ll	lm	lm	ll	lm	ll	lm	ll	lm	lm	ll	ll	lm	lm	lm	ll	lm	ll	lm	lm	lm	lm	lm	lm	lm
Marker603580	LG3	<lmxll>	ll	ll	lm	ll	lm	ll	ll	lm	lm	lm	lm	ll	ll	ll	ll	ll	lm	ll	lm	ll	lm	ll	ll	lm	lm	ll	lm	ll	lm	ll	lm	lm	ll	ll	lm	lm	lm	ll	lm	ll	lm	lm	lm	lm	lm	lm	lm
Marker598747	LG3	<lmxll>	lm	lm	ll	lm	ll	lm	lm	ll	ll	ll	ll	lm	lm	lm	lm	lm	ll	lm	ll	lm	ll	lm	lm	ll	ll	lm	ll	lm	ll	lm	ll	ll	lm	lm	ll	ll	ll	lm	ll	lm	ll	ll	ll	ll	ll	ll	ll
Marker603577	LG3	<lmxll>	lm	lm	ll	lm	ll	lm	lm	ll	ll	ll	ll	lm	lm	lm	lm	lm	ll	lm	ll	lm	lm	lm	lm	ll	ll	lm	ll	lm	ll	lm	ll	ll	lm	lm	ll	ll	ll	lm	ll	lm	ll	ll	ll	ll	ll	ll	ll
Marker603581	LG3	<lmxll>	lm	lm	ll	lm	ll	lm	lm	ll	ll	ll	ll	lm	lm	lm	lm	lm	ll	lm	ll	lm	lm	lm	lm	ll	ll	lm	ll	lm	ll	lm	ll	ll	lm	lm	ll	ll	ll	lm	ll	lm	ll	ll	ll	ll	ll	ll	ll
Marker67970	LG3	<nnxnp>	np	np	np	nn	np	nn	nn	nn	np	nn	np	nn	np	np	nn	np	nn	nn	np	nn	nn	np	np	np	np	np	nn	np	nn	np	np	nn	np	nn	np	nn	nn	nn	np	nn	nn	np	np	nn	np	nn	nn
Marker67969	LG3	<nnxnp>	np	np	np	nn	np	nn	nn	nn	np	nn	np	nn	np	np	nn	np	nn	nn	np	nn	nn	np	np	np	np	np	nn	np	nn	np	np	nn	np	nn	np	nn	nn	nn	np	nn	nn	np	np	nn	np	nn	nn
Marker541367	LG3	<lmxll>	lm	ll	ll	lm	ll	lm	lm	ll	ll	ll	ll	lm	lm	lm	lm	lm	ll	lm	ll	lm	ll	lm	lm	ll	ll	lm	ll	lm	ll	lm	ll	ll	lm	lm	ll	ll	ll	lm	ll	lm	ll	ll	ll	ll	ll	ll	ll
Marker541368	LG3	<lmxll>	lm	ll	ll	lm	ll	lm	lm	ll	ll	ll	ll	lm	lm	lm	lm	lm	ll	lm	ll	lm	ll	lm	lm	ll	ll	lm	ll	lm	ll	lm	ll	ll	lm	lm	ll	ll	ll	lm	ll	lm	ll	ll	ll	ll	ll	ll	ll
Marker101666	LG3	<lmxll>	ll	lm	lm	ll	lm	ll	ll	lm	lm	lm	lm	ll	ll	ll	ll	ll	lm	ll	lm	ll	lm	ll	ll	lm	lm	ll	lm	ll	lm	ll	lm	lm	ll	ll	lm	lm	lm	ll	lm	ll	lm	lm	lm	lm	lm	lm	lm
Marker467901	LG3	<lmxll>	ll	lm	lm	ll	lm	ll	ll	lm	lm	lm	lm	ll	ll	ll	ll	ll	lm	ll	lm	ll	lm	ll	ll	lm	lm	ll	lm	ll	lm	ll	lm	lm	ll	ll	lm	lm	lm	ll	lm	ll	lm	lm	lm	lm	lm	lm	lm
Marker541372	LG3	<lmxll>	lm	ll	ll	lm	ll	lm	lm	ll	ll	ll	ll	lm	lm	lm	lm	lm	ll	lm	ll	lm	ll	lm	lm	ll	ll	lm	ll	lm	ll	lm	ll	ll	lm	lm	ll	ll	ll	lm	ll	lm	ll	ll	ll	ll	ll	ll	ll
Marker67971	LG3	<lmxll>	ll	lm	lm	ll	lm	ll	ll	lm	lm	lm	lm	ll	ll	ll	ll	ll	lm	ll	lm	ll	lm	ll	ll	lm	lm	ll	lm	ll	lm	ll	lm	lm	ll	ll	lm	lm	lm	ll	lm	ll	lm	lm	lm	lm	lm	lm	lm
Marker467903	LG3	<lmxll>	lm	ll	ll	lm	ll	lm	lm	ll	ll	ll	ll	lm	lm	lm	lm	lm	ll	lm	ll	lm	ll	lm	lm	ll	ll	lm	ll	lm	ll	lm	ll	ll	lm	lm	ll	ll	ll	lm	ll	lm	ll	ll	ll	ll	ll	ll	ll
Marker519327	LG3	<lmxll>	ll	lm	lm	ll	lm	ll	ll	lm	lm	lm	lm	ll	ll	ll	ll	ll	lm	ll	lm	ll	lm	ll	ll	lm	lm	ll	lm	ll	lm	ll	lm	lm	ll	ll	lm	lm	lm	ll	lm	ll	lm	lm	lm	lm	lm	lm	lm
Marker478703	LG3	<lmxll>	lm	ll	ll	lm	ll	lm	lm	ll	ll	ll	ll	lm	lm	lm	lm	lm	lm	lm	ll	lm	ll	lm	lm	ll	ll	lm	ll	lm	ll	lm	ll	ll	lm	lm	ll	ll	ll	lm	ll	lm	ll	ll	ll	ll	ll	ll	lm
Marker239140	LG3	<lmxll>	ll	lm	lm	ll	lm	ll	ll	lm	lm	lm	lm	ll	ll	ll	ll	ll	ll	ll	lm	ll	lm	ll	ll	lm	lm	ll	lm	ll	lm	ll	lm	lm	ll	ll	lm	lm	lm	ll	lm	ll	lm	lm	lm	lm	lm	lm	ll
Marker478702	LG3	<lmxll>	lm	ll	ll	lm	ll	lm	lm	ll	ll	ll	ll	lm	lm	lm	lm	lm	lm	lm	ll	lm	ll	lm	lm	ll	ll	lm	ll	lm	ll	lm	ll	ll	lm	lm	ll	ll	ll	lm	ll	lm	ll	ll	ll	ll	ll	ll	lm
Marker236950	LG3	<lmxll>	ll	lm	lm	ll	lm	ll	ll	lm	lm	lm	lm	ll	ll	ll	ll	ll	ll	ll	lm	ll	lm	ll	ll	lm	lm	ll	lm	ll	lm	ll	lm	lm	ll	ll	lm	lm	lm	ll	lm	ll	lm	lm	lm	lm	lm	lm	ll
Marker478704	LG3	<lmxll>	lm	ll	ll	lm	ll	lm	lm	ll	ll	ll	ll	lm	lm	lm	lm	lm	lm	lm	ll	lm	ll	lm	lm	ll	ll	lm	ll	lm	ll	lm	ll	ll	lm	lm	ll	ll	ll	lm	ll	lm	ll	ll	ll	ll	ll	ll	lm
Marker458155	LG3	<nnxnp>	nn	nn	nn	np	nn	np	np	np	nn	np	nn	nn	nn	nn	np	nn	np	np	nn	np	np	np	np	nn	nn	nn	np	nn	np	nn	nn	np	nn	np	nn	np	np	np	nn	np	np	nn	nn	nn	np	nn	np
Marker458154	LG3	<nnxnp>	nn	nn	nn	np	nn	np	np	np	nn	np	nn	nn	nn	nn	np	nn	np	np	nn	np	np	np	np	nn	nn	nn	np	nn	np	nn	nn	np	nn	np	nn	np	np	np	nn	np	np	nn	nn	nn	np	nn	np
Marker458150	LG3	<nnxnp>	np	np	np	nn	np	nn	nn	nn	np	nn	np	np	np	np	nn	np	nn	nn	np	nn	nn	nn	nn	np	np	np	nn	np	nn	np	np	nn	np	nn	np	nn	nn	nn	np	np	nn	np	np	np	nn	np	nn
Marker458149	LG3	<nnxnp>	np	np	np	nn	np	nn	nn	nn	np	nn	np	np	np	np	nn	np	nn	nn	np	nn	nn	nn	nn	np	np	np	nn	np	nn	np	np	nn	np	nn	np	nn	nn	nn	np	np	nn	np	np	np	nn	np	nn
Marker458211	LG3	<nnxnp>	np	np	np	nn	np	nn	nn	nn	np	nn	np	np	np	np	nn	np	nn	nn	np	nn	nn	nn	nn	np	np	np	nn	np	nn	np	np	nn	np	nn	np	nn	nn	nn	np	np	nn	np	np	np	nn	np	nn
Marker136712	LG3	<nnxnp>	np	np	np	nn	np	nn	nn	nn	np	nn	np	np	np	np	nn	np	nn	nn	np	nn	nn	nn	nn	np	np	np	nn	np	nn	np	np	nn	np	nn	np	nn	nn	nn	np	np	nn	np	np	np	nn	np	nn
Marker458148	LG3	<nnxnp>	np	np	np	nn	np	nn	nn	nn	np	nn	np	np	np	np	nn	np	nn	nn	np	nn	nn	nn	nn	np	np	np	nn	np	nn	np	np	nn	np	nn	np	nn	nn	nn	np	np	nn	np	np	np	nn	np	nn
Marker435685	LG3	<nnxnp>	np	np	np	nn	np	nn	nn	nn	np	nn	np	np	np	np	nn	np	nn	nn	np	nn	nn	nn	nn	np	np	np	nn	np	nn	np	np	nn	np	nn	np	nn	nn	nn	np	np	nn	np	np	np	nn	np	nn
Marker435686	LG3	<nnxnp>	np	np	np	nn	np	nn	nn	nn	np	nn	np	np	np	np	nn	np	nn	nn	np	nn	nn	nn	nn	np	np	np	nn	np	nn	np	np	nn	np	nn	np	nn	nn	nn	np	np	nn	np	np	np	nn	np	nn
Marker435684	LG3	<nnxnp>	np	np	np	nn	np	nn	nn	nn	np	nn	np	np	np	np	nn	np	nn	nn	np	nn	nn	nn	nn	np	np	np	nn	np	nn	np	np	nn	np	nn	np	nn	nn	nn	np	np	nn	np	np	np	nn	np	nn
Marker458209	LG3	<hkxhk>	hk	hh	hh	kk	hh	kk	kk	hk	hh	hk	hh	hk	hk	hk	kk	hk	kk	kk	hh	kk	hk	kk	kk	hh	hk	hk	hk	hk	hk	hk	hh	hk	hk	kk	hh	hk	hk	hk	hh	hk	hk	hh	hh	hk	hk	hh	kk
Marker77997	LG3	<lmxll>	lm	ll	ll	lm	ll	lm	lm	ll	ll	lm	ll	lm	lm	lm	lm	lm	lm	lm	ll	lm	ll	lm	lm	ll	lm	lm	ll	lm	ll	lm	ll	lm	lm	lm	ll	ll	lm	ll	ll	lm	ll	ll	ll	lm	lm	ll	lm
Marker77999	LG3	<lmxll>	lm	ll	ll	lm	ll	lm	lm	ll	ll	lm	ll	lm	lm	lm	lm	lm	lm	lm	ll	lm	ll	lm	lm	ll	lm	lm	ll	lm	ll	lm	ll	lm	lm	lm	ll	ll	lm	ll	ll	lm	ll	ll	ll	lm	lm	ll	lm
Marker656355	LG3	<nnxnp>	np	np	np	nn	np	nn	nn	nn	np	nn	np	np	np	np	nn	np	nn	nn	np	nn	nn	nn	nn	np	np	np	nn	np	nn	np	np	nn	np	nn	np	nn	nn	nn	np	np	nn	np	np	np	nn	np	nn
Marker289579	LG3	<nnxnp>	np	np	np	nn	np	nn	nn	nn	np	nn	np	np	np	np	nn	np	nn	nn	np	nn	nn	nn	nn	np	np	np	nn	np	nn	np	np	nn	np	nn	np	nn	nn	nn	np	np	nn	np	np	np	nn	np	nn
Marker458208	LG3	<lmxll>	ll	lm	lm	ll	lm	ll	ll	lm	lm	ll	lm	ll	ll	ll	ll	ll	ll	ll	lm	ll	lm	ll	ll	lm	ll	ll	lm	ll	lm	ll	lm	ll	ll	ll	lm	lm	ll	lm	lm	ll	lm	lm	ll	ll	ll	lm	ll
Marker458206	LG3	<lmxll>	ll	lm	lm	ll	lm	ll	ll	lm	lm	ll	lm	ll	ll	ll	ll	ll	ll	ll	lm	ll	lm	ll	ll	lm	ll	ll	lm	ll	lm	ll	lm	ll	ll	ll	lm	lm	ll	lm	lm	ll	lm	lm	ll	ll	ll	lm	ll
Marker458205	LG3	<lmxll>	ll	lm	lm	ll	lm	ll	ll	lm	lm	ll	lm	ll	ll	ll	ll	ll	ll	ll	lm	ll	lm	ll	ll	lm	ll	ll	lm	ll	lm	ll	lm	ll	ll	ll	lm	lm	ll	lm	lm	ll	lm	lm	ll	ll	ll	lm	ll
Marker289584	LG3	<nnxnp>	nn	nn	nn	np	nn	np	np	np	nn	np	nn	nn	nn	nn	np	nn	np	np	nn	np	np	np	np	nn	nn	nn	np	nn	np	nn	nn	np	nn	np	nn	np	np	np	nn	nn	np	nn	nn	nn	np	nn	np
Marker467540	LG3	<nnxnp>	np	np	np	nn	np	nn	nn	nn	np	nn	np	np	np	np	nn	np	nn	nn	np	nn	nn	nn	nn	np	np	np	nn	np	nn	np	np	nn	np	nn	np	nn	nn	nn	np	np	nn	np	np	np	nn	np	nn
Marker289585	LG3	<nnxnp>	np	np	np	nn	np	nn	nn	nn	np	nn	np	np	np	np	nn	np	nn	nn	np	nn	nn	nn	nn	np	np	np	nn	np	nn	np	np	nn	np	nn	np	nn	nn	nn	np	np	nn	np	np	np	nn	np	nn
Marker198471	LG3	<nnxnp>	np	np	np	nn	np	nn	nn	nn	np	nn	np	np	np	np	nn	np	nn	nn	np	nn	nn	nn	nn	np	np	np	nn	np	nn	np	np	nn	np	nn	np	nn	nn	nn	np	np	nn	np	np	np	nn	np	nn
Marker188889	LG3	<nnxnp>	nn	nn	nn	np	nn	nn	np	np	nn	np	nn	nn	nn	nn	np	nn	np	np	nn	np	np	np	np	nn	nn	nn	np	nn	np	nn	nn	np	nn	np	nn	np	nn	np	nn	nn	np	nn	nn	nn	np	nn	np
Marker686765	LG3	<nnxnp>	nn	nn	nn	np	nn	nn	np	np	nn	np	nn	nn	nn	nn	np	nn	np	np	nn	np	np	np	np	nn	nn	nn	np	nn	np	nn	nn	np	nn	np	nn	np	nn	np	nn	nn	np	nn	nn	nn	np	nn	np
Marker676195	LG3	<nnxnp>	nn	nn	nn	np	nn	nn	np	np	nn	np	nn	nn	nn	nn	np	nn	np	np	nn	np	np	np	np	nn	nn	nn	np	nn	np	nn	nn	np	nn	np	nn	np	nn	np	nn	nn	np	nn	nn	nn	np	nn	np
Marker289580	LG3	<lmxll>	ll	lm	lm	ll	lm	lm	ll	lm	lm	ll	lm	ll	ll	lm	ll	ll	ll	ll	lm	ll	lm	ll	ll	lm	ll	ll	lm	ll	lm	ll	lm	ll	ll	ll	lm	lm	ll	lm	lm	ll	lm	lm	lm	ll	ll	lm	lm
Marker289581	LG3	<lmxll>	ll	lm	lm	ll	lm	lm	ll	lm	lm	ll	lm	ll	ll	lm	ll	ll	ll	ll	lm	ll	lm	ll	ll	lm	ll	ll	lm	ll	lm	ll	lm	ll	ll	ll	lm	lm	ll	lm	lm	ll	lm	lm	lm	ll	ll	lm	lm
Marker289582	LG3	<lmxll>	ll	lm	lm	ll	lm	lm	ll	lm	lm	ll	lm	ll	ll	lm	ll	ll	ll	ll	lm	ll	lm	ll	ll	lm	ll	ll	lm	ll	lm	ll	lm	ll	ll	ll	lm	lm	ll	lm	lm	ll	lm	lm	lm	ll	ll	lm	lm
Marker289586	LG3	<lmxll>	lm	ll	ll	lm	ll	ll	lm	ll	ll	lm	ll	lm	lm	ll	lm	lm	lm	lm	ll	lm	ll	lm	lm	ll	lm	lm	ll	lm	ll	lm	ll	lm	lm	lm	ll	ll	lm	ll	ll	lm	ll	lm	ll	lm	lm	ll	lm
Marker289583	LG3	<lmxll>	lm	ll	ll	lm	ll	ll	lm	ll	ll	lm	ll	lm	lm	ll	lm	lm	lm	lm	ll	lm	ll	lm	lm	ll	lm	lm	ll	lm	ll	lm	ll	lm	lm	lm	ll	ll	lm	ll	ll	lm	ll	lm	ll	lm	lm	ll	lm
Marker467538	LG3	<lmxll>	lm	ll	ll	lm	ll	ll	lm	ll	ll	lm	ll	lm	lm	ll	lm	lm	lm	lm	ll	lm	ll	lm	lm	ll	lm	lm	ll	lm	ll	lm	ll	lm	lm	lm	ll	ll	lm	ll	ll	lm	ll	ll	ll	lm	lm	ll	lm
Marker484958	LG3	<nnxnp>	nn	nn	nn	np	nn	nn	np	np	nn	np	nn	nn	nn	nn	np	nn	np	np	nn	np	np	np	np	nn	nn	nn	nn	nn	np	nn	nn	np	nn	np	nn	np	nn	np	nn	nn	np	nn	nn	nn	np	nn	nn
Marker591928	LG3	<nnxnp>	np	np	np	nn	np	np	nn	nn	np	nn	np	np	np	np	nn	np	nn	nn	np	nn	nn	nn	nn	np	np	np	np	np	nn	np	np	nn	np	nn	np	nn	np	nn	np	np	nn	np	np	np	nn	np	np
Marker324585	LG3	<nnxnp>	np	np	np	nn	np	np	nn	nn	np	nn	np	np	np	np	nn	np	nn	nn	np	nn	nn	nn	nn	np	np	np	np	np	nn	np	np	nn	np	nn	np	nn	np	nn	np	np	nn	np	np	np	nn	np	np
Marker573302	LG3	<nnxnp>	np	np	nn	np	nn	np	np	np	nn	np	nn	nn	nn	nn	np	nn	np	nn	nn	np	np	np	nn	nn	nn	nn	np	np	np	nn	nn	np	np	nn	np	nn	np	np	np	nn	np	nn	nn	nn	np	nn	np
Marker188886	LG3	<lmxll>	ll	lm	lm	ll	lm	lm	ll	lm	lm	ll	lm	ll	ll	lm	ll	ll	ll	ll	lm	ll	ll	ll	ll	lm	ll	ll	lm	ll	lm	ll	ll	ll	ll	ll	lm	lm	ll	lm	lm	ll	lm	lm	ll	ll	ll	ll	ll
Marker188888	LG3	<lmxll>	lm	ll	ll	lm	ll	ll	lm	ll	ll	lm	ll	lm	lm	ll	lm	lm	lm	lm	ll	lm	lm	lm	lm	ll	lm	lm	ll	lm	ll	lm	lm	lm	lm	lm	ll	ll	lm	ll	ll	lm	ll	ll	lm	lm	lm	lm	lm
Marker188890	LG3	<lmxll>	ll	lm	lm	ll	lm	lm	ll	lm	lm	ll	lm	ll	ll	lm	ll	ll	ll	ll	lm	ll	ll	ll	ll	lm	ll	ll	lm	ll	lm	ll	ll	ll	ll	ll	lm	lm	ll	lm	lm	ll	lm	lm	ll	ll	ll	ll	ll
Marker188891	LG3	<lmxll>	ll	lm	lm	ll	lm	lm	ll	lm	lm	ll	lm	ll	ll	lm	ll	ll	ll	ll	lm	ll	ll	ll	ll	lm	ll	ll	lm	ll	lm	ll	ll	ll	ll	ll	lm	lm	ll	lm	lm	ll	lm	lm	ll	ll	ll	ll	ll
Marker686758	LG3	<lmxll>	lm	ll	ll	lm	ll	ll	lm	ll	ll	lm	ll	lm	lm	ll	lm	lm	lm	lm	ll	lm	lm	lm	lm	ll	lm	lm	ll	lm	ll	lm	lm	lm	lm	lm	ll	ll	lm	ll	ll	lm	ll	ll	lm	lm	lm	lm	lm
Marker686761	LG3	<lmxll>	lm	ll	ll	lm	ll	ll	lm	ll	ll	lm	ll	lm	lm	ll	lm	lm	lm	lm	ll	lm	lm	lm	lm	ll	lm	lm	ll	lm	ll	lm	lm	lm	lm	lm	ll	ll	lm	ll	ll	lm	ll	ll	lm	lm	lm	lm	lm
Marker686764	LG3	<lmxll>	lm	ll	ll	lm	ll	ll	lm	ll	ll	lm	ll	lm	lm	ll	lm	lm	lm	lm	ll	lm	lm	lm	lm	ll	lm	lm	ll	lm	ll	lm	lm	lm	lm	lm	ll	ll	lm	ll	ll	lm	ll	ll	lm	lm	lm	lm	lm
Marker324589	LG3	<lmxll>	lm	ll	ll	lm	ll	ll	lm	ll	ll	lm	ll	lm	lm	ll	lm	lm	lm	lm	ll	lm	lm	lm	lm	ll	lm	lm	ll	lm	ll	lm	lm	lm	lm	lm	ll	ll	lm	ll	ll	lm	ll	ll	lm	lm	lm	lm	lm
Marker676194	LG3	<lmxll>	ll	lm	lm	ll	lm	lm	ll	lm	lm	ll	lm	ll	ll	lm	ll	ll	ll	ll	lm	ll	ll	ll	ll	lm	ll	ll	lm	ll	lm	ll	ll	ll	ll	ll	lm	lm	ll	lm	lm	ll	lm	lm	ll	ll	ll	ll	ll
Marker324587	LG3	<lmxll>	ll	lm	lm	ll	lm	lm	ll	lm	lm	ll	lm	ll	ll	lm	ll	ll	ll	ll	lm	ll	ll	ll	ll	lm	ll	ll	lm	ll	lm	ll	ll	ll	ll	ll	lm	lm	ll	lm	lm	ll	lm	lm	ll	ll	ll	ll	ll
Marker324586	LG3	<lmxll>	ll	lm	lm	ll	lm	lm	ll	lm	lm	ll	lm	ll	ll	lm	ll	ll	ll	ll	lm	ll	ll	ll	ll	lm	ll	ll	lm	ll	lm	ll	ll	ll	ll	ll	lm	lm	ll	lm	lm	ll	lm	lm	ll	ll	ll	ll	ll
Marker192037	LG3	<lmxll>	ll	lm	lm	ll	lm	lm	lm	lm	lm	ll	lm	ll	ll	lm	ll	ll	ll	ll	lm	ll	ll	ll	ll	lm	ll	ll	lm	ll	lm	ll	ll	ll	ll	ll	lm	lm	ll	lm	lm	ll	lm	lm	ll	ll	ll	ll	ll
Marker471947	LG3	<nnxnp>	np	np	np	nn	np	np	nn	nn	nn	nn	np	np	np	np	nn	np	nn	np	np	nn	nn	nn	nn	np	np	np	np	np	np	np	np	nn	nn	nn	np	nn	np	nn	np	np	nn	np	np	np	nn	np	np
Marker262383	LG3	<nnxnp>	nn	nn	nn	np	nn	nn	np	np	np	np	nn	nn	nn	nn	np	nn	np	nn	nn	np	np	np	np	nn	nn	nn	nn	nn	nn	nn	nn	np	np	np	nn	np	nn	np	nn	nn	np	nn	nn	nn	np	nn	nn
Marker471948	LG3	<nnxnp>	np	np	np	nn	np	np	nn	nn	nn	nn	np	np	np	np	nn	np	nn	np	np	nn	nn	nn	nn	np	np	np	np	np	np	np	np	nn	nn	nn	np	nn	np	nn	np	np	nn	np	np	np	nn	np	np
Marker322863	LG3	<nnxnp>	nn	nn	nn	np	nn	nn	np	np	np	np	nn	nn	nn	nn	np	nn	np	nn	nn	np	np	np	np	nn	nn	nn	nn	nn	nn	nn	nn	np	np	np	nn	np	nn	np	nn	nn	np	nn	nn	nn	np	nn	nn
Marker241075	LG3	<lmxll>	lm	ll	ll	lm	ll	ll	ll	ll	ll	lm	ll	lm	lm	ll	lm	lm	lm	lm	ll	lm	lm	lm	ll	ll	lm	lm	ll	lm	ll	lm	lm	lm	lm	lm	lm	ll	lm	ll	ll	lm	ll	ll	lm	lm	lm	lm	lm
Marker484957	LG3	<lmxll>	lm	ll	ll	lm	ll	ll	ll	ll	ll	lm	ll	lm	lm	ll	lm	lm	lm	lm	ll	lm	lm	lm	ll	ll	lm	lm	ll	lm	ll	lm	lm	lm	lm	lm	lm	ll	lm	ll	ll	lm	ll	ll	lm	lm	lm	lm	lm
Marker484954	LG3	<lmxll>	ll	lm	lm	ll	lm	lm	lm	lm	lm	ll	lm	ll	ll	lm	ll	ll	ll	ll	lm	ll	ll	ll	lm	lm	ll	ll	lm	ll	lm	ll	ll	ll	ll	ll	ll	lm	ll	lm	lm	ll	lm	lm	ll	ll	ll	ll	ll
Marker484959	LG3	<lmxll>	ll	lm	lm	ll	lm	lm	lm	lm	lm	ll	lm	ll	ll	lm	ll	ll	ll	ll	lm	ll	ll	ll	lm	lm	ll	ll	lm	ll	lm	ll	ll	ll	ll	ll	ll	lm	ll	lm	lm	ll	lm	lm	ll	ll	ll	ll	ll
Marker448019	LG3	<nnxnp>	nn	nn	nn	np	nn	nn	np	np	np	np	nn	nn	nn	nn	np	nn	np	nn	nn	np	np	np	np	nn	nn	nn	nn	nn	nn	nn	nn	np	np	np	nn	np	nn	np	nn	nn	np	np	nn	nn	np	nn	nn
Marker448021	LG3	<nnxnp>	nn	nn	nn	np	nn	nn	np	np	np	np	nn	nn	nn	nn	np	nn	np	nn	nn	np	np	np	np	nn	nn	nn	nn	nn	nn	nn	nn	np	np	np	nn	np	nn	np	nn	nn	np	np	nn	nn	np	nn	nn
Marker298561	LG3	<nnxnp>	np	np	np	nn	np	np	nn	nn	nn	nn	np	np	np	np	nn	np	nn	np	np	nn	nn	nn	nn	np	np	np	np	np	np	np	np	nn	nn	nn	np	nn	np	nn	np	np	nn	nn	np	np	nn	np	np
Marker298558	LG3	<nnxnp>	np	np	np	nn	np	np	nn	nn	nn	nn	np	np	np	np	nn	np	nn	np	np	nn	nn	nn	nn	np	np	np	np	np	np	np	np	nn	nn	nn	np	nn	np	nn	np	np	nn	nn	np	np	nn	np	np
Marker322866	LG3	<nnxnp>	np	np	np	nn	np	np	nn	nn	nn	nn	np	np	np	np	nn	np	nn	np	np	nn	nn	nn	nn	np	np	np	np	np	np	np	np	nn	nn	nn	np	nn	np	nn	np	np	nn	nn	np	np	nn	np	np
Marker570086	LG3	<nnxnp>	np	np	np	nn	np	np	nn	nn	nn	nn	np	np	np	np	nn	np	nn	np	np	nn	nn	nn	nn	np	np	np	np	np	nn	np	np	nn	nn	nn	np	nn	np	nn	np	np	nn	nn	np	np	nn	np	np
Marker570092	LG3	<nnxnp>	np	np	np	nn	np	np	nn	nn	nn	nn	np	np	np	np	nn	np	nn	np	np	nn	nn	nn	nn	np	np	np	np	np	nn	np	np	nn	nn	nn	np	nn	np	nn	np	np	nn	nn	np	np	nn	np	np
Marker471940	LG3	<efxeg>	ef	ee	ee	fg	ee	ee	eg	eg	eg	fg	ee	ef	ee	ee	fg	ef	fg	ef	ee	eg	fg	fg	eg	ee	ef	ef	ef	ef	eg	ef	ef	fg	fg	fg	ef	eg	ef	eg	ee	ef	eg	eg	ef	ef	fg	ef	ef
Marker344139	LG3	<lmxll>	lm	ll	ll	lm	ll	ll	ll	ll	ll	lm	ll	lm	ll	ll	lm	lm	lm	lm	ll	ll	lm	lm	ll	ll	lm	lm	lm	lm	ll	lm	lm	lm	lm	lm	lm	ll	lm	ll	ll	lm	ll	ll	lm	lm	lm	lm	lm
Marker344132	LG3	<lmxll>	lm	ll	ll	lm	ll	ll	ll	ll	ll	lm	ll	lm	ll	ll	lm	lm	lm	lm	ll	ll	lm	lm	ll	ll	lm	lm	lm	lm	ll	lm	lm	lm	lm	lm	lm	ll	lm	ll	ll	lm	ll	ll	lm	lm	lm	lm	lm
Marker344133	LG3	<lmxll>	lm	ll	ll	lm	ll	ll	ll	ll	ll	lm	ll	lm	ll	ll	lm	lm	lm	lm	ll	ll	lm	lm	ll	ll	lm	lm	lm	lm	ll	lm	lm	lm	lm	lm	lm	ll	lm	ll	ll	lm	ll	ll	lm	lm	lm	lm	lm
Marker344137	LG3	<lmxll>	lm	ll	ll	lm	ll	ll	ll	ll	ll	lm	ll	lm	ll	ll	lm	lm	lm	lm	ll	ll	lm	lm	ll	ll	lm	lm	lm	lm	ll	lm	lm	lm	lm	lm	lm	ll	lm	ll	ll	lm	ll	ll	lm	lm	lm	lm	lm
Marker344191	LG3	<lmxll>	ll	lm	lm	ll	lm	lm	lm	lm	lm	ll	lm	ll	lm	lm	ll	ll	ll	ll	lm	lm	ll	ll	lm	lm	ll	ll	ll	ll	lm	ll	ll	ll	ll	ll	ll	lm	ll	lm	lm	ll	lm	lm	ll	ll	ll	ll	ll
Marker344138	LG3	<lmxll>	ll	lm	lm	ll	lm	lm	lm	lm	lm	ll	lm	ll	lm	lm	ll	ll	ll	ll	lm	lm	ll	ll	lm	lm	ll	ll	ll	ll	lm	ll	ll	ll	ll	ll	ll	lm	ll	lm	lm	ll	lm	lm	ll	ll	ll	ll	ll
Marker398982	LG3	<lmxll>	ll	lm	lm	ll	lm	lm	lm	lm	lm	ll	lm	ll	lm	lm	ll	ll	ll	ll	lm	lm	ll	ll	lm	lm	ll	ll	ll	ll	lm	ll	ll	ll	ll	ll	ll	lm	ll	lm	lm	ll	lm	lm	ll	ll	ll	ll	ll
Marker344134	LG3	<lmxll>	ll	lm	lm	ll	lm	lm	lm	lm	lm	ll	lm	ll	lm	lm	ll	ll	ll	ll	lm	lm	ll	ll	lm	lm	ll	ll	ll	ll	lm	ll	ll	ll	ll	ll	ll	lm	ll	lm	lm	ll	lm	lm	ll	ll	ll	ll	ll
Marker398981	LG3	<lmxll>	lm	ll	ll	lm	ll	ll	ll	ll	ll	lm	ll	lm	ll	ll	lm	lm	lm	lm	ll	ll	lm	lm	ll	ll	lm	lm	lm	lm	ll	lm	lm	lm	lm	lm	lm	ll	lm	ll	ll	lm	ll	ll	lm	lm	lm	lm	lm
Marker398980	LG3	<lmxll>	lm	ll	ll	lm	ll	ll	ll	ll	ll	lm	ll	lm	ll	ll	lm	lm	lm	lm	ll	ll	lm	lm	ll	ll	lm	lm	lm	lm	ll	lm	lm	lm	lm	lm	lm	ll	lm	ll	ll	lm	ll	ll	lm	lm	lm	lm	lm
Marker398983	LG3	<lmxll>	lm	ll	ll	lm	ll	ll	ll	ll	ll	lm	ll	lm	ll	ll	lm	lm	lm	lm	ll	ll	lm	lm	ll	ll	lm	lm	lm	lm	ll	lm	lm	lm	lm	lm	lm	ll	lm	ll	ll	lm	ll	ll	lm	lm	lm	lm	lm
Marker398979	LG3	<lmxll>	lm	ll	ll	lm	ll	ll	ll	ll	ll	lm	ll	lm	ll	ll	lm	lm	lm	lm	ll	ll	lm	lm	ll	ll	lm	lm	lm	lm	ll	lm	lm	lm	lm	lm	lm	ll	lm	ll	ll	lm	ll	ll	lm	lm	lm	lm	lm
Marker322865	LG3	<lmxll>	lm	ll	ll	lm	ll	ll	ll	ll	ll	lm	ll	lm	ll	ll	lm	lm	lm	lm	ll	ll	lm	lm	ll	ll	lm	lm	lm	lm	ll	lm	lm	lm	lm	lm	lm	ll	lm	ll	ll	lm	ll	ll	lm	lm	lm	lm	lm
Marker298557	LG3	<lmxll>	lm	ll	ll	lm	ll	ll	ll	ll	ll	lm	ll	lm	ll	ll	lm	lm	lm	lm	ll	ll	lm	lm	ll	ll	lm	lm	lm	lm	ll	lm	lm	lm	lm	lm	lm	ll	lm	ll	ll	lm	ll	ll	lm	lm	lm	lm	lm
Marker298559	LG3	<lmxll>	ll	lm	lm	ll	lm	lm	lm	lm	lm	ll	lm	ll	lm	lm	ll	ll	ll	ll	lm	lm	ll	ll	lm	lm	ll	ll	ll	ll	lm	ll	ll	ll	ll	ll	ll	lm	ll	lm	lm	ll	lm	lm	ll	ll	ll	ll	ll
Marker398978	LG3	<lmxll>	ll	lm	lm	ll	lm	lm	lm	lm	lm	ll	lm	ll	lm	lm	ll	ll	ll	ll	lm	lm	ll	ll	lm	lm	ll	ll	ll	ll	lm	ll	ll	ll	ll	ll	ll	lm	ll	lm	lm	ll	lm	lm	ll	ll	ll	ll	ll
Marker298560	LG3	<lmxll>	ll	lm	lm	ll	lm	lm	lm	lm	lm	ll	lm	ll	lm	lm	ll	ll	ll	ll	lm	lm	ll	ll	lm	lm	ll	ll	ll	ll	lm	ll	ll	ll	ll	ll	ll	lm	ll	lm	lm	ll	lm	lm	ll	ll	ll	ll	ll
Marker322864	LG3	<lmxll>	ll	lm	lm	ll	lm	lm	lm	lm	lm	ll	lm	ll	lm	lm	ll	ll	ll	ll	lm	lm	ll	ll	lm	lm	ll	ll	ll	ll	lm	ll	ll	ll	ll	ll	ll	lm	ll	lm	lm	ll	lm	lm	ll	ll	ll	ll	ll
Marker650967	LG3	<lmxll>	ll	lm	lm	ll	lm	lm	lm	lm	lm	ll	lm	ll	lm	lm	ll	ll	ll	ll	lm	lm	ll	ll	lm	lm	ll	ll	ll	ll	lm	ll	ll	ll	ll	ll	ll	lm	ll	lm	lm	ll	lm	lm	ll	ll	ll	ll	ll
Marker587211	LG3	<nnxnp>	np	np	np	nn	np	np	nn	nn	nn	nn	np	np	np	nn	nn	np	nn	np	np	nn	nn	nn	nn	np	np	np	np	np	np	np	np	nn	nn	nn	np	nn	np	nn	np	np	nn	nn	np	np	nn	np	np
Marker587219	LG3	<nnxnp>	np	np	np	nn	np	np	nn	nn	nn	nn	np	np	np	nn	nn	np	nn	np	np	nn	nn	nn	nn	np	np	np	np	np	np	np	np	nn	nn	nn	np	nn	np	nn	np	np	nn	nn	np	np	nn	np	np
Marker566018	LG3	<nnxnp>	nn	nn	nn	np	nn	nn	np	np	np	np	nn	nn	nn	np	np	nn	np	nn	nn	np	np	np	np	nn	nn	nn	nn	nn	nn	nn	nn	np	np	np	nn	np	nn	np	nn	nn	np	np	nn	nn	np	nn	nn
Marker566016	LG3	<nnxnp>	nn	nn	nn	np	nn	nn	np	np	np	np	nn	nn	nn	np	np	nn	np	nn	nn	np	np	np	np	nn	nn	nn	nn	nn	nn	nn	nn	np	np	np	nn	np	nn	np	nn	nn	np	np	nn	nn	np	nn	nn
Marker566014	LG3	<nnxnp>	nn	nn	nn	np	nn	nn	np	np	np	np	nn	nn	nn	np	np	nn	np	nn	nn	np	np	np	np	nn	nn	nn	nn	nn	nn	nn	nn	np	np	np	nn	np	nn	np	nn	nn	np	np	nn	nn	np	nn	nn
Marker566019	LG3	<nnxnp>	np	np	np	nn	np	np	nn	nn	nn	nn	np	np	np	nn	nn	np	nn	np	np	nn	nn	nn	nn	np	np	np	np	np	np	np	np	nn	nn	nn	np	nn	np	nn	np	np	nn	nn	np	np	nn	np	np
Marker352732	LG3	<nnxnp>	nn	nn	nn	np	nn	nn	np	np	np	np	nn	nn	nn	np	np	nn	np	nn	nn	np	np	np	np	nn	nn	nn	nn	nn	nn	nn	nn	np	np	np	nn	np	nn	np	nn	nn	np	np	nn	nn	np	nn	nn
Marker566021	LG3	<lmxll>	ll	ll	ll	lm	ll	ll	ll	ll	ll	lm	ll	lm	ll	ll	lm	lm	lm	lm	ll	ll	lm	lm	ll	ll	lm	lm	lm	lm	ll	ll	lm	lm	lm	lm	lm	ll	lm	ll	ll	lm	ll	ll	lm	lm	lm	lm	lm
Marker566020	LG3	<lmxll>	ll	ll	ll	lm	ll	ll	ll	ll	ll	lm	ll	lm	ll	ll	lm	lm	lm	lm	ll	ll	lm	lm	ll	ll	lm	lm	lm	lm	ll	ll	lm	lm	lm	lm	lm	ll	lm	ll	ll	lm	ll	ll	lm	lm	lm	lm	lm
Marker566015	LG3	<lmxll>	ll	ll	ll	lm	ll	ll	ll	ll	ll	lm	ll	lm	ll	ll	lm	lm	lm	lm	ll	ll	lm	lm	ll	ll	lm	lm	lm	lm	ll	ll	lm	lm	lm	lm	lm	ll	lm	ll	ll	lm	ll	ll	lm	lm	lm	lm	lm
Marker566017	LG3	<lmxll>	ll	ll	ll	lm	ll	ll	ll	ll	ll	lm	ll	lm	ll	ll	lm	lm	lm	lm	ll	ll	lm	lm	ll	ll	lm	lm	lm	lm	ll	ll	lm	lm	lm	lm	lm	ll	lm	ll	ll	lm	ll	ll	lm	lm	lm	lm	lm
Marker566013	LG3	<lmxll>	ll	ll	ll	lm	ll	ll	ll	ll	ll	lm	ll	lm	ll	ll	lm	lm	lm	lm	ll	ll	lm	lm	ll	ll	lm	lm	lm	lm	ll	ll	lm	lm	lm	lm	lm	ll	lm	ll	ll	lm	ll	ll	lm	lm	lm	lm	lm
Marker587217	LG3	<nnxnp>	nn	nn	nn	np	nn	nn	np	np	np	np	np	nn	nn	np	np	nn	np	nn	nn	np	np	np	np	nn	nn	nn	nn	nn	nn	nn	nn	np	np	np	nn	np	nn	np	nn	nn	np	np	nn	nn	np	nn	nn
Marker587221	LG3	<nnxnp>	nn	nn	nn	np	nn	nn	np	np	np	np	np	nn	nn	np	np	nn	np	nn	nn	np	np	np	np	nn	nn	nn	nn	nn	nn	nn	nn	np	np	np	nn	np	nn	np	nn	nn	np	np	nn	nn	np	nn	nn
Marker185431	LG3	<lmxll>	lm	lm	lm	ll	lm	lm	lm	lm	lm	ll	lm	ll	lm	lm	ll	ll	ll	ll	lm	lm	ll	ll	lm	lm	ll	ll	ll	ll	lm	lm	ll	ll	ll	ll	ll	lm	ll	lm	lm	ll	lm	lm	ll	ll	ll	ll	ll
Marker675188	LG3	<lmxll>	lm	lm	lm	ll	lm	lm	lm	lm	lm	ll	lm	ll	lm	lm	ll	ll	ll	ll	lm	lm	ll	ll	lm	lm	ll	ll	ll	ll	lm	lm	ll	ll	ll	ll	ll	lm	ll	lm	lm	ll	lm	lm	ll	ll	ll	ll	ll
Marker185427	LG3	<lmxll>	lm	lm	lm	ll	lm	lm	lm	lm	lm	ll	lm	ll	lm	lm	ll	ll	ll	ll	lm	lm	ll	ll	lm	lm	ll	ll	ll	ll	lm	lm	ll	ll	ll	ll	ll	lm	ll	lm	lm	ll	lm	lm	ll	ll	ll	ll	ll
Marker295695	LG3	<lmxll>	lm	lm	lm	ll	lm	lm	lm	lm	lm	ll	lm	ll	lm	lm	ll	ll	ll	ll	lm	lm	ll	ll	lm	lm	ll	ll	ll	ll	lm	lm	ll	ll	ll	ll	ll	lm	ll	lm	lm	ll	lm	lm	ll	ll	ll	ll	ll
Marker185429	LG3	<lmxll>	lm	lm	lm	ll	lm	lm	lm	lm	lm	ll	lm	ll	lm	lm	ll	ll	ll	ll	lm	lm	ll	ll	lm	lm	ll	ll	ll	ll	lm	lm	ll	ll	ll	ll	ll	lm	ll	lm	lm	ll	lm	lm	ll	ll	ll	ll	ll
Marker185457	LG3	<lmxll>	lm	lm	lm	ll	lm	lm	lm	lm	lm	ll	lm	ll	lm	lm	ll	ll	ll	ll	lm	lm	ll	ll	lm	lm	ll	ll	ll	ll	lm	lm	ll	ll	ll	ll	ll	lm	ll	lm	lm	ll	lm	lm	ll	ll	ll	ll	ll
Marker185433	LG3	<lmxll>	lm	lm	lm	ll	lm	lm	lm	lm	lm	ll	lm	ll	lm	lm	ll	ll	ll	ll	lm	lm	ll	ll	lm	lm	ll	ll	ll	ll	lm	lm	ll	ll	ll	ll	ll	lm	ll	lm	lm	ll	lm	lm	ll	ll	ll	ll	ll
Marker185459	LG3	<lmxll>	ll	ll	ll	lm	ll	ll	ll	ll	ll	lm	ll	lm	ll	ll	lm	lm	lm	lm	ll	ll	lm	lm	ll	ll	lm	lm	lm	lm	ll	ll	lm	lm	lm	lm	lm	ll	lm	ll	ll	lm	ll	ll	lm	lm	lm	lm	lm
Marker185432	LG3	<lmxll>	ll	ll	ll	lm	ll	ll	ll	ll	ll	lm	ll	lm	ll	ll	lm	lm	lm	lm	ll	ll	lm	lm	ll	ll	lm	lm	lm	lm	ll	ll	lm	lm	lm	lm	lm	ll	lm	ll	ll	lm	ll	ll	lm	lm	lm	lm	lm
Marker306963	LG3	<lmxll>	ll	ll	ll	lm	ll	ll	ll	ll	ll	lm	ll	lm	ll	ll	lm	lm	lm	lm	ll	ll	lm	lm	ll	ll	lm	lm	lm	lm	ll	ll	lm	lm	lm	lm	lm	ll	lm	ll	ll	lm	ll	ll	lm	lm	lm	lm	lm
Marker306964	LG3	<lmxll>	lm	lm	lm	ll	lm	lm	lm	lm	lm	ll	lm	ll	lm	lm	ll	ll	ll	ll	lm	lm	ll	ll	lm	lm	ll	ll	ll	ll	lm	lm	ll	ll	ll	ll	ll	lm	ll	lm	lm	ll	lm	lm	ll	ll	ll	ll	ll
Marker142614	LG3	<lmxll>	lm	lm	lm	ll	lm	lm	lm	lm	lm	ll	lm	ll	lm	lm	ll	ll	ll	ll	lm	lm	ll	ll	lm	lm	ll	ll	ll	ll	lm	lm	ll	ll	ll	ll	ll	lm	ll	lm	lm	ll	lm	lm	ll	ll	ll	ll	ll
Marker142606	LG3	<lmxll>	lm	lm	lm	ll	lm	lm	lm	lm	lm	ll	lm	ll	lm	lm	ll	ll	ll	ll	lm	lm	ll	ll	lm	lm	ll	ll	ll	ll	lm	lm	ll	ll	ll	ll	ll	lm	ll	lm	lm	ll	lm	lm	ll	ll	ll	ll	ll
Marker142607	LG3	<lmxll>	ll	ll	ll	lm	ll	ll	ll	ll	ll	lm	ll	lm	ll	ll	lm	lm	lm	lm	ll	ll	lm	lm	ll	ll	lm	lm	lm	lm	ll	ll	lm	lm	lm	lm	lm	ll	lm	ll	ll	lm	ll	ll	lm	lm	lm	lm	lm
Marker142612	LG3	<lmxll>	ll	ll	ll	lm	ll	ll	ll	ll	ll	lm	ll	lm	ll	ll	lm	lm	lm	lm	ll	ll	lm	lm	ll	ll	lm	lm	lm	lm	ll	ll	lm	lm	lm	lm	lm	ll	lm	ll	ll	lm	ll	ll	lm	lm	lm	lm	lm
Marker142657	LG3	<lmxll>	ll	ll	ll	lm	ll	ll	ll	ll	ll	lm	ll	lm	ll	ll	lm	lm	lm	lm	ll	ll	lm	lm	ll	ll	lm	lm	lm	lm	ll	ll	lm	lm	lm	lm	lm	ll	lm	ll	ll	lm	ll	ll	lm	lm	lm	lm	lm
Marker142610	LG3	<lmxll>	ll	ll	ll	lm	ll	ll	ll	ll	ll	lm	ll	lm	ll	ll	lm	lm	lm	lm	ll	ll	lm	lm	ll	ll	lm	lm	lm	lm	ll	ll	lm	lm	lm	lm	lm	ll	lm	ll	ll	lm	ll	ll	lm	lm	lm	lm	lm
Marker142608	LG3	<lmxll>	ll	ll	ll	lm	ll	ll	ll	ll	ll	lm	ll	lm	ll	ll	lm	lm	lm	lm	ll	ll	lm	lm	ll	ll	lm	lm	lm	lm	ll	ll	lm	lm	lm	lm	lm	ll	lm	ll	ll	lm	ll	ll	lm	lm	lm	lm	lm
Marker14338	LG3	<lmxll>	ll	ll	ll	lm	ll	ll	ll	ll	ll	lm	ll	lm	ll	ll	lm	lm	lm	lm	ll	ll	ll	lm	ll	ll	lm	lm	lm	lm	ll	ll	lm	lm	ll	lm	ll	ll	lm	ll	ll	lm	ll	ll	lm	lm	lm	lm	ll
Marker251033	LG3	<lmxll>	ll	ll	ll	lm	ll	ll	ll	ll	ll	lm	ll	lm	ll	ll	lm	lm	lm	lm	ll	ll	ll	lm	ll	ll	lm	lm	lm	lm	ll	ll	lm	lm	ll	lm	ll	ll	lm	ll	ll	lm	ll	ll	lm	lm	lm	lm	ll
Marker266179	LG3	<lmxll>	ll	ll	ll	lm	ll	ll	ll	ll	ll	lm	ll	lm	ll	ll	lm	lm	lm	lm	ll	ll	ll	lm	ll	ll	lm	lm	lm	lm	ll	ll	lm	lm	ll	lm	ll	ll	lm	ll	ll	lm	ll	ll	lm	lm	lm	lm	ll
Marker251030	LG3	<lmxll>	ll	ll	ll	lm	ll	ll	ll	ll	ll	lm	ll	lm	ll	ll	lm	lm	lm	lm	ll	ll	ll	lm	ll	ll	lm	lm	lm	lm	ll	ll	lm	lm	ll	lm	ll	ll	lm	ll	ll	lm	ll	ll	lm	lm	lm	lm	ll
Marker469034	LG3	<lmxll>	ll	ll	ll	lm	ll	ll	ll	ll	ll	lm	ll	lm	ll	ll	lm	lm	lm	lm	ll	ll	ll	lm	ll	ll	lm	lm	lm	lm	ll	ll	lm	lm	ll	lm	ll	ll	lm	ll	ll	lm	ll	ll	lm	lm	lm	lm	ll
Marker39050	LG3	<lmxll>	ll	ll	ll	lm	ll	ll	ll	ll	ll	lm	ll	lm	ll	ll	lm	lm	lm	lm	ll	ll	ll	lm	ll	ll	lm	lm	lm	lm	ll	ll	lm	lm	ll	lm	ll	ll	lm	ll	ll	lm	ll	ll	lm	lm	lm	lm	ll
Marker275556	LG3	<lmxll>	ll	ll	ll	lm	ll	ll	ll	ll	ll	lm	ll	lm	ll	ll	lm	lm	lm	lm	ll	ll	ll	lm	ll	ll	lm	lm	lm	lm	ll	ll	lm	lm	ll	lm	ll	ll	lm	ll	ll	lm	ll	ll	lm	lm	lm	lm	ll
Marker51600	LG3	<lmxll>	ll	ll	ll	lm	ll	ll	ll	ll	ll	lm	ll	lm	ll	ll	lm	lm	lm	lm	ll	ll	ll	lm	ll	ll	lm	lm	lm	lm	ll	ll	lm	lm	ll	lm	ll	ll	lm	ll	ll	lm	ll	ll	lm	lm	lm	lm	ll
Marker39051	LG3	<lmxll>	ll	ll	ll	lm	ll	ll	ll	ll	ll	lm	ll	lm	ll	ll	lm	lm	lm	lm	ll	ll	ll	lm	ll	ll	lm	lm	lm	lm	ll	ll	lm	lm	ll	lm	ll	ll	lm	ll	ll	lm	ll	ll	lm	lm	lm	lm	ll
Marker210308	LG3	<lmxll>	ll	ll	ll	lm	ll	ll	ll	ll	ll	lm	ll	lm	ll	ll	lm	lm	lm	lm	ll	ll	ll	lm	ll	ll	lm	lm	lm	lm	ll	ll	lm	lm	ll	lm	ll	ll	lm	ll	ll	lm	ll	ll	lm	lm	lm	lm	ll
Marker142807	LG3	<lmxll>	ll	ll	ll	lm	ll	ll	ll	ll	ll	lm	ll	lm	ll	ll	lm	lm	lm	lm	ll	ll	lm	lm	ll	ll	lm	lm	lm	lm	ll	ll	lm	lm	lm	lm	lm	ll	lm	ll	ll	lm	ll	ll	lm	lm	lm	lm	ll
Marker142804	LG3	<lmxll>	ll	ll	ll	lm	ll	ll	ll	ll	ll	lm	ll	lm	ll	ll	lm	lm	lm	lm	ll	ll	lm	lm	ll	ll	lm	lm	lm	lm	ll	ll	lm	lm	lm	lm	lm	ll	lm	ll	ll	lm	ll	ll	lm	lm	lm	lm	ll
Marker142810	LG3	<lmxll>	ll	ll	ll	lm	ll	ll	ll	ll	ll	lm	ll	lm	ll	ll	lm	lm	lm	lm	ll	ll	lm	lm	ll	ll	lm	lm	lm	lm	ll	ll	lm	lm	lm	lm	lm	ll	lm	ll	ll	lm	ll	ll	lm	lm	lm	lm	ll
Marker142808	LG3	<lmxll>	ll	ll	ll	lm	ll	ll	ll	ll	ll	lm	ll	lm	ll	ll	lm	lm	lm	lm	ll	ll	lm	lm	ll	ll	lm	lm	lm	lm	ll	ll	lm	lm	lm	lm	lm	ll	lm	ll	ll	lm	ll	ll	lm	lm	lm	lm	ll
Marker674930	LG3	<lmxll>	ll	ll	ll	lm	ll	ll	ll	ll	ll	lm	ll	lm	lm	ll	lm	lm	lm	lm	lm	ll	lm	lm	ll	ll	lm	lm	lm	lm	ll	ll	lm	lm	lm	lm	lm	ll	lm	ll	ll	lm	ll	ll	lm	lm	lm	lm	ll
Marker674935	LG3	<lmxll>	ll	ll	ll	lm	ll	ll	ll	ll	ll	lm	ll	lm	lm	ll	lm	lm	lm	lm	lm	ll	lm	lm	ll	ll	lm	lm	lm	lm	ll	ll	lm	lm	lm	lm	lm	ll	lm	ll	ll	lm	ll	ll	lm	lm	lm	lm	ll
Marker674934	LG3	<lmxll>	ll	ll	ll	lm	ll	ll	ll	ll	ll	lm	ll	lm	lm	ll	lm	lm	lm	lm	lm	ll	lm	lm	ll	ll	lm	lm	lm	lm	ll	ll	lm	lm	lm	lm	lm	ll	lm	ll	ll	lm	ll	ll	lm	lm	lm	lm	ll
Marker142609	LG3	<nnxnp>	nn	nn	nn	np	np	nn	np	np	np	np	nn	nn	nn	np	nn	nn	np	nn	nn	np	np	np	np	np	nn	np	nn	nn	nn	nn	nn	np	np	np	nn	np	nn	np	nn	nn	np	np	nn	nn	np	nn	nn
Marker142805	LG3	<nnxnp>	np	np	np	nn	nn	np	nn	nn	nn	nn	np	np	np	nn	np	np	nn	np	np	nn	nn	nn	nn	nn	np	nn	np	np	np	np	np	nn	nn	nn	np	nn	np	nn	np	np	nn	nn	np	np	nn	np	np
Marker434179	LG3	<nnxnp>	nn	nn	nn	np	np	nn	np	np	np	np	nn	nn	nn	np	nn	nn	np	nn	nn	np	np	np	np	np	nn	np	nn	nn	nn	nn	nn	np	np	np	nn	np	nn	np	nn	nn	np	np	nn	nn	np	nn	nn
Marker185458	LG3	<nnxnp>	nn	nn	nn	np	np	nn	np	np	np	np	nn	nn	nn	np	nn	nn	np	nn	nn	np	np	np	np	np	nn	np	nn	nn	nn	nn	nn	np	np	np	nn	np	nn	np	nn	nn	np	np	nn	nn	np	nn	nn
Marker306966	LG3	<nnxnp>	nn	nn	nn	np	np	nn	np	np	np	np	nn	nn	nn	np	nn	nn	np	nn	nn	np	np	np	np	np	nn	np	nn	nn	nn	nn	nn	np	np	np	nn	np	nn	np	nn	nn	np	np	nn	nn	np	nn	nn
Marker214385	LG3	<lmxll>	ll	ll	ll	lm	ll	ll	ll	ll	ll	lm	ll	lm	ll	ll	lm	lm	lm	lm	ll	ll	lm	lm	ll	ll	lm	lm	lm	lm	ll	ll	lm	lm	lm	lm	lm	ll	lm	ll	ll	lm	ll	ll	lm	lm	lm	lm	ll
Marker214291	LG3	<lmxll>	ll	ll	ll	lm	ll	ll	ll	ll	ll	lm	ll	lm	ll	ll	lm	lm	lm	lm	ll	ll	lm	lm	ll	ll	lm	lm	lm	lm	ll	ll	lm	ll	lm	lm	lm	ll	lm	ll	ll	lm	ll	ll	lm	lm	lm	lm	ll
Marker214288	LG3	<lmxll>	ll	ll	ll	lm	ll	ll	ll	ll	ll	lm	ll	lm	ll	ll	lm	lm	lm	lm	ll	ll	lm	lm	ll	ll	lm	lm	lm	lm	ll	ll	lm	ll	lm	lm	lm	ll	lm	ll	ll	lm	ll	ll	lm	lm	lm	lm	ll
Marker214382	LG3	<lmxll>	ll	ll	ll	lm	ll	ll	ll	ll	ll	lm	ll	lm	ll	ll	lm	lm	lm	lm	ll	ll	lm	lm	ll	ll	lm	lm	lm	lm	ll	ll	lm	lm	lm	lm	lm	ll	lm	ll	ll	lm	ll	ll	lm	lm	lm	lm	ll
Marker450028	LG3	<lmxll>	ll	ll	ll	lm	ll	ll	ll	ll	ll	lm	ll	lm	ll	ll	lm	lm	lm	lm	ll	ll	lm	lm	ll	ll	lm	lm	lm	lm	ll	ll	lm	lm	lm	lm	lm	ll	lm	ll	ll	lm	ll	ll	lm	lm	lm	lm	ll
Marker214384	LG3	<lmxll>	ll	ll	ll	lm	ll	ll	ll	ll	ll	lm	ll	lm	ll	ll	lm	lm	lm	lm	ll	ll	lm	lm	ll	ll	lm	lm	lm	lm	ll	ll	lm	lm	lm	lm	lm	ll	lm	ll	ll	lm	ll	ll	lm	lm	lm	lm	ll
Marker142811	LG3	<nnxnp>	nn	nn	nn	np	np	nn	np	np	np	np	np	nn	nn	np	nn	nn	np	nn	nn	np	np	np	np	np	nn	np	nn	nn	nn	nn	nn	np	np	np	nn	np	nn	np	nn	nn	np	np	nn	nn	np	nn	nn
Marker142806	LG3	<nnxnp>	nn	nn	nn	np	np	nn	np	np	np	np	np	nn	nn	np	nn	nn	np	nn	nn	np	np	np	np	np	nn	np	nn	nn	nn	nn	nn	np	np	np	nn	np	nn	np	nn	nn	np	np	nn	nn	np	nn	nn
Marker450025	LG3	<lmxll>	ll	ll	ll	lm	ll	ll	ll	ll	ll	lm	ll	lm	ll	ll	lm	lm	lm	lm	ll	ll	lm	lm	ll	lm	lm	lm	lm	lm	ll	ll	lm	lm	lm	lm	lm	ll	lm	ll	ll	lm	ll	ll	lm	lm	lm	lm	ll
Marker214432	LG3	<lmxll>	lm	lm	lm	ll	lm	lm	lm	lm	lm	ll	lm	ll	lm	lm	ll	ll	ll	ll	lm	lm	ll	ll	lm	ll	ll	ll	ll	ll	lm	lm	ll	ll	ll	ll	ll	lm	ll	lm	lm	ll	lm	lm	ll	ll	ll	ll	lm
Marker214431	LG3	<lmxll>	lm	lm	lm	ll	lm	lm	lm	lm	lm	ll	lm	ll	lm	lm	ll	ll	ll	ll	lm	lm	ll	ll	lm	ll	ll	ll	ll	ll	lm	lm	ll	ll	ll	ll	ll	lm	ll	lm	lm	ll	lm	lm	ll	ll	ll	ll	lm
Marker214436	LG3	<lmxll>	lm	lm	lm	ll	lm	lm	lm	lm	lm	ll	lm	ll	lm	lm	ll	ll	ll	ll	lm	lm	ll	ll	lm	ll	ll	ll	ll	ll	lm	lm	ll	ll	ll	ll	ll	lm	ll	lm	lm	ll	lm	lm	ll	ll	ll	ll	lm
Marker214440	LG3	<lmxll>	lm	lm	lm	ll	lm	lm	lm	lm	lm	ll	lm	ll	lm	lm	ll	ll	ll	ll	lm	lm	ll	ll	lm	ll	ll	ll	ll	ll	lm	lm	ll	ll	ll	ll	ll	lm	ll	lm	lm	ll	lm	lm	ll	ll	ll	ll	lm
Marker214429	LG3	<lmxll>	lm	lm	lm	ll	lm	lm	lm	lm	lm	ll	lm	ll	lm	lm	ll	ll	ll	ll	lm	lm	ll	ll	lm	ll	ll	ll	ll	ll	lm	lm	ll	ll	ll	ll	ll	lm	ll	lm	lm	ll	lm	lm	ll	ll	ll	ll	lm
Marker214439	LG3	<lmxll>	lm	lm	lm	ll	lm	lm	lm	lm	lm	ll	lm	ll	lm	lm	ll	ll	ll	ll	lm	lm	ll	ll	lm	ll	ll	ll	ll	ll	lm	lm	ll	ll	ll	ll	ll	lm	ll	lm	lm	ll	lm	lm	ll	ll	ll	ll	lm
Marker214433	LG3	<lmxll>	lm	lm	lm	ll	lm	lm	lm	lm	lm	ll	lm	ll	lm	lm	ll	ll	ll	ll	lm	lm	ll	ll	lm	ll	ll	ll	ll	ll	lm	lm	ll	ll	ll	ll	ll	lm	ll	lm	lm	ll	lm	lm	ll	ll	ll	ll	lm
Marker214435	LG3	<lmxll>	lm	lm	lm	ll	lm	lm	lm	lm	lm	ll	lm	ll	lm	lm	ll	ll	ll	ll	lm	lm	ll	ll	lm	ll	ll	ll	ll	ll	lm	lm	ll	ll	ll	ll	ll	lm	ll	lm	lm	ll	lm	lm	ll	ll	ll	ll	lm
Marker450027	LG3	<lmxll>	ll	ll	ll	lm	ll	ll	ll	ll	ll	lm	ll	lm	ll	ll	lm	lm	lm	lm	ll	ll	lm	lm	ll	ll	lm	lm	lm	lm	ll	ll	lm	lm	lm	lm	lm	ll	lm	ll	ll	lm	lm	lm	lm	lm	lm	lm	ll
Marker450026	LG3	<lmxll>	ll	ll	ll	lm	ll	ll	ll	ll	ll	lm	ll	lm	ll	ll	lm	lm	lm	lm	ll	ll	lm	lm	ll	ll	lm	lm	lm	lm	ll	ll	lm	lm	lm	lm	lm	ll	lm	ll	ll	lm	lm	lm	lm	lm	lm	lm	ll
Marker89519	LG3	<nnxnp>	nn	nn	nn	np	np	nn	np	np	np	np	np	nn	nn	np	nn	nn	np	nn	nn	np	np	np	np	np	nn	np	nn	nn	nn	nn	nn	np	np	np	nn	np	nn	np	nn	nn	np	np	nn	nn	np	nn	nn
Marker89517	LG3	<nnxnp>	nn	nn	nn	np	np	nn	np	np	np	np	np	nn	nn	np	nn	nn	np	nn	nn	np	np	np	np	np	nn	np	nn	nn	nn	nn	nn	np	np	np	nn	np	nn	np	nn	nn	np	np	nn	nn	np	nn	nn
Marker674926	LG3	<lmxll>	lm	lm	lm	ll	lm	lm	lm	lm	lm	ll	lm	ll	lm	lm	ll	ll	ll	ll	lm	lm	ll	ll	lm	lm	ll	ll	ll	ll	lm	lm	ll	ll	ll	ll	ll	lm	ll	lm	lm	ll	lm	lm	ll	ll	ll	ll	lm
Marker674924	LG3	<lmxll>	lm	lm	lm	ll	lm	lm	lm	lm	lm	ll	lm	ll	lm	lm	ll	ll	ll	ll	lm	lm	ll	ll	lm	lm	ll	ll	ll	ll	lm	lm	ll	ll	ll	ll	ll	lm	ll	lm	lm	ll	lm	lm	ll	ll	ll	ll	lm
Marker338229	LG3	<lmxll>	ll	ll	ll	lm	ll	ll	ll	ll	ll	lm	ll	lm	ll	ll	lm	lm	lm	lm	ll	ll	lm	lm	ll	ll	lm	lm	lm	lm	ll	ll	lm	lm	lm	lm	lm	ll	lm	ll	ll	lm	ll	ll	lm	lm	lm	lm	ll
Marker214390	LG3	<lmxll>	lm	lm	lm	ll	lm	lm	lm	lm	lm	ll	lm	ll	lm	lm	ll	ll	ll	ll	lm	lm	ll	ll	lm	lm	ll	ll	ll	ll	lm	lm	ll	ll	ll	ll	ll	lm	ll	lm	lm	ll	lm	lm	ll	ll	ll	ll	lm
Marker313448	LG3	<lmxll>	lm	lm	lm	ll	lm	lm	lm	lm	lm	ll	lm	ll	lm	lm	ll	ll	ll	ll	lm	lm	ll	ll	lm	lm	ll	ll	ll	ll	lm	lm	ll	ll	ll	ll	ll	lm	ll	lm	lm	ll	lm	lm	ll	ll	ll	ll	lm
Marker214386	LG3	<lmxll>	ll	ll	ll	lm	ll	ll	ll	ll	ll	lm	ll	lm	ll	ll	lm	lm	lm	lm	ll	ll	lm	lm	ll	ll	lm	lm	lm	lm	ll	ll	lm	lm	lm	lm	lm	ll	lm	ll	ll	lm	ll	ll	lm	lm	lm	lm	ll
Marker214389	LG3	<lmxll>	lm	lm	lm	ll	lm	lm	lm	lm	lm	ll	lm	ll	lm	lm	ll	ll	ll	ll	lm	lm	ll	ll	lm	lm	ll	ll	ll	ll	lm	lm	ll	ll	ll	ll	ll	lm	ll	lm	lm	ll	lm	lm	ll	ll	ll	ll	lm
Marker313450	LG3	<lmxll>	lm	lm	lm	ll	lm	lm	lm	lm	lm	ll	lm	ll	lm	lm	ll	ll	ll	ll	lm	lm	ll	ll	lm	lm	ll	ll	ll	ll	lm	lm	ll	ll	ll	ll	ll	lm	ll	lm	lm	ll	lm	lm	ll	ll	ll	ll	lm
Marker674936	LG3	<lmxll>	lm	lm	lm	ll	lm	lm	lm	lm	lm	ll	lm	ll	lm	lm	ll	ll	ll	ll	lm	lm	ll	ll	lm	lm	ll	ll	ll	ll	lm	lm	ll	ll	ll	ll	ll	lm	ll	lm	lm	ll	lm	lm	ll	ll	ll	ll	lm
Marker624771	LG3	<lmxll>	lm	lm	lm	ll	lm	lm	lm	lm	lm	ll	lm	ll	lm	lm	ll	ll	ll	ll	lm	lm	ll	ll	lm	lm	ll	ll	ll	ll	lm	lm	ll	ll	ll	ll	ll	lm	ll	lm	lm	ll	lm	lm	ll	ll	ll	ll	lm
Marker214290	LG3	<lmxll>	lm	lm	lm	ll	lm	lm	lm	lm	lm	ll	lm	ll	lm	lm	ll	ll	ll	ll	lm	lm	ll	ll	lm	lm	ll	ll	ll	ll	lm	lm	ll	ll	ll	ll	ll	lm	ll	lm	lm	ll	lm	lm	ll	ll	ll	ll	lm
Marker214388	LG3	<lmxll>	lm	lm	lm	ll	lm	lm	lm	lm	lm	ll	lm	ll	lm	lm	ll	ll	ll	ll	lm	lm	ll	ll	lm	lm	ll	ll	ll	ll	lm	lm	ll	ll	ll	ll	ll	lm	ll	lm	lm	ll	lm	lm	ll	ll	ll	ll	lm
Marker214289	LG3	<nnxnp>	nn	nn	nn	np	np	nn	np	nn	np	np	np	nn	nn	np	nn	nn	np	nn	nn	np	np	np	np	np	nn	np	np	nn	nn	nn	nn	np	np	np	nn	np	np	np	nn	nn	np	np	nn	nn	np	nn	nn
Marker214292	LG3	<nnxnp>	nn	nn	nn	np	np	nn	np	nn	np	np	np	nn	nn	np	nn	nn	np	nn	nn	np	np	np	np	np	nn	np	np	nn	nn	nn	nn	np	np	np	nn	np	np	np	nn	nn	np	np	nn	nn	np	nn	nn
Marker90399	LG3	<nnxnp>	np	np	np	nn	nn	np	nn	np	nn	nn	nn	np	np	nn	np	np	nn	np	np	nn	nn	nn	nn	nn	np	nn	nn	np	np	np	np	nn	nn	nn	np	nn	nn	nn	np	np	nn	nn	np	np	nn	np	np
Marker214295	LG3	<nnxnp>	np	np	np	np	nn	np	nn	np	nn	nn	nn	np	np	nn	np	np	nn	np	np	nn	nn	nn	nn	nn	np	nn	np	np	np	np	np	nn	nn	nn	np	nn	np	nn	np	np	nn	nn	np	np	nn	np	np
Marker214387	LG3	<nnxnp>	np	np	np	np	nn	np	nn	np	nn	nn	nn	np	np	nn	np	np	nn	np	np	nn	nn	nn	nn	nn	np	nn	np	np	np	np	np	nn	nn	nn	np	nn	np	nn	np	np	nn	nn	np	np	nn	np	np
Marker214293	LG3	<nnxnp>	np	np	np	np	nn	np	nn	np	nn	nn	nn	np	np	nn	np	np	nn	np	np	nn	nn	nn	nn	nn	np	nn	np	np	np	np	np	nn	nn	nn	np	nn	np	nn	np	np	nn	nn	np	np	nn	np	np
Marker79742	LG3	<nnxnp>	nn	nn	nn	nn	np	nn	np	nn	np	np	np	nn	nn	np	nn	nn	np	nn	nn	np	np	np	np	np	nn	np	nn	nn	nn	nn	nn	np	np	np	nn	np	nn	np	np	nn	np	np	nn	nn	np	nn	nn
Marker500350	LG3	<nnxnp>	np	np	np	np	nn	np	nn	np	nn	nn	nn	np	np	nn	np	np	nn	np	np	nn	nn	nn	nn	nn	np	nn	np	np	np	np	np	nn	nn	nn	np	nn	np	nn	nn	np	nn	nn	np	np	nn	np	np
Marker500354	LG3	<nnxnp>	np	np	np	np	nn	np	nn	np	nn	nn	nn	np	np	nn	np	np	nn	np	np	nn	nn	nn	nn	nn	np	nn	np	np	np	np	np	nn	nn	nn	np	nn	np	nn	nn	np	nn	nn	np	np	nn	np	np
Marker500346	LG3	<nnxnp>	np	np	np	np	nn	np	nn	np	nn	nn	nn	np	np	nn	np	np	nn	np	np	nn	nn	nn	nn	nn	np	nn	np	np	np	np	np	nn	nn	nn	np	nn	np	nn	nn	np	nn	nn	np	np	nn	np	np
Marker374975	LG3	<nnxnp>	np	np	np	nn	nn	np	nn	np	nn	nn	nn	np	np	nn	np	np	nn	np	np	nn	nn	nn	nn	nn	np	nn	np	np	np	np	np	nn	nn	nn	np	nn	np	nn	nn	np	nn	nn	np	np	nn	np	np
Marker153900	LG3	<nnxnp>	nn	nn	nn	np	np	nn	np	nn	np	np	np	nn	nn	np	nn	nn	np	nn	nn	np	np	np	np	np	nn	np	nn	nn	nn	nn	nn	np	np	np	nn	np	nn	np	np	nn	np	np	nn	nn	np	nn	nn
Marker16099	LG3	<nnxnp>	nn	nn	nn	np	np	nn	np	nn	np	np	np	nn	nn	np	nn	nn	np	nn	nn	np	np	np	np	np	nn	np	nn	nn	nn	nn	nn	np	np	np	nn	np	nn	np	np	nn	np	np	nn	nn	np	nn	nn
Marker564215	LG3	<nnxnp>	np	np	np	nn	nn	np	nn	np	nn	nn	nn	np	np	nn	np	np	nn	np	np	nn	nn	nn	nn	nn	np	nn	np	np	np	np	np	nn	nn	nn	np	nn	np	nn	nn	np	nn	nn	np	np	nn	np	np
Marker16098	LG3	<nnxnp>	nn	nn	nn	np	np	nn	np	nn	np	np	np	nn	nn	np	nn	nn	np	nn	nn	np	np	np	np	np	nn	np	nn	nn	nn	nn	nn	np	np	np	nn	np	nn	np	np	nn	np	np	nn	nn	np	nn	nn
Marker394015	LG3	<nnxnp>	nn	nn	nn	np	np	nn	np	nn	np	np	np	nn	nn	np	nn	nn	np	nn	np	np	np	np	np	np	nn	np	nn	nn	nn	nn	nn	np	np	np	nn	np	nn	np	np	nn	np	np	nn	nn	np	nn	nn
Marker564212	LG3	<nnxnp>	nn	nn	nn	np	np	nn	np	nn	np	np	np	nn	nn	np	nn	nn	np	nn	np	np	np	np	np	np	nn	np	nn	nn	nn	nn	nn	np	np	np	nn	np	nn	np	np	nn	np	np	nn	nn	np	nn	nn
Marker500347	LG3	<lmxll>	lm	lm	lm	ll	lm	lm	lm	lm	lm	ll	lm	ll	lm	lm	ll	ll	ll	ll	lm	lm	lm	ll	lm	lm	ll	ll	ll	ll	lm	lm	ll	ll	lm	ll	ll	lm	ll	lm	lm	ll	lm	lm	ll	ll	ll	ll	lm
Marker275559	LG3	<lmxll>	ll	ll	ll	lm	ll	ll	ll	ll	ll	lm	ll	lm	ll	ll	lm	lm	lm	lm	ll	ll	ll	lm	ll	ll	lm	lm	lm	lm	ll	ll	lm	lm	ll	lm	lm	ll	lm	ll	ll	lm	ll	ll	lm	lm	lm	lm	ll
Marker275558	LG3	<lmxll>	ll	ll	ll	lm	ll	ll	ll	ll	ll	lm	ll	lm	ll	ll	lm	lm	lm	lm	ll	ll	ll	lm	ll	ll	lm	lm	lm	lm	ll	ll	lm	lm	ll	lm	lm	ll	lm	ll	ll	lm	ll	ll	lm	lm	lm	lm	ll
Marker445199	LG3	<nnxnp>	np	np	np	nn	nn	np	nn	np	nn	nn	nn	np	np	nn	np	np	nn	np	np	nn	nn	nn	nn	nn	np	nn	np	np	np	np	np	nn	nn	nn	np	nn	np	nn	nn	np	nn	nn	np	np	nn	np	np
Marker394013	LG3	<nnxnp>	np	np	np	nn	nn	np	nn	np	nn	nn	nn	np	np	nn	np	np	nn	np	np	nn	nn	nn	nn	nn	np	nn	np	np	np	np	np	nn	nn	nn	np	nn	np	nn	nn	np	nn	nn	np	np	nn	np	np
Marker445198	LG3	<nnxnp>	np	np	np	nn	nn	np	nn	np	nn	nn	nn	np	np	nn	np	np	nn	np	np	nn	nn	nn	nn	nn	np	nn	np	np	np	np	np	nn	nn	nn	np	nn	np	nn	nn	np	nn	nn	np	np	nn	np	np
Marker445197	LG3	<nnxnp>	np	np	np	nn	nn	np	nn	np	nn	nn	nn	np	np	nn	np	np	nn	np	np	nn	nn	nn	nn	nn	np	nn	np	np	np	np	np	nn	nn	nn	np	nn	np	nn	nn	np	nn	nn	np	np	nn	np	np
Marker254945	LG3	<nnxnp>	nn	nn	nn	np	np	nn	np	nn	np	np	np	nn	nn	np	nn	nn	np	nn	nn	np	np	np	np	np	nn	np	nn	nn	nn	nn	nn	np	np	np	nn	np	nn	np	np	nn	np	np	nn	nn	np	nn	nn
Marker117532	LG3	<nnxnp>	nn	nn	nn	np	np	nn	np	nn	np	nn	np	nn	nn	np	nn	nn	np	nn	nn	np	np	np	np	np	nn	np	nn	nn	nn	nn	nn	np	np	np	nn	np	nn	np	np	nn	np	np	nn	nn	np	nn	nn
Marker355398	LG3	<nnxnp>	np	np	np	nn	nn	np	nn	np	nn	np	nn	np	np	nn	np	np	nn	np	np	nn	nn	nn	nn	nn	np	nn	np	np	np	np	np	nn	nn	nn	np	nn	np	nn	nn	np	nn	nn	np	np	nn	np	np
Marker71712	LG3	<nnxnp>	np	np	np	nn	nn	np	nn	np	nn	np	nn	np	np	nn	np	np	nn	np	np	nn	nn	nn	nn	nn	np	nn	np	np	np	np	np	nn	nn	nn	np	nn	np	nn	nn	np	nn	nn	np	np	nn	np	np
Marker60458	LG3	<nnxnp>	np	np	np	nn	nn	np	nn	np	nn	np	nn	np	np	nn	np	np	nn	np	np	nn	nn	nn	nn	nn	np	nn	np	np	np	np	np	nn	nn	nn	np	nn	np	nn	nn	np	nn	nn	np	np	nn	np	np
Marker355396	LG3	<nnxnp>	np	np	np	nn	nn	np	nn	np	nn	np	nn	np	np	nn	np	np	nn	np	np	nn	nn	nn	nn	nn	np	nn	np	np	np	np	np	nn	nn	nn	np	nn	np	nn	nn	np	nn	nn	np	np	nn	np	np
Marker60457	LG3	<nnxnp>	nn	nn	nn	np	np	nn	np	nn	np	nn	np	nn	nn	np	nn	nn	np	nn	np	np	np	np	np	np	nn	np	nn	nn	nn	nn	nn	np	np	np	nn	np	nn	np	np	nn	np	np	nn	nn	np	nn	nn
Marker500348	LG3	<lmxll>	lm	lm	lm	ll	lm	lm	lm	lm	lm	ll	lm	ll	lm	lm	ll	ll	ll	ll	lm	lm	lm	ll	lm	lm	ll	ll	ll	ll	lm	lm	ll	ll	lm	ll	ll	lm	ll	lm	lm	ll	lm	lm	ll	ll	ll	ll	lm
Marker500352	LG3	<lmxll>	lm	lm	lm	ll	lm	lm	lm	lm	lm	ll	lm	ll	lm	lm	ll	ll	ll	ll	lm	lm	lm	ll	lm	lm	ll	ll	ll	ll	lm	lm	ll	ll	lm	ll	ll	lm	ll	lm	lm	ll	lm	lm	ll	ll	ll	ll	lm
Marker362521	LG3	<nnxnp>	np	np	np	nn	nn	np	nn	np	nn	nn	nn	np	np	nn	np	np	nn	np	np	nn	nn	nn	nn	nn	np	nn	np	np	np	np	np	nn	nn	nn	np	nn	np	np	nn	np	nn	nn	np	np	nn	np	np
Marker362519	LG3	<nnxnp>	np	np	np	nn	nn	np	nn	np	nn	nn	nn	np	np	nn	np	np	nn	np	np	nn	nn	nn	nn	nn	np	nn	np	np	np	np	np	nn	nn	nn	np	nn	np	np	nn	np	nn	nn	np	np	nn	np	np
Marker374931	LG3	<lmxll>	ll	ll	ll	lm	ll	ll	ll	ll	ll	lm	ll	lm	ll	ll	lm	lm	lm	lm	ll	ll	ll	lm	ll	ll	lm	lm	lm	lm	ll	ll	lm	lm	ll	lm	ll	ll	lm	ll	ll	lm	ll	ll	lm	lm	lm	lm	ll
Marker323406	LG3	<lmxll>	ll	ll	ll	lm	ll	ll	ll	ll	ll	lm	ll	lm	ll	ll	lm	lm	lm	lm	ll	ll	ll	lm	ll	ll	lm	lm	lm	lm	ll	ll	lm	lm	ll	lm	ll	ll	lm	ll	ll	lm	ll	ll	lm	lm	lm	lm	ll
Marker500353	LG3	<nnxnp>	nn	nn	nn	np	np	nn	np	nn	np	np	np	nn	nn	np	nn	nn	np	nn	nn	np	np	np	np	np	nn	np	nn	nn	nn	nn	nn	np	np	np	nn	np	nn	np	np	nn	np	np	nn	nn	np	nn	nn
Marker500351	LG3	<nnxnp>	nn	nn	nn	np	np	nn	np	nn	np	np	np	nn	nn	np	nn	nn	np	nn	nn	np	np	np	np	np	nn	np	nn	nn	nn	nn	nn	np	np	np	nn	np	nn	np	np	nn	np	np	nn	nn	np	nn	nn
Marker26736	LG3	<nnxnp>	np	np	np	nn	nn	np	nn	np	nn	nn	nn	np	np	nn	np	np	nn	np	np	nn	nn	nn	nn	nn	np	nn	np	np	np	np	np	nn	nn	nn	np	nn	np	nn	nn	np	nn	nn	np	np	nn	np	np
Marker51594	LG3	<lmxll>	lm	lm	lm	ll	lm	lm	lm	lm	lm	ll	lm	ll	lm	lm	ll	ll	ll	ll	lm	lm	lm	ll	lm	lm	ll	ll	ll	ll	lm	lm	ll	ll	lm	ll	lm	lm	ll	lm	lm	ll	lm	lm	ll	ll	ll	ll	lm
Marker51595	LG3	<lmxll>	lm	lm	lm	ll	lm	lm	lm	lm	lm	ll	lm	ll	lm	lm	ll	ll	ll	ll	lm	lm	lm	ll	lm	lm	ll	ll	ll	ll	lm	lm	ll	ll	lm	ll	lm	lm	ll	lm	lm	ll	lm	lm	ll	ll	ll	ll	lm
Marker251034	LG3	<lmxll>	lm	lm	lm	ll	lm	lm	lm	lm	lm	ll	lm	ll	lm	lm	ll	ll	ll	ll	lm	lm	lm	ll	lm	lm	ll	ll	ll	ll	lm	lm	ll	ll	lm	ll	lm	lm	ll	lm	lm	ll	lm	lm	ll	ll	ll	ll	lm
Marker51596	LG3	<lmxll>	lm	lm	lm	ll	lm	lm	lm	lm	lm	ll	lm	ll	lm	lm	ll	ll	ll	ll	lm	lm	lm	ll	lm	lm	ll	ll	ll	ll	lm	lm	ll	ll	lm	ll	lm	lm	ll	lm	lm	ll	lm	lm	ll	ll	ll	ll	lm
Marker394012	LG3	<lmxll>	lm	lm	lm	ll	lm	lm	lm	lm	lm	ll	lm	ll	lm	lm	ll	ll	ll	ll	lm	lm	lm	ll	lm	lm	ll	ll	ll	ll	lm	lm	ll	ll	lm	ll	lm	lm	ll	lm	lm	ll	lm	lm	ll	ll	ll	ll	lm
Marker323402	LG3	<lmxll>	lm	lm	lm	ll	lm	lm	lm	lm	lm	ll	lm	ll	lm	lm	ll	ll	ll	ll	lm	lm	lm	ll	lm	lm	ll	ll	ll	ll	lm	lm	ll	ll	lm	ll	lm	lm	ll	lm	lm	ll	lm	lm	ll	ll	ll	ll	lm
Marker51597	LG3	<lmxll>	lm	lm	lm	ll	lm	lm	lm	lm	lm	ll	lm	ll	lm	lm	ll	ll	ll	ll	lm	lm	lm	ll	lm	lm	ll	ll	ll	ll	lm	lm	ll	ll	lm	ll	lm	lm	ll	lm	lm	ll	lm	lm	ll	ll	ll	ll	lm
Marker266176	LG3	<lmxll>	lm	lm	lm	ll	lm	lm	lm	lm	lm	ll	lm	ll	lm	lm	ll	ll	ll	ll	lm	lm	lm	ll	lm	lm	ll	ll	ll	ll	lm	lm	ll	ll	lm	ll	lm	lm	ll	lm	lm	ll	lm	lm	ll	ll	ll	ll	lm
Marker323399	LG3	<lmxll>	lm	lm	lm	ll	lm	lm	lm	lm	lm	ll	lm	ll	lm	lm	ll	ll	ll	ll	lm	lm	lm	ll	lm	lm	ll	ll	ll	ll	lm	lm	ll	ll	lm	ll	lm	lm	ll	lm	lm	ll	lm	lm	ll	ll	ll	ll	lm
Marker251031	LG3	<lmxll>	lm	lm	lm	ll	lm	lm	lm	lm	lm	ll	lm	ll	lm	lm	ll	ll	ll	ll	lm	lm	lm	ll	lm	lm	ll	ll	ll	ll	lm	lm	ll	ll	lm	ll	lm	lm	ll	lm	lm	ll	lm	lm	ll	ll	ll	ll	lm
Marker323400	LG3	<lmxll>	lm	lm	lm	ll	lm	lm	lm	lm	lm	ll	lm	ll	lm	lm	ll	ll	ll	ll	lm	lm	lm	ll	lm	lm	ll	ll	ll	ll	lm	lm	ll	ll	lm	ll	lm	lm	ll	lm	lm	ll	lm	lm	ll	ll	ll	ll	lm
Marker394011	LG3	<lmxll>	lm	lm	lm	ll	lm	lm	lm	lm	lm	ll	lm	ll	lm	lm	ll	ll	ll	ll	lm	lm	lm	ll	lm	lm	ll	ll	ll	ll	lm	lm	ll	ll	lm	ll	lm	lm	ll	lm	lm	ll	lm	lm	ll	ll	ll	ll	lm
Marker355382	LG3	<lmxll>	lm	lm	lm	ll	lm	lm	lm	lm	--	ll	lm	ll	lm	lm	ll	ll	ll	ll	lm	lm	lm	ll	lm	lm	ll	ll	ll	ll	lm	lm	ll	ll	lm	ll	lm	lm	ll	lm	lm	ll	lm	lm	ll	ll	ll	ll	lm
Marker189822	LG3	<lmxll>	ll	ll	ll	lm	ll	ll	ll	ll	ll	lm	ll	lm	ll	ll	lm	lm	lm	lm	ll	ll	ll	lm	ll	ll	lm	lm	lm	lm	ll	ll	lm	lm	ll	lm	ll	ll	lm	ll	ll	lm	ll	ll	lm	lm	lm	lm	ll
Marker145045	LG3	<lmxll>	lm	lm	lm	ll	lm	lm	lm	lm	ll	ll	lm	ll	lm	lm	ll	ll	ll	ll	lm	lm	lm	ll	lm	lm	ll	ll	ll	ll	lm	lm	ll	ll	lm	ll	lm	lm	ll	lm	lm	ll	lm	lm	ll	ll	ll	ll	lm
Marker145042	LG3	<lmxll>	lm	lm	lm	ll	lm	lm	lm	lm	ll	ll	lm	ll	lm	lm	ll	ll	ll	ll	lm	lm	lm	ll	lm	lm	ll	ll	ll	ll	lm	lm	ll	ll	lm	ll	lm	lm	ll	lm	lm	ll	lm	lm	ll	ll	ll	ll	lm
Marker469035	LG3	<lmxll>	ll	ll	ll	lm	ll	ll	ll	ll	ll	lm	ll	lm	ll	ll	lm	lm	lm	lm	ll	ll	ll	lm	ll	ll	lm	lm	lm	lm	ll	ll	lm	lm	ll	lm	ll	ll	lm	ll	ll	lm	ll	ll	lm	lm	lm	lm	ll
Marker394014	LG3	<lmxll>	ll	ll	ll	lm	ll	ll	ll	ll	ll	lm	ll	lm	ll	ll	lm	lm	lm	lm	ll	ll	ll	lm	ll	ll	lm	lm	lm	lm	ll	ll	lm	lm	ll	lm	ll	ll	lm	ll	ll	lm	ll	ll	lm	lm	lm	lm	ll
Marker14340	LG3	<lmxll>	ll	ll	ll	lm	ll	ll	ll	ll	ll	lm	ll	lm	ll	ll	lm	lm	lm	lm	ll	ll	ll	lm	ll	ll	lm	lm	lm	lm	ll	ll	lm	lm	ll	lm	ll	ll	lm	ll	ll	lm	ll	ll	lm	lm	lm	lm	ll
Marker51591	LG3	<lmxll>	ll	ll	ll	lm	ll	ll	ll	ll	ll	lm	ll	lm	ll	ll	lm	lm	lm	lm	ll	ll	ll	lm	ll	ll	lm	lm	lm	lm	ll	ll	lm	lm	ll	lm	ll	ll	lm	ll	ll	lm	ll	ll	lm	lm	lm	lm	ll
Marker254973	LG3	<lmxll>	ll	ll	ll	lm	ll	ll	ll	ll	ll	lm	ll	lm	ll	ll	lm	lm	lm	lm	ll	ll	ll	lm	ll	ll	lm	lm	lm	lm	ll	ll	lm	lm	ll	lm	ll	ll	lm	ll	ll	lm	ll	ll	lm	lm	lm	lm	ll
Marker254944	LG3	<lmxll>	ll	ll	ll	lm	ll	ll	ll	ll	ll	lm	ll	lm	ll	ll	lm	lm	lm	lm	ll	ll	ll	lm	ll	ll	lm	lm	lm	lm	ll	ll	lm	lm	ll	lm	ll	ll	lm	ll	ll	lm	ll	ll	lm	lm	lm	lm	ll
Marker71714	LG3	<lmxll>	lm	lm	lm	ll	lm	lm	lm	lm	lm	ll	lm	ll	lm	lm	ll	lm	ll	ll	lm	lm	lm	ll	lm	lm	ll	ll	ll	ll	lm	lm	ll	ll	lm	ll	lm	lm	ll	lm	lm	ll	lm	lm	ll	ll	ll	ll	lm
Marker254942	LG3	<lmxll>	lm	lm	lm	ll	lm	lm	lm	lm	lm	ll	lm	ll	lm	lm	ll	lm	ll	ll	lm	lm	lm	ll	lm	lm	ll	ll	ll	ll	lm	lm	ll	ll	lm	ll	lm	lm	ll	lm	lm	ll	lm	lm	ll	ll	ll	ll	lm
Marker71710	LG3	<lmxll>	lm	lm	lm	ll	lm	lm	lm	lm	lm	ll	lm	ll	lm	lm	ll	lm	ll	ll	lm	lm	lm	ll	lm	lm	ll	ll	ll	ll	lm	lm	ll	ll	lm	ll	lm	lm	ll	lm	lm	ll	lm	lm	ll	ll	ll	ll	lm
Marker254943	LG3	<lmxll>	ll	ll	ll	lm	ll	ll	ll	ll	ll	lm	ll	lm	ll	ll	lm	lm	lm	lm	ll	ll	ll	lm	ll	ll	lm	lm	lm	lm	ll	ll	lm	lm	ll	lm	lm	ll	lm	ll	ll	lm	ll	ll	lm	lm	lm	lm	ll
Marker275564	LG3	<lmxll>	ll	ll	ll	lm	ll	ll	ll	ll	ll	lm	ll	lm	ll	ll	lm	lm	lm	lm	ll	ll	ll	lm	ll	ll	lm	lm	lm	lm	ll	ll	lm	lm	ll	lm	lm	ll	lm	ll	ll	lm	ll	ll	lm	lm	lm	lm	ll
Marker275562	LG3	<lmxll>	ll	ll	ll	lm	ll	ll	ll	ll	ll	lm	ll	lm	ll	ll	lm	lm	lm	lm	ll	ll	ll	lm	ll	ll	lm	lm	lm	lm	ll	ll	lm	lm	ll	lm	lm	ll	lm	ll	ll	lm	ll	ll	lm	lm	lm	lm	ll
Marker51598	LG3	<lmxll>	lm	lm	lm	ll	lm	lm	lm	lm	lm	ll	lm	ll	lm	lm	ll	ll	ll	ll	lm	lm	lm	ll	lm	lm	ll	ll	ll	ll	lm	lm	ll	ll	lm	ll	lm	lm	ll	lm	lm	ll	lm	ll	ll	ll	ll	ll	lm
Marker375195	LG3	<lmxll>	ll	ll	ll	lm	ll	ll	ll	ll	ll	lm	ll	lm	ll	ll	lm	lm	lm	lm	ll	ll	ll	lm	ll	ll	lm	lm	lm	lm	ll	ll	lm	lm	ll	lm	ll	ll	lm	ll	ll	lm	ll	lm	lm	lm	lm	lm	ll
Marker51599	LG3	<lmxll>	lm	lm	lm	ll	lm	lm	lm	lm	lm	ll	lm	ll	lm	lm	ll	ll	ll	ll	lm	lm	lm	ll	lm	lm	ll	ll	ll	ll	lm	lm	ll	ll	lm	ll	lm	lm	ll	lm	lm	ll	lm	ll	ll	ll	ll	ll	lm
Marker189831	LG3	<lmxll>	ll	ll	ll	lm	ll	ll	ll	ll	ll	lm	ll	lm	ll	lm	lm	lm	lm	lm	ll	ll	ll	lm	ll	ll	lm	lm	lm	lm	ll	ll	lm	lm	ll	lm	ll	ll	lm	ll	ll	lm	ll	ll	lm	lm	lm	lm	ll
Marker51593	LG3	<lmxll>	lm	lm	lm	ll	lm	lm	lm	lm	lm	ll	lm	ll	lm	ll	ll	ll	ll	ll	lm	lm	lm	ll	lm	lm	ll	ll	ll	ll	lm	lm	ll	ll	lm	ll	lm	lm	ll	lm	lm	ll	lm	lm	ll	ll	ll	ll	lm
Marker189830	LG3	<lmxll>	ll	ll	ll	lm	ll	ll	ll	ll	ll	lm	ll	lm	ll	lm	lm	lm	lm	lm	ll	ll	ll	lm	ll	ll	lm	lm	lm	lm	ll	ll	lm	lm	ll	lm	ll	ll	lm	ll	ll	lm	ll	ll	lm	lm	lm	lm	ll
Marker210309	LG3	<lmxll>	lm	lm	lm	lm	lm	lm	lm	lm	lm	ll	lm	ll	lm	lm	ll	ll	ll	ll	lm	lm	lm	ll	lm	lm	ll	ll	ll	ll	lm	lm	ll	ll	lm	ll	lm	lm	ll	lm	lm	ll	lm	lm	ll	ll	ll	ll	lm
Marker210314	LG3	<lmxll>	lm	lm	lm	lm	lm	lm	lm	lm	lm	ll	lm	ll	lm	lm	ll	ll	ll	ll	lm	lm	lm	ll	lm	lm	ll	ll	ll	ll	lm	lm	ll	ll	lm	ll	lm	lm	ll	lm	lm	ll	lm	lm	ll	ll	ll	ll	lm
Marker210319	LG3	<lmxll>	lm	lm	lm	lm	lm	lm	lm	lm	lm	ll	lm	ll	lm	lm	ll	ll	ll	ll	lm	lm	lm	ll	lm	lm	ll	ll	ll	ll	lm	lm	ll	ll	lm	ll	lm	lm	ll	lm	lm	ll	lm	lm	ll	ll	ll	ll	lm
Marker189828	LG3	<lmxll>	lm	lm	lm	lm	lm	lm	lm	lm	lm	ll	lm	ll	lm	lm	ll	ll	ll	ll	lm	lm	lm	ll	lm	lm	ll	ll	ll	ll	lm	lm	ll	ll	lm	ll	lm	lm	ll	lm	lm	ll	lm	lm	ll	ll	ll	ll	lm
Marker275563	LG3	<lmxll>	lm	lm	lm	lm	lm	lm	lm	lm	lm	ll	lm	ll	lm	lm	ll	ll	ll	ll	lm	lm	lm	ll	lm	lm	ll	ll	ll	ll	lm	lm	ll	ll	lm	ll	lm	lm	ll	lm	lm	ll	lm	lm	ll	ll	ll	ll	lm
Marker71709	LG3	<lmxll>	ll	ll	ll	lm	ll	ll	ll	ll	ll	lm	ll	lm	ll	lm	lm	lm	lm	lm	ll	ll	ll	lm	ll	ll	lm	lm	lm	lm	ll	ll	lm	lm	ll	lm	ll	ll	lm	ll	ll	lm	ll	ll	lm	lm	lm	lm	ll
Marker677662	LG3	<lmxll>	ll	ll	ll	lm	ll	ll	ll	ll	ll	lm	ll	lm	ll	lm	lm	lm	lm	lm	ll	ll	ll	lm	ll	ll	lm	lm	lm	lm	ll	ll	lm	lm	ll	lm	ll	ll	lm	ll	ll	lm	ll	ll	lm	lm	lm	lm	ll
Marker225059	LG3	<nnxnp>	nn	nn	nn	np	np	np	np	nn	np	nn	np	nn	nn	nn	np	nn	np	nn	nn	np	np	np	np	np	nn	np	np	nn	np	nn	nn	np	np	np	nn	np	--	np	np	nn	np	np	nn	nn	np	nn	nn
Marker18604	LG3	<nnxnp>	np	np	np	nn	nn	np	np	nn	nn	nn	nn	np	np	nn	np	np	nn	np	np	nn	nn	nn	nn	nn	np	nn	np	np	nn	np	np	nn	nn	nn	nn	nn	nn	nn	nn	np	nn	nn	np	np	nn	nn	np
Marker91732	LG4	<nnxnp>	np	nn	nn	nn	nn	np	np	nn	np	np	np	nn	nn	np	np	nn	np	np	np	np	np	np	nn	nn	nn	nn	np	nn	nn	np	np	nn	nn	nn	nn	np	nn	np	nn	np	np	nn	np	np	nn	np	np
Marker695625	LG4	<nnxnp>	nn	np	np	np	np	nn	nn	np	nn	nn	nn	np	np	nn	nn	np	nn	nn	nn	nn	nn	nn	np	np	np	np	nn	np	np	nn	nn	np	np	np	np	nn	np	nn	np	nn	nn	np	nn	nn	np	nn	nn
Marker91731	LG4	<nnxnp>	nn	np	np	np	np	nn	nn	np	nn	nn	nn	np	np	nn	nn	np	nn	nn	nn	nn	nn	nn	np	np	np	np	nn	np	np	nn	nn	np	np	np	np	nn	np	nn	np	nn	nn	np	nn	nn	np	nn	nn
Marker512787	LG4	<nnxnp>	np	nn	nn	nn	nn	np	np	nn	np	np	np	nn	nn	np	np	nn	np	np	np	np	np	np	nn	nn	nn	nn	np	nn	nn	np	np	nn	nn	nn	nn	np	nn	np	np	np	np	nn	np	np	nn	np	np
Marker512785	LG4	<nnxnp>	np	nn	nn	nn	nn	np	np	nn	np	np	np	nn	nn	np	np	nn	np	np	np	np	np	np	nn	nn	nn	nn	np	nn	nn	np	np	nn	nn	nn	nn	np	nn	np	np	np	np	nn	np	np	nn	np	np
Marker512786	LG4	<nnxnp>	np	nn	nn	nn	nn	np	np	nn	np	np	np	nn	nn	np	np	nn	np	np	np	np	np	np	nn	nn	nn	nn	np	nn	nn	np	np	nn	nn	nn	nn	np	nn	np	np	np	np	nn	np	np	nn	np	np
Marker512784	LG4	<nnxnp>	np	nn	nn	nn	nn	np	np	nn	np	np	np	nn	nn	np	np	nn	np	np	np	np	np	np	nn	nn	nn	nn	np	nn	nn	np	np	nn	nn	nn	nn	np	nn	np	np	np	np	nn	np	np	nn	np	np
Marker512782	LG4	<nnxnp>	np	nn	nn	nn	nn	np	np	nn	np	np	np	nn	nn	np	np	nn	np	np	np	np	np	np	nn	nn	nn	nn	np	nn	nn	np	np	nn	nn	nn	nn	np	nn	np	np	np	np	nn	np	np	nn	np	np
Marker297246	LG4	<nnxnp>	nn	np	np	np	np	nn	nn	np	nn	nn	nn	np	np	nn	nn	np	nn	nn	nn	nn	nn	nn	np	np	np	np	nn	np	np	nn	nn	np	np	np	np	nn	np	nn	np	nn	nn	np	nn	nn	np	nn	nn
Marker695626	LG4	<hkxhk>	hk	hh	hk	hh	hh	kk	kk	hh	hk	hk	hk	hh	hk	kk	hk	hh	hk	kk	kk	kk	kk	hk	hh	hk	hk	hk	kk	hh	hh	hk	hk	hh	hh	hk	hk	kk	hk	hk	hk	kk	kk	hk	hk	kk	hk	hk	kk
Marker695627	LG4	<hkxhk>	hk	hh	hk	hh	hh	kk	kk	hh	hk	hk	hk	hh	hk	kk	hk	hh	hk	kk	kk	kk	kk	hk	hh	hk	hk	hk	kk	hh	hh	hk	hk	hh	hh	hk	hk	kk	hk	hk	hk	kk	kk	hk	hk	kk	hk	hk	kk
Marker669689	LG4	<nnxnp>	nn	np	np	np	np	nn	nn	np	nn	nn	nn	np	np	nn	nn	np	nn	nn	nn	nn	nn	nn	np	np	np	np	nn	np	np	nn	nn	np	np	nn	np	nn	np	nn	np	nn	np	np	nn	nn	np	nn	np
Marker669684	LG4	<nnxnp>	np	nn	nn	nn	nn	np	np	nn	np	np	np	nn	nn	np	np	nn	np	np	np	np	np	np	nn	nn	nn	nn	np	nn	nn	np	np	nn	nn	np	nn	np	nn	np	nn	np	nn	nn	np	np	nn	np	nn
Marker669682	LG4	<nnxnp>	np	nn	nn	nn	nn	np	np	nn	np	np	np	nn	nn	np	np	nn	np	np	np	np	np	np	nn	nn	nn	nn	np	nn	nn	np	np	nn	nn	np	nn	np	nn	np	nn	np	nn	nn	np	np	nn	np	nn
Marker669692	LG4	<nnxnp>	np	nn	nn	nn	nn	np	np	nn	np	np	np	nn	nn	np	np	nn	np	np	np	np	np	np	nn	nn	nn	nn	np	nn	nn	np	np	nn	nn	np	nn	np	nn	np	nn	np	nn	nn	np	np	nn	np	nn
Marker669683	LG4	<nnxnp>	np	nn	nn	nn	nn	np	np	nn	np	np	np	nn	nn	np	np	nn	np	np	np	np	np	np	nn	nn	nn	nn	np	nn	nn	np	np	nn	nn	np	nn	np	nn	np	nn	np	nn	nn	np	np	nn	np	nn
Marker669693	LG4	<nnxnp>	nn	np	np	np	np	nn	nn	np	nn	nn	nn	np	np	nn	nn	np	nn	nn	nn	nn	nn	nn	np	np	np	np	nn	np	np	nn	nn	np	np	nn	np	nn	np	nn	np	nn	np	np	nn	nn	np	nn	np
Marker587638	LG4	<nnxnp>	np	np	nn	nn	nn	np	np	nn	np	np	np	nn	nn	np	np	nn	np	np	np	np	np	np	nn	nn	nn	nn	np	nn	nn	np	np	nn	nn	np	nn	np	nn	np	nn	np	nn	nn	np	np	nn	np	nn
Marker587655	LG4	<nnxnp>	np	np	nn	nn	nn	np	np	nn	np	np	np	nn	nn	np	np	nn	np	np	np	np	np	np	nn	nn	nn	nn	np	nn	nn	np	np	nn	nn	np	nn	np	nn	np	nn	np	nn	nn	np	np	nn	np	nn
Marker587637	LG4	<nnxnp>	nn	nn	np	np	np	nn	nn	np	nn	nn	nn	np	np	nn	nn	np	nn	nn	nn	nn	nn	nn	np	np	np	np	nn	np	np	nn	nn	np	np	nn	np	nn	np	nn	np	nn	np	np	nn	nn	np	nn	np
Marker587640	LG4	<nnxnp>	nn	nn	np	np	np	nn	nn	np	nn	nn	nn	np	np	nn	nn	np	nn	nn	nn	nn	nn	nn	np	np	np	np	nn	np	np	nn	nn	np	np	nn	np	nn	np	nn	np	nn	np	np	nn	nn	np	nn	np
Marker587641	LG4	<nnxnp>	nn	nn	np	np	np	nn	nn	np	nn	nn	nn	np	np	nn	nn	np	nn	nn	nn	nn	nn	nn	np	np	np	np	nn	np	np	nn	nn	np	np	nn	np	nn	np	nn	np	nn	np	np	nn	nn	np	nn	np
Marker587643	LG4	<nnxnp>	nn	nn	np	np	np	nn	nn	np	nn	nn	nn	np	np	nn	nn	np	nn	nn	nn	nn	nn	nn	np	np	np	np	nn	np	np	nn	nn	np	np	nn	np	nn	np	nn	np	nn	np	np	nn	nn	np	nn	np
Marker587639	LG4	<nnxnp>	nn	nn	np	np	np	nn	nn	np	nn	nn	nn	np	np	nn	nn	np	nn	nn	nn	nn	nn	nn	np	np	np	np	nn	np	np	nn	nn	np	np	nn	np	nn	np	nn	np	nn	np	np	nn	nn	np	nn	np
Marker587615	LG4	<nnxnp>	nn	nn	np	np	np	nn	nn	np	nn	nn	nn	np	np	nn	nn	np	nn	nn	nn	nn	nn	nn	np	np	np	np	nn	np	np	nn	nn	np	np	nn	np	nn	np	nn	np	nn	np	np	nn	nn	np	nn	np
Marker680619	LG4	<nnxnp>	np	np	nn	nn	nn	np	np	nn	np	np	np	nn	nn	np	np	nn	np	np	np	np	np	np	nn	nn	nn	nn	np	nn	nn	np	np	nn	np	np	nn	np	nn	np	nn	np	nn	nn	np	np	nn	np	nn
Marker695628	LG4	<lmxll>	lm	lm	ll	lm	lm	ll	ll	lm	lm	lm	lm	lm	ll	ll	lm	lm	lm	ll	ll	ll	ll	lm	lm	ll	ll	ll	ll	lm	lm	lm	lm	lm	lm	ll	ll	ll	ll	lm	ll	ll	ll	ll	lm	ll	ll	lm	ll
Marker680616	LG4	<nnxnp>	nn	nn	np	np	nn	nn	nn	np	nn	nn	nn	np	np	nn	nn	np	nn	np	nn	nn	nn	nn	np	np	np	np	nn	np	np	nn	nn	np	nn	nn	np	nn	np	nn	np	nn	np	np	nn	nn	np	nn	np
Marker680614	LG4	<nnxnp>	nn	nn	np	np	nn	nn	nn	np	nn	nn	nn	np	np	nn	nn	np	nn	np	nn	nn	nn	nn	np	np	np	np	nn	np	np	nn	nn	np	nn	nn	np	nn	np	nn	np	nn	np	np	nn	nn	np	nn	np
Marker405116	LG4	<nnxnp>	np	np	nn	nn	np	np	np	nn	np	nn	np	nn	nn	np	np	nn	np	nn	np	np	nn	np	nn	nn	nn	nn	np	nn	nn	np	np	nn	np	np	nn	np	nn	np	nn	np	nn	nn	np	np	nn	np	nn
Marker680613	LG4	<hkxhk>	hh	hh	kk	hk	hk	hh	hh	hk	hh	hh	hh	hk	kk	hk	hk	hk	hh	hk	hk	hk	hk	hh	hk	kk	kk	kk	hk	hk	hk	hh	hh	hk	hh	hk	kk	hk	kk	hh	kk	hk	kk	kk	hk	hk	kk	hh	hk
Marker650129	LG4	<nnxnp>	nn	nn	np	np	nn	nn	nn	nn	nn	np	np	np	np	nn	nn	np	nn	np	nn	nn	np	nn	np	nn	np	np	nn	np	np	nn	nn	np	nn	nn	np	nn	np	nn	np	nn	np	np	nn	nn	np	nn	np
Marker650132	LG4	<nnxnp>	nn	nn	np	np	nn	nn	nn	nn	nn	np	np	np	np	nn	nn	np	nn	np	nn	nn	np	nn	np	nn	np	np	nn	np	np	nn	nn	np	nn	nn	np	nn	np	nn	np	nn	np	np	nn	nn	np	nn	np
Marker650130	LG4	<nnxnp>	nn	nn	np	np	nn	nn	nn	nn	nn	np	np	np	np	nn	nn	np	nn	np	nn	nn	np	nn	np	nn	np	np	nn	np	np	nn	nn	np	nn	nn	np	nn	np	nn	np	nn	np	np	nn	nn	np	nn	np
Marker650128	LG4	<nnxnp>	nn	nn	np	np	nn	nn	nn	nn	nn	np	np	np	np	nn	nn	np	nn	np	nn	nn	np	nn	np	nn	np	np	nn	np	np	nn	nn	np	nn	nn	np	nn	np	nn	np	nn	np	np	nn	nn	np	nn	np
Marker650131	LG4	<nnxnp>	nn	nn	np	np	nn	nn	nn	nn	nn	np	np	np	np	nn	nn	np	nn	np	nn	nn	np	nn	np	nn	np	np	nn	np	np	nn	nn	np	nn	nn	np	nn	np	nn	np	nn	np	np	nn	nn	np	nn	np
Marker366490	LG4	<nnxnp>	nn	nn	np	np	nn	nn	nn	--	nn	np	np	np	np	nn	nn	np	nn	np	nn	nn	np	nn	np	nn	np	np	nn	np	np	nn	nn	np	nn	nn	np	nn	np	nn	np	nn	np	np	nn	nn	np	nn	np
Marker680618	LG4	<lmxll>	ll	ll	lm	ll	lm	ll	ll	ll	ll	ll	lm	ll	lm	lm	lm	ll	ll	ll	lm	lm	lm	ll	ll	lm	lm	lm	lm	ll	ll	ll	ll	ll	ll	lm	lm	lm	lm	ll	lm	lm	lm	lm	lm	lm	lm	ll	ll
Marker680609	LG4	<lmxll>	ll	ll	lm	ll	lm	ll	ll	ll	ll	ll	lm	ll	lm	lm	lm	ll	ll	ll	lm	lm	lm	ll	ll	lm	lm	lm	lm	ll	ll	ll	ll	ll	ll	lm	lm	lm	lm	ll	lm	lm	lm	lm	lm	lm	lm	ll	ll
Marker680612	LG4	<lmxll>	lm	lm	ll	lm	ll	lm	lm	lm	lm	lm	lm	lm	ll	ll	ll	lm	lm	lm	ll	ll	ll	lm	lm	ll	ll	ll	ll	lm	lm	lm	lm	lm	lm	ll	ll	ll	ll	lm	ll	ll	ll	ll	ll	ll	ll	lm	lm
Marker680615	LG4	<lmxll>	lm	lm	ll	lm	ll	lm	lm	lm	lm	lm	lm	lm	ll	ll	ll	lm	lm	lm	ll	ll	ll	lm	lm	ll	ll	ll	ll	lm	lm	lm	lm	lm	lm	ll	ll	ll	ll	lm	ll	ll	ll	ll	ll	ll	ll	lm	lm
Marker680617	LG4	<lmxll>	ll	ll	lm	ll	lm	ll	ll	ll	ll	ll	ll	ll	lm	lm	lm	ll	ll	ll	lm	lm	lm	ll	ll	lm	lm	lm	lm	ll	ll	ll	ll	ll	ll	lm	lm	lm	lm	ll	lm	lm	lm	lm	lm	lm	lm	ll	ll
Marker680611	LG4	<lmxll>	lm	lm	ll	lm	ll	lm	lm	lm	lm	lm	lm	lm	ll	ll	ll	lm	lm	lm	ll	ll	ll	lm	lm	ll	ll	ll	ll	lm	lm	lm	lm	lm	lm	ll	ll	ll	ll	lm	ll	ll	ll	ll	ll	ll	ll	lm	lm
Marker680620	LG4	<lmxll>	lm	lm	ll	lm	ll	lm	lm	lm	lm	lm	lm	lm	ll	ll	ll	lm	lm	lm	ll	ll	ll	lm	lm	ll	ll	ll	ll	lm	lm	lm	lm	lm	lm	ll	ll	ll	ll	lm	ll	ll	ll	ll	ll	ll	ll	lm	lm
Marker405077	LG4	<lmxll>	lm	lm	ll	lm	ll	lm	lm	lm	lm	lm	lm	lm	ll	ll	ll	lm	lm	lm	ll	ll	ll	lm	lm	ll	ll	ll	ll	lm	lm	lm	lm	lm	lm	ll	ll	ll	ll	lm	ll	ll	ll	ll	ll	ll	ll	lm	lm
Marker405115	LG4	<lmxll>	ll	ll	lm	ll	lm	ll	ll	ll	ll	ll	ll	ll	lm	lm	lm	ll	ll	ll	lm	lm	lm	ll	ll	lm	lm	lm	lm	ll	ll	ll	ll	ll	ll	lm	lm	lm	lm	ll	lm	lm	lm	lm	lm	lm	lm	ll	ll
Marker282197	LG4	<lmxll>	ll	ll	lm	ll	lm	ll	ll	ll	ll	ll	ll	ll	lm	lm	lm	ll	ll	ll	lm	lm	lm	ll	ll	lm	lm	lm	lm	ll	ll	ll	ll	ll	ll	lm	lm	lm	lm	ll	lm	lm	lm	lm	lm	lm	lm	ll	ll
Marker366523	LG4	<lmxll>	lm	lm	ll	lm	ll	lm	lm	lm	lm	lm	lm	lm	ll	ll	ll	lm	lm	lm	ll	ll	ll	lm	lm	ll	ll	ll	ll	lm	lm	lm	lm	lm	lm	ll	ll	ll	ll	lm	ll	ll	ll	ll	ll	ll	ll	lm	lm
Marker264195	LG4	<nnxnp>	np	np	nn	nn	np	np	np	np	np	nn	nn	nn	nn	np	np	np	np	nn	nn	np	nn	np	nn	np	nn	nn	np	nn	nn	np	np	nn	np	np	nn	nn	nn	np	nn	np	nn	nn	np	np	nn	np	nn
Marker264196	LG4	<nnxnp>	np	np	nn	nn	np	np	np	np	np	nn	nn	nn	nn	np	np	np	np	nn	nn	np	nn	np	nn	np	nn	nn	np	nn	nn	np	np	nn	np	np	nn	nn	nn	np	nn	np	nn	nn	np	np	nn	np	nn
Marker264191	LG4	<nnxnp>	np	np	nn	nn	np	np	np	np	np	nn	nn	nn	nn	np	np	np	np	nn	nn	np	nn	np	nn	np	nn	nn	np	nn	nn	np	np	nn	np	np	nn	nn	nn	np	nn	np	nn	nn	np	np	nn	np	nn
Marker264187	LG4	<nnxnp>	np	np	nn	nn	np	np	np	np	np	nn	nn	nn	nn	np	np	np	np	nn	nn	np	nn	np	nn	np	nn	nn	np	nn	nn	np	np	nn	np	np	nn	nn	nn	np	nn	np	nn	nn	np	np	nn	np	nn
Marker264199	LG4	<nnxnp>	np	np	nn	nn	np	np	np	np	np	nn	nn	nn	nn	np	np	np	np	nn	nn	np	nn	np	nn	np	nn	nn	np	nn	nn	np	np	nn	np	np	nn	nn	nn	np	nn	np	nn	nn	np	np	nn	np	nn
Marker481426	LG4	<nnxnp>	np	np	nn	nn	np	np	np	np	np	nn	nn	nn	nn	np	np	np	np	nn	nn	np	nn	np	nn	np	nn	nn	np	nn	nn	np	np	nn	np	np	nn	nn	nn	np	nn	np	nn	nn	np	np	nn	np	nn
Marker264186	LG4	<nnxnp>	nn	nn	np	np	nn	nn	nn	nn	nn	np	np	np	np	nn	nn	nn	nn	np	np	nn	np	nn	np	nn	np	np	nn	np	np	nn	nn	np	nn	nn	np	np	np	nn	np	nn	np	np	nn	nn	np	nn	np
Marker264200	LG4	<lmxll>	lm	ll	ll	lm	ll	lm	lm	lm	lm	lm	lm	lm	ll	ll	ll	lm	lm	lm	ll	ll	ll	lm	lm	ll	ll	ll	ll	lm	lm	lm	lm	lm	lm	ll	ll	ll	ll	lm	ll	ll	ll	ll	ll	ll	ll	lm	lm
Marker264202	LG4	<lmxll>	lm	ll	ll	lm	ll	lm	lm	lm	lm	lm	lm	lm	ll	ll	ll	lm	lm	lm	ll	ll	ll	lm	lm	ll	ll	ll	ll	lm	lm	lm	lm	lm	lm	ll	ll	ll	ll	lm	ll	ll	ll	ll	ll	ll	ll	lm	lm
Marker264197	LG4	<lmxll>	lm	ll	ll	lm	ll	lm	lm	lm	lm	lm	lm	lm	ll	ll	ll	lm	lm	lm	ll	ll	ll	lm	lm	ll	ll	ll	ll	lm	lm	lm	lm	lm	lm	ll	ll	ll	ll	lm	ll	ll	ll	ll	ll	ll	ll	lm	lm
Marker264201	LG4	<lmxll>	lm	ll	ll	lm	ll	lm	lm	lm	lm	lm	lm	lm	ll	ll	ll	lm	lm	lm	ll	ll	ll	lm	lm	ll	ll	ll	ll	lm	lm	lm	lm	lm	lm	ll	ll	ll	ll	lm	ll	ll	ll	ll	ll	ll	ll	lm	lm
Marker264198	LG4	<lmxll>	ll	lm	lm	ll	lm	ll	ll	ll	ll	ll	ll	ll	lm	lm	lm	ll	ll	ll	lm	lm	lm	ll	ll	lm	lm	lm	lm	ll	ll	ll	ll	ll	ll	lm	lm	lm	lm	ll	lm	lm	lm	lm	lm	lm	lm	ll	ll
Marker264194	LG4	<lmxll>	lm	ll	ll	lm	ll	lm	lm	lm	lm	lm	lm	lm	ll	ll	ll	lm	lm	lm	ll	ll	ll	lm	lm	ll	ll	ll	ll	lm	lm	lm	lm	lm	lm	ll	ll	ll	ll	lm	ll	ll	ll	ll	ll	ll	ll	lm	lm
Marker481429	LG4	<lmxll>	lm	ll	ll	lm	ll	lm	lm	lm	lm	lm	lm	lm	ll	ll	ll	lm	lm	lm	ll	ll	ll	lm	lm	ll	ll	ll	ll	lm	lm	lm	lm	lm	lm	ll	ll	ll	ll	lm	ll	ll	ll	ll	ll	ll	ll	lm	lm
Marker367967	LG4	<lmxll>	ll	lm	lm	ll	lm	--	ll	ll	ll	ll	ll	ll	lm	lm	lm	lm	ll	ll	lm	lm	lm	ll	ll	ll	lm	lm	lm	ll	ll	ll	ll	ll	ll	lm	lm	lm	lm	ll	lm	lm	ll	lm	lm	lm	lm	ll	ll
Marker367963	LG4	<lmxll>	ll	lm	lm	ll	lm	--	ll	ll	ll	ll	ll	ll	lm	lm	lm	lm	ll	ll	lm	lm	lm	ll	ll	ll	lm	lm	lm	ll	ll	ll	ll	ll	ll	lm	lm	lm	lm	ll	lm	lm	ll	lm	lm	lm	lm	ll	ll
Marker502986	LG4	<nnxnp>	np	np	nn	np	np	np	np	np	np	nn	nn	nn	nn	np	np	np	np	nn	nn	np	nn	np	nn	np	nn	nn	np	nn	nn	np	np	nn	np	np	nn	nn	nn	np	np	np	nn	nn	np	np	nn	np	nn
Marker502987	LG4	<nnxnp>	nn	nn	np	np	nn	nn	nn	nn	np	np	np	np	np	nn	nn	nn	nn	np	np	nn	np	nn	np	nn	np	np	nn	np	np	nn	nn	np	nn	nn	np	np	np	nn	nn	nn	np	np	nn	nn	np	nn	np
Marker502990	LG4	<nnxnp>	nn	nn	np	np	nn	nn	nn	nn	np	np	np	np	np	nn	nn	nn	nn	np	np	nn	np	nn	np	nn	np	np	nn	np	np	nn	nn	np	nn	nn	np	np	np	nn	nn	nn	np	np	nn	nn	np	nn	np
Marker502989	LG4	<nnxnp>	nn	nn	np	np	nn	nn	nn	nn	np	np	np	np	np	nn	nn	nn	nn	np	np	nn	np	nn	np	nn	np	np	nn	np	np	nn	nn	np	nn	nn	np	np	np	nn	nn	nn	np	np	nn	nn	np	nn	np
Marker502985	LG4	<nnxnp>	nn	nn	np	np	nn	nn	nn	nn	np	np	np	np	np	nn	nn	nn	nn	np	np	nn	np	nn	np	nn	np	np	nn	np	np	nn	nn	np	nn	nn	np	np	np	nn	nn	nn	np	np	nn	nn	np	nn	np
Marker502991	LG4	<nnxnp>	nn	nn	np	np	nn	nn	nn	nn	np	np	np	np	np	nn	nn	nn	nn	np	np	nn	np	nn	np	nn	np	np	nn	np	np	nn	nn	np	nn	nn	np	np	np	nn	nn	nn	np	np	nn	nn	np	nn	np
Marker502988	LG4	<nnxnp>	nn	nn	np	np	nn	nn	nn	nn	np	np	np	np	np	nn	nn	nn	nn	np	np	nn	np	nn	np	nn	np	np	nn	np	np	nn	nn	np	nn	nn	np	np	np	nn	nn	nn	np	np	nn	nn	np	nn	np
Marker402945	LG4	<nnxnp>	np	np	nn	np	np	np	np	np	np	nn	nn	nn	nn	np	np	np	np	nn	nn	np	nn	np	np	np	nn	nn	np	nn	nn	np	np	nn	np	np	nn	nn	nn	np	np	np	nn	nn	np	np	nn	np	nn
Marker402946	LG4	<nnxnp>	np	np	nn	np	np	np	np	np	np	nn	nn	nn	nn	np	np	np	np	nn	nn	np	nn	np	np	np	nn	nn	np	nn	nn	np	np	nn	np	np	nn	nn	nn	np	np	np	nn	nn	np	np	nn	np	nn
Marker320459	LG4	<nnxnp>	nn	nn	np	nn	nn	nn	nn	nn	nn	np	np	np	np	nn	nn	nn	nn	np	np	nn	np	nn	nn	nn	np	nn	nn	np	np	nn	nn	np	nn	nn	np	np	np	nn	nn	nn	np	np	nn	nn	np	nn	np
Marker613340	LG4	<nnxnp>	nn	nn	np	nn	nn	nn	nn	nn	nn	np	np	np	np	nn	nn	nn	nn	np	np	nn	np	nn	nn	nn	np	nn	nn	np	np	nn	nn	np	nn	nn	np	np	np	nn	nn	nn	np	np	nn	nn	np	nn	np
Marker677742	LG4	<nnxnp>	nn	nn	np	nn	nn	nn	nn	nn	nn	np	np	np	np	np	nn	nn	nn	np	np	nn	np	nn	nn	nn	np	nn	nn	np	np	nn	nn	np	nn	nn	np	np	np	nn	nn	nn	np	np	nn	nn	np	nn	np
Marker320463	LG4	<nnxnp>	nn	nn	np	nn	nn	nn	nn	nn	nn	np	np	np	np	np	nn	nn	nn	np	np	nn	np	nn	nn	nn	np	nn	nn	np	np	nn	nn	np	nn	nn	np	np	np	nn	nn	nn	np	np	nn	nn	np	nn	np
Marker677744	LG4	<nnxnp>	np	np	nn	np	np	np	np	np	np	nn	nn	nn	nn	nn	np	np	np	nn	nn	np	nn	np	np	np	nn	np	np	nn	nn	np	np	nn	np	np	nn	nn	nn	np	np	np	nn	nn	np	np	nn	np	nn
Marker320462	LG4	<nnxnp>	np	np	nn	np	np	np	np	np	np	nn	nn	nn	nn	nn	np	np	np	nn	nn	np	nn	np	np	np	nn	np	np	nn	nn	np	np	nn	np	np	nn	nn	nn	np	np	np	nn	nn	np	np	nn	np	nn
Marker677741	LG4	<nnxnp>	np	np	nn	np	np	np	np	np	np	nn	nn	nn	nn	nn	np	np	np	nn	nn	np	nn	np	np	np	nn	np	np	nn	nn	np	np	nn	np	np	nn	nn	nn	np	np	np	nn	nn	np	np	nn	np	nn
Marker677739	LG4	<nnxnp>	np	np	nn	np	np	np	np	np	np	nn	nn	nn	nn	nn	np	np	np	nn	nn	np	nn	np	np	np	nn	np	np	nn	nn	np	np	nn	np	np	nn	nn	nn	np	np	np	nn	nn	np	np	nn	np	nn
Marker677740	LG4	<nnxnp>	np	np	nn	np	np	np	np	np	np	nn	nn	nn	nn	nn	np	np	np	nn	nn	np	nn	np	np	np	nn	np	np	nn	nn	np	np	nn	np	np	nn	nn	nn	np	np	np	nn	nn	np	np	nn	np	nn
Marker677746	LG4	<nnxnp>	np	np	nn	np	np	np	np	np	np	nn	nn	nn	nn	nn	np	np	np	nn	nn	np	nn	np	np	np	nn	np	np	nn	nn	np	np	nn	np	np	nn	nn	nn	np	np	np	nn	nn	np	np	nn	np	nn
Marker534917	LG4	<nnxnp>	nn	nn	np	nn	nn	nn	nn	nn	nn	np	np	nn	np	np	nn	nn	nn	np	np	nn	np	nn	nn	nn	np	nn	nn	np	np	nn	nn	np	nn	nn	np	np	np	nn	nn	nn	np	np	nn	nn	np	nn	np
Marker534918	LG4	<nnxnp>	nn	nn	np	nn	nn	nn	nn	nn	nn	np	np	nn	np	np	nn	nn	nn	np	np	nn	np	nn	nn	nn	np	nn	nn	np	np	nn	nn	np	nn	nn	np	np	np	nn	nn	nn	np	np	nn	nn	np	nn	np
Marker309007	LG4	<nnxnp>	nn	nn	np	nn	nn	nn	nn	nn	nn	np	np	nn	np	np	nn	nn	nn	np	np	nn	np	nn	nn	nn	np	nn	nn	np	np	nn	nn	np	nn	nn	np	np	np	nn	nn	nn	np	np	nn	nn	np	nn	np
Marker534922	LG4	<lmxll>	ll	ll	ll	lm	ll	lm	lm	lm	lm	lm	lm	lm	lm	ll	ll	ll	lm	lm	ll	ll	ll	lm	lm	ll	ll	ll	ll	lm	lm	ll	lm	lm	lm	ll	lm	ll	ll	ll	ll	ll	lm	ll	ll	ll	ll	ll	lm
Marker534925	LG4	<lmxll>	ll	ll	ll	lm	ll	lm	lm	lm	lm	lm	lm	lm	lm	ll	ll	ll	lm	lm	ll	ll	ll	lm	lm	ll	ll	ll	ll	lm	lm	ll	lm	lm	lm	ll	lm	ll	ll	ll	ll	ll	lm	ll	ll	ll	ll	ll	lm
Marker534923	LG4	<lmxll>	ll	ll	ll	lm	ll	lm	lm	lm	lm	lm	lm	lm	lm	ll	ll	ll	lm	lm	ll	ll	ll	lm	lm	ll	ll	ll	ll	lm	lm	ll	lm	lm	lm	ll	lm	ll	ll	ll	ll	ll	lm	ll	ll	ll	ll	ll	lm
Marker534936	LG4	<lmxll>	ll	ll	ll	lm	ll	lm	lm	lm	lm	lm	lm	lm	lm	ll	ll	ll	lm	lm	ll	ll	ll	lm	lm	ll	ll	ll	ll	lm	lm	ll	lm	lm	lm	ll	lm	ll	ll	ll	ll	ll	lm	ll	ll	ll	ll	ll	lm
Marker534933	LG4	<lmxll>	lm	lm	lm	ll	lm	ll	ll	ll	ll	ll	ll	ll	ll	lm	lm	lm	ll	ll	lm	lm	lm	ll	ll	lm	lm	lm	lm	ll	ll	lm	ll	ll	ll	lm	ll	lm	lm	lm	lm	lm	ll	lm	lm	lm	lm	lm	ll
Marker534932	LG4	<lmxll>	ll	ll	ll	lm	ll	lm	lm	lm	lm	lm	lm	lm	lm	ll	ll	ll	lm	lm	ll	ll	ll	lm	lm	ll	ll	ll	ll	lm	lm	ll	lm	lm	lm	ll	lm	ll	ll	ll	ll	ll	lm	ll	ll	ll	ll	ll	lm
Marker534930	LG4	<lmxll>	ll	ll	ll	lm	ll	lm	lm	lm	lm	lm	lm	lm	lm	ll	ll	ll	lm	lm	ll	ll	ll	lm	lm	ll	ll	ll	ll	lm	lm	ll	lm	lm	lm	ll	lm	ll	ll	ll	ll	ll	lm	ll	ll	ll	ll	ll	lm
Marker534928	LG4	<lmxll>	ll	ll	ll	lm	ll	lm	lm	lm	lm	lm	lm	lm	lm	ll	ll	ll	lm	lm	ll	ll	ll	lm	lm	ll	ll	ll	ll	lm	lm	ll	lm	lm	lm	ll	lm	ll	ll	ll	ll	ll	lm	ll	ll	ll	ll	ll	lm
Marker534921	LG4	<lmxll>	lm	lm	lm	ll	lm	ll	ll	ll	ll	ll	ll	ll	ll	lm	lm	lm	ll	ll	lm	lm	lm	ll	ll	lm	lm	lm	lm	ll	ll	lm	ll	ll	ll	lm	ll	lm	lm	lm	lm	lm	ll	lm	lm	lm	lm	lm	ll
Marker534927	LG4	<lmxll>	ll	ll	ll	lm	ll	lm	lm	lm	lm	lm	lm	lm	lm	ll	ll	ll	lm	lm	ll	ll	ll	lm	lm	ll	ll	ll	ll	lm	lm	ll	lm	lm	lm	ll	lm	ll	ll	ll	ll	ll	lm	ll	ll	ll	ll	ll	lm
Marker534937	LG4	<lmxll>	ll	ll	ll	lm	ll	lm	lm	lm	lm	lm	lm	lm	lm	ll	ll	ll	lm	lm	ll	ll	ll	lm	lm	ll	ll	ll	ll	lm	lm	ll	lm	lm	lm	ll	lm	ll	ll	ll	ll	ll	lm	ll	ll	ll	ll	ll	lm
Marker613341	LG4	<lmxll>	ll	ll	ll	lm	ll	lm	lm	lm	lm	lm	lm	lm	lm	ll	ll	ll	lm	lm	ll	ll	ll	lm	lm	ll	ll	ll	ll	lm	lm	ll	lm	lm	lm	ll	lm	ll	ll	ll	ll	ll	lm	ll	ll	ll	ll	ll	lm
Marker534920	LG4	<lmxll>	ll	ll	ll	lm	ll	lm	lm	lm	lm	lm	lm	lm	lm	ll	ll	ll	lm	lm	ll	ll	ll	lm	lm	ll	ll	ll	ll	lm	lm	ll	lm	lm	lm	ll	lm	ll	ll	ll	ll	ll	lm	ll	ll	ll	ll	ll	lm
Marker534929	LG4	<lmxll>	lm	lm	lm	ll	lm	ll	ll	ll	ll	ll	ll	ll	ll	lm	lm	lm	ll	ll	lm	lm	lm	ll	ll	lm	lm	lm	lm	ll	ll	lm	ll	ll	ll	lm	ll	lm	lm	lm	lm	lm	ll	lm	lm	lm	lm	lm	ll
Marker402944	LG4	<lmxll>	lm	lm	lm	ll	lm	ll	ll	ll	ll	ll	ll	ll	ll	lm	lm	lm	ll	ll	lm	lm	lm	ll	ll	lm	lm	lm	lm	ll	ll	lm	ll	ll	ll	lm	ll	lm	lm	lm	lm	lm	ll	lm	lm	lm	lm	lm	ll
Marker534926	LG4	<lmxll>	ll	ll	ll	lm	ll	lm	lm	lm	lm	lm	lm	lm	lm	ll	ll	ll	lm	lm	ll	ll	ll	lm	lm	ll	ll	ll	ll	lm	lm	ll	lm	lm	lm	ll	lm	ll	ll	ll	ll	ll	lm	ll	ll	ll	ll	ll	lm
Marker534924	LG4	<lmxll>	lm	lm	lm	ll	lm	ll	ll	ll	ll	ll	ll	ll	ll	lm	lm	lm	ll	ll	lm	lm	lm	ll	ll	lm	lm	lm	lm	ll	ll	lm	ll	ll	ll	lm	ll	lm	lm	lm	lm	lm	ll	lm	lm	lm	lm	lm	ll
Marker440044	LG4	<nnxnp>	np	np	nn	nn	np	np	np	nn	np	nn	nn	nn	nn	nn	np	np	np	nn	nn	np	nn	np	np	np	nn	np	np	nn	nn	np	np	nn	nn	np	nn	nn	nn	np	np	np	nn	nn	nn	np	nn	np	nn
Marker573641	LG4	<lmxll>	ll	ll	ll	lm	ll	lm	lm	lm	lm	lm	lm	lm	lm	ll	ll	lm	lm	lm	ll	ll	ll	lm	lm	ll	ll	ll	ll	lm	lm	lm	lm	lm	lm	ll	lm	ll	ll	lm	ll	ll	lm	ll	ll	ll	ll	ll	lm
Marker573638	LG4	<lmxll>	ll	ll	ll	lm	ll	lm	lm	lm	lm	lm	lm	lm	lm	ll	ll	lm	lm	lm	ll	ll	ll	lm	lm	ll	ll	ll	ll	lm	lm	lm	lm	lm	lm	ll	lm	ll	ll	lm	ll	ll	lm	ll	ll	ll	ll	ll	lm
Marker479240	LG4	<lmxll>	lm	lm	lm	ll	lm	ll	ll	ll	ll	ll	ll	ll	ll	lm	lm	ll	ll	ll	lm	lm	lm	ll	ll	lm	lm	lm	lm	ll	ll	ll	ll	ll	ll	lm	ll	lm	lm	ll	lm	lm	ll	lm	lm	lm	lm	lm	ll
Marker599608	LG4	<lmxll>	ll	ll	ll	lm	ll	lm	lm	lm	lm	lm	lm	lm	lm	ll	ll	lm	lm	lm	ll	ll	ll	lm	lm	ll	ll	ll	ll	lm	lm	lm	lm	lm	lm	ll	lm	ll	ll	lm	ll	ll	lm	ll	ll	ll	ll	ll	lm
Marker479239	LG4	<nnxnp>	np	np	nn	np	np	np	np	np	np	np	nn	np	nn	nn	nn	np	np	nn	nn	nn	nn	np	np	np	nn	np	np	nn	nn	np	np	nn	np	np	nn	nn	nn	np	np	np	nn	nn	nn	nn	np	np	nn
Marker479238	LG4	<nnxnp>	np	np	nn	np	np	np	np	np	np	np	nn	np	nn	nn	nn	np	np	nn	nn	nn	nn	np	np	np	nn	np	np	nn	nn	np	np	nn	np	np	nn	nn	nn	np	np	np	nn	nn	nn	nn	np	np	nn
Marker274889	LG4	<nnxnp>	nn	nn	np	nn	nn	nn	np	nn	nn	nn	np	nn	np	np	np	nn	nn	np	np	np	np	nn	nn	nn	np	nn	nn	np	np	nn	nn	np	nn	nn	np	np	np	nn	nn	nn	np	np	np	np	nn	nn	np
Marker499758	LG4	<lmxll>	lm	lm	lm	lm	lm	ll	ll	ll	ll	ll	ll	ll	ll	lm	ll	ll	ll	ll	lm	lm	lm	ll	ll	lm	lm	lm	lm	ll	ll	lm	ll	lm	ll	ll	ll	lm	lm	lm	lm	lm	ll	lm	lm	lm	lm	ll	ll
Marker271918	LG4	<lmxll>	lm	lm	lm	lm	lm	ll	ll	ll	ll	ll	ll	ll	ll	lm	ll	ll	ll	ll	lm	lm	lm	ll	ll	lm	lm	lm	lm	ll	ll	lm	ll	lm	ll	ll	ll	lm	lm	lm	lm	lm	ll	lm	lm	lm	lm	ll	ll
Marker271911	LG4	<lmxll>	lm	lm	lm	lm	lm	ll	ll	ll	ll	ll	ll	ll	ll	lm	ll	ll	ll	ll	lm	lm	lm	ll	ll	lm	lm	lm	lm	ll	ll	lm	ll	lm	ll	ll	ll	lm	lm	lm	lm	lm	ll	lm	lm	lm	lm	ll	ll
Marker271916	LG4	<lmxll>	lm	lm	lm	lm	lm	ll	ll	ll	ll	ll	ll	ll	ll	lm	ll	ll	ll	ll	lm	lm	lm	ll	ll	lm	lm	lm	lm	ll	ll	lm	ll	lm	ll	ll	ll	lm	lm	lm	lm	lm	ll	lm	lm	lm	lm	ll	ll
Marker274887	LG4	<lmxll>	lm	lm	lm	lm	lm	ll	ll	ll	ll	ll	ll	ll	ll	lm	ll	ll	ll	ll	lm	lm	lm	ll	ll	lm	lm	lm	lm	ll	ll	lm	ll	lm	ll	ll	ll	lm	lm	lm	lm	lm	ll	lm	lm	lm	lm	ll	ll
Marker274888	LG4	<lmxll>	lm	lm	lm	lm	lm	ll	ll	ll	ll	ll	ll	ll	ll	lm	ll	ll	ll	ll	lm	lm	lm	ll	ll	lm	lm	lm	lm	ll	ll	lm	ll	lm	ll	ll	ll	lm	lm	lm	lm	lm	ll	lm	lm	lm	lm	ll	ll
Marker497191	LG4	<nnxnp>	np	np	np	np	np	np	nn	np	np	np	nn	np	nn	nn	nn	np	nn	nn	nn	nn	nn	np	np	np	nn	np	np	nn	nn	np	np	nn	np	np	nn	nn	nn	np	np	np	nn	nn	nn	nn	np	np	nn
Marker660321	LG4	<nnxnp>	nn	nn	nn	nn	nn	nn	np	nn	nn	nn	np	nn	np	np	np	nn	np	np	np	np	np	nn	nn	nn	np	nn	nn	np	np	nn	nn	np	nn	nn	np	np	np	nn	nn	nn	np	np	np	np	nn	nn	np
Marker68387	LG4	<lmxll>	lm	lm	lm	lm	lm	ll	ll	ll	ll	ll	ll	ll	ll	lm	ll	ll	ll	ll	lm	lm	lm	ll	ll	lm	lm	lm	lm	ll	ll	lm	ll	lm	ll	ll	ll	lm	lm	lm	lm	lm	ll	lm	lm	lm	lm	ll	ll
Marker68381	LG4	<lmxll>	lm	lm	lm	lm	lm	ll	ll	ll	ll	ll	ll	ll	ll	lm	ll	ll	ll	ll	lm	lm	lm	ll	ll	lm	lm	lm	lm	ll	ll	lm	ll	lm	ll	ll	ll	lm	lm	lm	lm	lm	ll	lm	lm	lm	lm	ll	ll
Marker68388	LG4	<lmxll>	lm	lm	lm	lm	lm	ll	ll	ll	ll	ll	ll	ll	ll	lm	ll	ll	ll	ll	lm	lm	lm	ll	ll	lm	lm	lm	lm	ll	ll	lm	ll	lm	ll	ll	ll	lm	lm	lm	lm	lm	ll	lm	lm	lm	lm	ll	ll
Marker68380	LG4	<lmxll>	ll	ll	ll	ll	ll	lm	lm	lm	lm	lm	lm	lm	lm	ll	lm	lm	lm	lm	ll	ll	ll	lm	lm	ll	ll	ll	ll	lm	lm	ll	lm	ll	lm	lm	lm	ll	lm	ll	ll	ll	lm	ll	ll	ll	ll	lm	lm
Marker68382	LG4	<lmxll>	ll	ll	ll	ll	ll	lm	lm	lm	lm	lm	lm	lm	lm	ll	lm	lm	lm	lm	ll	ll	ll	lm	lm	ll	ll	ll	ll	lm	lm	ll	lm	ll	lm	lm	lm	ll	lm	ll	ll	ll	lm	ll	ll	ll	ll	lm	lm
Marker497188	LG4	<nnxnp>	nn	nn	nn	nn	nn	nn	np	nn	nn	nn	np	nn	np	np	np	nn	np	np	np	np	np	nn	nn	np	np	np	nn	np	np	nn	nn	np	nn	nn	np	np	np	nn	nn	nn	np	np	np	np	nn	nn	np
Marker497190	LG4	<nnxnp>	nn	nn	nn	nn	nn	nn	np	nn	nn	nn	np	nn	np	np	np	nn	np	np	np	np	np	nn	nn	np	np	np	nn	np	np	nn	nn	np	nn	nn	np	np	np	nn	nn	nn	np	np	np	np	nn	nn	np
Marker497193	LG4	<nnxnp>	nn	nn	nn	nn	nn	nn	np	nn	nn	nn	np	nn	np	np	np	nn	np	np	np	np	np	nn	nn	np	np	np	nn	np	np	nn	nn	np	nn	nn	np	np	np	nn	nn	nn	np	np	np	np	nn	nn	np
Marker497187	LG4	<nnxnp>	nn	nn	nn	nn	nn	nn	np	nn	nn	nn	np	nn	np	np	np	nn	np	np	np	np	np	nn	nn	np	np	np	nn	np	np	nn	nn	np	nn	nn	np	np	np	nn	nn	nn	np	np	np	np	nn	nn	np
Marker497189	LG4	<nnxnp>	nn	nn	nn	nn	nn	nn	np	nn	nn	nn	np	nn	np	np	np	nn	np	np	np	np	np	nn	nn	np	np	np	nn	np	np	nn	nn	np	nn	nn	np	np	np	nn	nn	nn	np	np	np	np	nn	nn	np
Marker497192	LG4	<nnxnp>	nn	nn	nn	nn	nn	nn	np	nn	nn	nn	np	nn	np	np	np	nn	np	np	np	np	np	nn	nn	np	np	np	nn	np	np	nn	nn	np	nn	nn	np	np	np	nn	nn	nn	np	np	np	np	nn	nn	np
Marker358489	LG4	<nnxnp>	np	nn	np	np	np	nn	np	np	np	np	nn	nn	nn	nn	nn	np	nn	nn	np	np	np	nn	np	np	nn	nn	nn	nn	nn	np	np	np	np	np	np	nn	nn	nn	nn	np	nn	nn	nn	nn	np	np	nn
Marker358476	LG4	<nnxnp>	np	nn	np	np	np	nn	np	np	np	np	nn	nn	nn	nn	nn	np	nn	nn	np	np	np	nn	np	np	nn	nn	nn	nn	nn	np	np	np	np	np	np	nn	nn	nn	nn	np	nn	nn	nn	nn	np	np	nn
Marker236727	LG4	<nnxnp>	np	nn	np	np	np	nn	np	np	np	np	nn	nn	nn	nn	nn	np	nn	nn	np	np	np	nn	np	np	nn	nn	nn	nn	nn	np	np	np	np	np	np	nn	nn	nn	nn	np	nn	nn	nn	nn	np	np	nn
Marker358486	LG4	<nnxnp>	np	nn	np	np	np	nn	np	np	np	np	nn	nn	nn	nn	nn	np	nn	nn	np	np	np	nn	np	np	nn	nn	nn	nn	nn	np	np	np	np	np	np	nn	nn	nn	nn	np	nn	nn	nn	nn	np	np	nn
Marker358485	LG4	<nnxnp>	np	nn	np	np	np	nn	np	np	np	np	nn	nn	nn	nn	nn	np	nn	nn	np	np	np	nn	np	np	nn	nn	nn	nn	nn	np	np	np	np	np	np	nn	nn	nn	nn	np	nn	nn	nn	nn	np	np	nn
Marker358484	LG4	<nnxnp>	nn	np	nn	nn	nn	np	nn	nn	nn	nn	np	np	np	np	np	nn	np	np	nn	nn	nn	np	nn	nn	np	np	np	np	np	nn	nn	nn	nn	nn	nn	np	np	np	np	nn	np	np	np	np	nn	nn	np
Marker358434	LG4	<nnxnp>	np	nn	np	np	np	nn	np	np	np	np	nn	nn	nn	nn	nn	np	nn	nn	np	np	np	nn	np	np	nn	nn	nn	nn	nn	np	np	np	np	np	np	nn	nn	nn	nn	np	nn	nn	nn	nn	np	np	nn
Marker575726	LG4	<nnxnp>	nn	np	nn	nn	nn	np	nn	nn	nn	nn	np	np	np	np	np	nn	np	np	nn	nn	nn	np	nn	nn	np	np	np	np	np	nn	nn	nn	nn	nn	nn	np	np	np	np	nn	np	np	np	np	nn	nn	np
Marker358433	LG4	<nnxnp>	np	nn	np	np	np	nn	np	np	np	np	nn	nn	nn	nn	nn	np	nn	nn	np	np	np	nn	np	np	nn	nn	nn	nn	nn	np	np	np	np	np	np	nn	nn	nn	nn	np	nn	nn	nn	nn	np	np	nn
Marker84442	LG4	<lmxll>	lm	ll	ll	ll	ll	lm	lm	lm	lm	lm	lm	lm	lm	ll	lm	lm	lm	lm	ll	ll	ll	lm	lm	ll	lm	ll	ll	lm	lm	ll	lm	ll	lm	lm	lm	ll	lm	ll	ll	ll	lm	ll	ll	ll	ll	lm	lm
Marker84439	LG4	<lmxll>	lm	ll	ll	ll	ll	lm	lm	lm	lm	lm	lm	lm	lm	ll	lm	lm	lm	lm	ll	ll	ll	lm	lm	ll	lm	ll	ll	lm	lm	ll	lm	ll	lm	lm	lm	ll	lm	ll	ll	ll	lm	ll	ll	ll	ll	lm	lm
Marker84441	LG4	<lmxll>	lm	ll	ll	ll	ll	lm	lm	lm	lm	lm	lm	lm	lm	ll	lm	lm	lm	lm	ll	ll	ll	lm	lm	ll	lm	ll	ll	lm	lm	ll	lm	ll	lm	lm	lm	ll	lm	ll	ll	ll	lm	ll	ll	ll	ll	lm	lm
Marker84440	LG4	<lmxll>	lm	ll	ll	ll	ll	lm	lm	lm	lm	lm	lm	lm	lm	ll	lm	lm	lm	lm	ll	ll	ll	lm	lm	ll	lm	ll	ll	lm	lm	ll	lm	ll	lm	lm	lm	ll	lm	ll	ll	ll	lm	ll	ll	ll	ll	lm	lm
Marker563051	LG4	<nnxnp>	nn	np	nn	nn	nn	np	nn	np	nn	nn	np	np	np	np	np	nn	np	np	nn	nn	nn	np	nn	nn	np	np	np	np	np	nn	nn	nn	nn	nn	nn	np	np	np	np	nn	np	np	np	np	nn	nn	np
Marker519657	LG4	<nnxnp>	nn	np	nn	nn	nn	np	nn	np	nn	nn	np	np	np	np	np	nn	np	np	nn	nn	nn	np	nn	nn	np	np	np	np	np	nn	nn	nn	nn	nn	nn	np	np	np	np	nn	np	np	np	np	nn	nn	np
Marker596629	LG4	<nnxnp>	np	nn	np	np	np	nn	np	nn	np	np	nn	nn	nn	nn	nn	np	nn	nn	np	np	np	nn	np	np	nn	nn	nn	nn	nn	np	np	np	np	np	np	nn	nn	nn	nn	np	nn	nn	nn	nn	np	np	nn
Marker261288	LG4	<nnxnp>	np	nn	np	np	np	nn	np	nn	np	np	nn	nn	nn	nn	nn	np	nn	nn	np	np	np	nn	np	np	nn	nn	nn	nn	nn	np	np	np	np	np	np	nn	nn	nn	nn	np	nn	nn	nn	nn	np	np	nn
Marker269355	LG4	<nnxnp>	nn	np	nn	nn	nn	np	nn	np	nn	nn	np	nn	nn	np	np	nn	np	nn	nn	nn	nn	nn	nn	nn	nn	np	np	nn	nn	nn	nn	nn	nn	nn	nn	np	np	np	nn	nn	np	np	nn	nn	nn	nn	np
Marker269357	LG4	<nnxnp>	nn	np	nn	nn	nn	np	nn	np	nn	nn	np	nn	nn	np	np	nn	np	nn	nn	nn	nn	nn	nn	nn	nn	np	np	nn	nn	nn	nn	nn	nn	nn	nn	np	np	np	nn	nn	np	np	nn	nn	nn	nn	np
Marker326330	LG4	<lmxll>	lm	lm	lm	lm	lm	ll	ll	ll	ll	ll	ll	ll	ll	lm	ll	ll	ll	ll	lm	lm	lm	ll	ll	lm	ll	lm	lm	ll	ll	lm	ll	lm	ll	ll	ll	lm	ll	lm	lm	lm	ll	lm	lm	lm	lm	ll	ll
Marker220104	LG4	<lmxll>	lm	lm	lm	lm	lm	ll	ll	ll	ll	ll	ll	ll	ll	lm	ll	ll	ll	ll	lm	lm	lm	ll	ll	lm	ll	lm	lm	ll	ll	lm	ll	lm	ll	ll	ll	lm	ll	lm	lm	lm	ll	lm	lm	lm	lm	ll	ll
Marker269353	LG4	<nnxnp>	nn	nn	np	np	np	nn	np	nn	np	np	nn	nn	nn	nn	nn	np	nn	np	np	np	np	nn	np	np	nn	nn	nn	nn	nn	np	np	np	np	np	np	nn	nn	nn	nn	np	nn	nn	nn	np	np	np	nn
Marker269358	LG4	<nnxnp>	nn	nn	np	np	np	nn	np	nn	np	np	nn	nn	nn	nn	nn	np	nn	np	np	np	np	nn	np	np	nn	nn	nn	nn	nn	np	np	np	np	np	np	nn	nn	nn	nn	np	nn	nn	nn	np	np	np	nn
Marker269354	LG4	<nnxnp>	nn	nn	np	np	np	nn	np	nn	np	np	nn	nn	nn	nn	nn	np	nn	np	np	np	np	nn	np	np	nn	nn	nn	nn	nn	np	np	np	np	np	np	nn	nn	nn	nn	np	nn	nn	nn	np	np	np	nn
Marker392110	LG4	<lmxll>	ll	ll	ll	ll	ll	lm	lm	lm	lm	lm	lm	lm	lm	ll	lm	lm	lm	ll	lm	ll	ll	lm	lm	ll	lm	ll	ll	lm	lm	ll	lm	ll	lm	lm	lm	lm	lm	ll	ll	ll	lm	ll	ll	ll	ll	lm	lm
Marker283695	LG4	<lmxll>	ll	ll	ll	ll	ll	lm	lm	lm	lm	lm	lm	lm	lm	ll	lm	lm	lm	ll	lm	ll	ll	lm	lm	ll	lm	ll	ll	lm	lm	ll	lm	ll	lm	lm	lm	lm	lm	ll	ll	ll	lm	ll	ll	ll	ll	lm	lm
Marker667209	LG4	<lmxll>	lm	lm	lm	lm	lm	ll	ll	ll	ll	ll	ll	ll	ll	lm	ll	ll	ll	lm	ll	lm	lm	ll	ll	lm	ll	lm	lm	ll	ll	lm	ll	lm	ll	ll	ll	ll	ll	lm	lm	lm	ll	lm	lm	lm	lm	ll	ll
Marker584763	LG4	<lmxll>	lm	lm	lm	lm	lm	ll	ll	ll	ll	ll	ll	ll	ll	lm	ll	ll	ll	lm	ll	lm	lm	ll	ll	lm	ll	lm	lm	ll	ll	lm	ll	lm	ll	ll	ll	ll	ll	lm	lm	lm	ll	lm	lm	lm	lm	ll	ll
Marker205537	LG4	<lmxll>	ll	lm	lm	ll	lm	lm	lm	lm	lm	lm	lm	lm	lm	ll	lm	lm	lm	ll	lm	ll	ll	lm	lm	ll	lm	lm	ll	lm	lm	ll	lm	lm	lm	lm	lm	lm	lm	ll	ll	lm	lm	ll	ll	ll	ll	lm	lm
Marker205538	LG4	<lmxll>	ll	lm	lm	ll	lm	lm	lm	lm	lm	lm	lm	lm	lm	ll	lm	lm	lm	ll	lm	ll	ll	lm	lm	ll	lm	lm	ll	lm	lm	ll	lm	lm	lm	lm	lm	lm	lm	ll	ll	lm	lm	ll	ll	ll	ll	lm	lm
Marker205532	LG4	<lmxll>	ll	lm	lm	ll	lm	lm	lm	lm	lm	lm	lm	lm	lm	ll	lm	lm	lm	ll	lm	ll	ll	lm	lm	ll	lm	lm	ll	lm	lm	ll	lm	lm	lm	lm	lm	lm	lm	ll	ll	lm	lm	ll	ll	ll	ll	lm	lm
Marker667207	LG4	<lmxll>	ll	lm	lm	ll	lm	lm	lm	lm	lm	lm	lm	lm	lm	ll	lm	lm	lm	ll	lm	ll	ll	lm	lm	ll	lm	lm	ll	lm	lm	ll	lm	lm	lm	lm	lm	lm	lm	ll	ll	lm	lm	ll	ll	ll	ll	lm	lm
Marker56794	LG4	<lmxll>	lm	ll	ll	lm	ll	lm	ll	ll	ll	ll	ll	ll	ll	lm	ll	lm	ll	lm	ll	lm	lm	ll	ll	ll	ll	ll	lm	ll	ll	lm	ll	ll	ll	ll	ll	ll	ll	lm	lm	lm	ll	lm	ll	lm	ll	ll	ll
Marker56793	LG4	<lmxll>	lm	ll	ll	lm	ll	lm	ll	ll	ll	ll	ll	ll	ll	lm	ll	lm	ll	lm	ll	lm	lm	ll	ll	ll	ll	ll	lm	ll	ll	lm	ll	ll	ll	ll	ll	ll	ll	lm	lm	lm	ll	lm	ll	lm	ll	ll	ll
Marker56795	LG4	<lmxll>	lm	ll	ll	lm	ll	lm	ll	ll	ll	ll	ll	ll	ll	lm	ll	lm	ll	lm	ll	lm	lm	ll	ll	ll	ll	ll	lm	ll	ll	lm	ll	ll	ll	ll	ll	ll	ll	lm	lm	lm	ll	lm	ll	lm	ll	ll	ll
Marker56796	LG4	<lmxll>	lm	ll	ll	lm	ll	lm	ll	ll	ll	ll	ll	ll	ll	lm	ll	lm	ll	lm	ll	lm	lm	ll	ll	ll	ll	ll	lm	ll	ll	lm	ll	ll	ll	ll	ll	ll	ll	lm	lm	lm	ll	lm	ll	lm	ll	ll	ll
Marker56792	LG4	<lmxll>	lm	ll	ll	lm	ll	lm	ll	ll	ll	ll	ll	ll	ll	lm	ll	lm	ll	lm	ll	lm	lm	ll	ll	ll	ll	ll	lm	ll	ll	lm	ll	ll	ll	ll	ll	ll	ll	lm	lm	lm	ll	lm	ll	lm	ll	ll	ll
Marker680335	LG4	<nnxnp>	np	nn	np	np	np	nn	np	nn	np	np	np	nn	np	nn	nn	np	np	np	np	np	np	nn	np	np	nn	nn	nn	nn	nn	np	np	np	np	np	np	np	nn	nn	nn	np	nn	nn	nn	np	np	np	nn
Marker161168	LG4	<nnxnp>	np	nn	np	np	np	nn	np	nn	np	np	np	nn	np	nn	nn	np	np	np	np	np	np	nn	np	np	nn	nn	nn	nn	nn	np	np	np	np	np	np	np	nn	nn	nn	np	nn	nn	nn	np	np	np	nn
Marker153041	LG4	<lmxll>	lm	ll	ll	lm	ll	ll	ll	ll	ll	ll	ll	ll	ll	lm	ll	ll	ll	lm	ll	lm	lm	ll	ll	lm	ll	ll	lm	ll	ll	lm	ll	ll	ll	ll	ll	ll	ll	lm	lm	lm	ll	lm	lm	lm	ll	ll	ll
Marker566497	LG4	<lmxll>	lm	ll	ll	lm	ll	ll	ll	ll	ll	ll	ll	ll	ll	lm	ll	ll	ll	lm	ll	lm	lm	ll	ll	lm	ll	ll	lm	ll	ll	lm	ll	ll	ll	ll	ll	ll	ll	lm	lm	lm	ll	lm	lm	lm	ll	ll	ll
Marker153038	LG4	<lmxll>	lm	ll	ll	lm	ll	ll	ll	ll	ll	ll	ll	ll	ll	lm	ll	ll	ll	lm	ll	lm	lm	ll	ll	lm	ll	ll	lm	ll	ll	lm	ll	ll	ll	ll	ll	ll	ll	lm	lm	lm	ll	lm	lm	lm	ll	ll	ll
Marker519658	LG4	<lmxll>	ll	lm	lm	ll	lm	lm	lm	lm	lm	lm	lm	lm	lm	ll	lm	lm	lm	ll	lm	ll	ll	lm	lm	ll	lm	lm	ll	lm	lm	ll	lm	lm	lm	lm	lm	lm	lm	ll	ll	ll	lm	ll	ll	ll	lm	lm	lm
Marker153039	LG4	<lmxll>	ll	lm	lm	ll	lm	lm	lm	lm	lm	lm	lm	lm	lm	ll	lm	lm	lm	ll	lm	ll	ll	lm	lm	ll	lm	lm	ll	lm	lm	ll	lm	lm	lm	lm	lm	lm	lm	ll	ll	ll	lm	ll	ll	ll	lm	lm	lm
Marker519655	LG4	<lmxll>	lm	ll	ll	lm	ll	ll	ll	ll	ll	ll	ll	ll	ll	lm	ll	ll	ll	lm	ll	lm	lm	ll	ll	lm	ll	ll	lm	ll	ll	lm	ll	ll	ll	ll	ll	ll	ll	lm	lm	lm	ll	lm	lm	lm	ll	ll	ll
Marker358488	LG4	<lmxll>	ll	lm	lm	ll	lm	lm	lm	lm	lm	lm	lm	lm	lm	ll	lm	lm	lm	ll	lm	ll	ll	lm	lm	ll	lm	lm	ll	lm	lm	ll	lm	lm	lm	lm	lm	lm	lm	ll	ll	ll	lm	ll	ll	ll	lm	lm	lm
Marker680339	LG4	<nnxnp>	nn	np	nn	nn	nn	np	nn	np	nn	nn	np	np	nn	np	np	nn	nn	nn	nn	nn	nn	np	nn	nn	np	np	np	np	np	nn	nn	nn	nn	nn	nn	nn	np	np	np	nn	np	np	np	nn	nn	nn	np
Marker680337	LG4	<nnxnp>	nn	np	nn	nn	nn	np	nn	np	nn	nn	np	np	nn	np	np	nn	nn	nn	nn	nn	nn	np	nn	nn	np	np	np	np	np	nn	nn	nn	nn	nn	nn	nn	np	np	np	nn	np	np	np	nn	nn	nn	np
Marker261285	LG4	<lmxll>	ll	lm	lm	ll	lm	lm	lm	lm	lm	lm	lm	lm	lm	ll	lm	lm	lm	ll	lm	ll	ll	lm	lm	lm	lm	lm	ll	lm	lm	ll	lm	lm	lm	lm	lm	lm	lm	ll	ll	ll	lm	ll	ll	ll	lm	lm	lm
Marker261289	LG4	<lmxll>	lm	ll	ll	lm	ll	ll	ll	ll	ll	ll	ll	ll	ll	lm	ll	ll	ll	lm	ll	lm	lm	ll	ll	ll	ll	ll	lm	ll	ll	lm	ll	ll	ll	ll	ll	ll	ll	lm	lm	lm	ll	lm	lm	lm	ll	ll	ll
Marker85770	LG4	<lmxll>	lm	ll	ll	lm	ll	lm	ll	ll	ll	ll	ll	ll	ll	lm	ll	ll	ll	lm	ll	lm	lm	ll	ll	ll	ll	ll	lm	ll	ll	lm	ll	ll	ll	ll	ll	ll	ll	lm	lm	lm	ll	lm	lm	lm	ll	ll	ll
Marker532379	LG4	<lmxll>	lm	ll	ll	lm	ll	lm	ll	ll	ll	ll	ll	ll	ll	lm	ll	ll	ll	lm	ll	lm	lm	ll	ll	ll	ll	ll	lm	ll	ll	lm	ll	ll	ll	ll	ll	ll	ll	lm	lm	lm	ll	lm	lm	lm	ll	ll	ll
Marker629927	LG4	<lmxll>	ll	lm	lm	ll	lm	ll	lm	lm	lm	lm	lm	lm	lm	ll	lm	lm	lm	ll	lm	ll	ll	lm	lm	lm	lm	lm	ll	lm	lm	ll	lm	lm	lm	lm	lm	lm	lm	ll	ll	ll	lm	ll	ll	ll	lm	lm	lm
Marker45470	LG4	<nnxnp>	nn	nn	np	np	np	nn	np	nn	np	np	nn	nn	np	nn	nn	np	np	np	np	np	np	nn	np	np	nn	nn	nn	nn	nn	np	np	np	np	np	np	np	nn	nn	nn	np	nn	nn	nn	np	np	np	nn
Marker45477	LG4	<nnxnp>	nn	nn	np	np	np	nn	np	nn	np	np	nn	nn	np	nn	nn	np	np	np	np	np	np	nn	np	np	nn	nn	nn	nn	nn	np	np	np	np	np	np	np	nn	nn	nn	np	nn	nn	nn	np	np	np	nn
Marker85774	LG4	<lmxll>	ll	lm	lm	ll	lm	ll	lm	lm	lm	lm	lm	lm	lm	ll	lm	ll	lm	ll	lm	ll	ll	lm	lm	lm	lm	lm	ll	lm	lm	ll	lm	lm	lm	lm	lm	lm	lm	ll	ll	ll	lm	ll	ll	ll	lm	lm	lm
Marker85772	LG4	<lmxll>	ll	lm	lm	ll	lm	ll	lm	lm	lm	lm	lm	lm	lm	ll	lm	ll	lm	ll	lm	ll	ll	lm	lm	lm	lm	lm	ll	lm	lm	ll	lm	lm	lm	lm	lm	lm	lm	ll	ll	ll	lm	ll	ll	ll	lm	lm	lm
Marker85771	LG4	<lmxll>	ll	lm	lm	ll	lm	ll	lm	lm	lm	lm	lm	lm	lm	ll	lm	ll	lm	ll	lm	ll	ll	lm	lm	lm	lm	lm	ll	lm	lm	ll	lm	lm	lm	lm	lm	lm	lm	ll	ll	ll	lm	ll	ll	ll	lm	lm	lm
Marker85780	LG4	<lmxll>	ll	lm	lm	ll	lm	ll	lm	lm	lm	lm	lm	lm	lm	ll	lm	ll	lm	ll	lm	ll	ll	lm	lm	lm	lm	lm	ll	lm	lm	ll	lm	lm	lm	lm	lm	lm	lm	ll	ll	ll	lm	ll	ll	ll	lm	lm	lm
Marker213692	LG4	<nnxnp>	np	nn	np	np	np	nn	np	nn	np	np	np	nn	np	nn	nn	np	np	np	np	np	np	nn	np	np	nn	np	nn	nn	nn	np	nn	np	np	np	np	np	nn	nn	nn	np	nn	nn	nn	np	np	np	nn
Marker213690	LG4	<nnxnp>	np	nn	np	np	np	nn	np	nn	np	np	np	nn	np	nn	nn	np	np	np	np	np	np	nn	np	np	nn	np	nn	nn	nn	np	nn	np	np	np	np	np	nn	nn	nn	np	nn	nn	nn	np	np	np	nn
Marker213700	LG4	<nnxnp>	np	nn	np	np	np	nn	np	nn	np	np	np	nn	np	nn	nn	np	np	np	np	np	np	nn	np	np	nn	np	nn	nn	nn	np	nn	np	np	np	np	np	nn	nn	nn	np	nn	nn	nn	np	np	np	nn
Marker213702	LG4	<nnxnp>	np	nn	np	np	np	nn	np	nn	np	np	np	nn	np	nn	nn	np	np	np	np	np	np	nn	np	np	nn	np	nn	nn	nn	np	nn	np	np	np	np	np	nn	nn	nn	np	nn	nn	nn	np	np	np	nn
Marker681362	LG4	<lmxll>	lm	ll	ll	lm	ll	lm	ll	ll	ll	ll	ll	ll	ll	lm	ll	lm	ll	lm	ll	lm	lm	ll	ll	ll	ll	ll	lm	ll	ll	lm	ll	ll	ll	ll	ll	ll	lm	lm	lm	lm	ll	lm	lm	lm	ll	ll	ll
Marker681355	LG4	<lmxll>	lm	ll	ll	lm	ll	lm	ll	ll	ll	ll	ll	ll	ll	lm	ll	lm	ll	lm	ll	lm	lm	ll	ll	ll	ll	ll	lm	ll	ll	lm	ll	ll	ll	ll	ll	ll	lm	lm	lm	lm	ll	lm	lm	lm	ll	ll	ll
Marker84196	LG4	<lmxll>	ll	lm	lm	ll	lm	lm	lm	lm	lm	lm	lm	lm	lm	ll	lm	lm	lm	ll	lm	ll	ll	lm	lm	lm	lm	lm	ll	lm	lm	ll	lm	lm	lm	lm	lm	lm	lm	ll	ll	ll	lm	ll	ll	ll	lm	lm	lm
Marker261284	LG4	<lmxll>	lm	ll	ll	lm	ll	ll	ll	ll	ll	ll	ll	ll	ll	lm	ll	ll	ll	lm	ll	lm	lm	ll	ll	ll	ll	ll	lm	ll	ll	lm	ll	ll	ll	ll	ll	ll	ll	lm	lm	lm	ll	lm	lm	lm	ll	ll	ll
Marker629928	LG4	<lmxll>	ll	lm	lm	ll	lm	lm	lm	lm	lm	lm	lm	lm	lm	ll	lm	lm	lm	ll	lm	ll	ll	lm	lm	lm	lm	lm	ll	lm	lm	ll	lm	lm	lm	lm	lm	lm	lm	ll	ll	ll	lm	ll	ll	ll	lm	lm	lm
Marker261283	LG4	<lmxll>	lm	ll	ll	lm	ll	ll	ll	ll	ll	ll	ll	ll	ll	lm	ll	ll	ll	lm	ll	lm	lm	ll	ll	ll	ll	ll	lm	ll	ll	lm	ll	ll	ll	ll	ll	ll	ll	lm	lm	lm	ll	lm	lm	lm	ll	ll	ll
Marker320962	LG4	<lmxll>	ll	lm	lm	ll	lm	lm	lm	lm	lm	lm	lm	lm	lm	ll	lm	lm	lm	ll	lm	ll	ll	lm	lm	lm	lm	lm	ll	lm	lm	ll	lm	lm	lm	lm	lm	lm	lm	ll	ll	ll	lm	ll	ll	ll	lm	lm	lm
Marker690175	LG4	<lmxll>	lm	ll	ll	lm	ll	ll	ll	ll	ll	ll	ll	ll	ll	lm	ll	ll	ll	lm	ll	lm	lm	ll	ll	ll	ll	ll	lm	ll	ll	lm	ll	ll	ll	ll	ll	ll	ll	lm	lm	lm	ll	lm	lm	lm	ll	ll	ll
Marker566498	LG4	<lmxll>	ll	lm	lm	ll	lm	lm	lm	lm	lm	lm	lm	lm	lm	ll	lm	lm	lm	ll	lm	ll	ll	lm	lm	lm	lm	lm	ll	lm	lm	ll	lm	lm	lm	lm	lm	lm	lm	ll	ll	ll	lm	ll	ll	ll	lm	lm	lm
Marker614550	LG4	<nnxnp>	nn	np	nn	nn	np	np	nn	np	nn	nn	np	np	nn	np	np	nn	nn	nn	nn	nn	nn	np	nn	nn	np	np	np	np	np	nn	np	nn	nn	nn	nn	nn	np	np	np	nn	np	np	np	nn	nn	nn	np
Marker614551	LG4	<nnxnp>	nn	np	nn	nn	np	np	nn	np	nn	nn	np	np	nn	np	np	nn	nn	nn	nn	nn	nn	np	nn	nn	np	np	np	np	np	nn	np	nn	nn	nn	nn	nn	np	np	np	nn	np	np	np	nn	nn	nn	np
Marker614553	LG4	<nnxnp>	nn	np	nn	nn	np	np	nn	np	nn	nn	np	np	nn	np	np	nn	nn	nn	nn	nn	nn	np	nn	nn	np	np	np	np	np	nn	np	nn	nn	nn	nn	nn	np	np	np	nn	np	np	np	nn	nn	nn	np
Marker428159	LG4	<nnxnp>	np	nn	np	np	nn	nn	np	nn	np	np	nn	nn	np	nn	nn	np	np	np	np	np	np	nn	np	np	nn	nn	nn	nn	nn	np	nn	np	np	np	np	np	nn	nn	nn	np	nn	nn	nn	np	np	np	nn
Marker614552	LG4	<nnxnp>	nn	np	nn	nn	np	np	nn	np	nn	nn	np	np	nn	np	np	nn	nn	nn	nn	nn	nn	np	nn	nn	np	np	np	np	np	nn	np	nn	nn	nn	nn	nn	np	np	np	nn	np	np	np	nn	nn	nn	np
Marker320968	LG4	<lmxll>	ll	lm	lm	ll	lm	ll	lm	lm	lm	lm	lm	lm	lm	ll	lm	lm	lm	ll	lm	ll	ll	lm	lm	lm	lm	lm	ll	lm	lm	ll	lm	lm	lm	lm	lm	lm	lm	ll	ll	ll	lm	ll	ll	ll	lm	lm	lm
Marker629929	LG4	<lmxll>	lm	ll	ll	lm	ll	ll	ll	ll	ll	ll	ll	ll	ll	lm	ll	ll	ll	lm	ll	lm	lm	ll	ll	ll	ll	ll	lm	ll	ll	lm	ll	ll	ll	ll	ll	ll	ll	lm	lm	lm	ll	lm	lm	lm	ll	ll	ll
Marker209366	LG4	<nnxnp>	nn	np	nn	nn	nn	np	nn	np	nn	nn	np	np	nn	np	np	nn	nn	nn	nn	nn	nn	np	nn	nn	np	np	np	np	np	nn	np	nn	nn	nn	nn	nn	np	np	np	nn	np	np	np	nn	nn	nn	np
Marker213699	LG4	<nnxnp>	nn	np	nn	nn	nn	np	nn	np	nn	nn	np	np	nn	np	np	nn	nn	nn	nn	nn	nn	np	nn	nn	np	np	np	np	np	nn	np	nn	nn	nn	nn	nn	np	np	np	nn	np	np	np	nn	nn	nn	np
Marker213694	LG4	<nnxnp>	nn	np	nn	nn	nn	np	nn	np	nn	nn	np	np	nn	np	np	nn	nn	nn	nn	nn	nn	np	nn	nn	np	np	np	np	np	nn	np	nn	nn	nn	nn	nn	np	np	np	nn	np	np	np	nn	nn	nn	np
Marker428157	LG4	<nnxnp>	nn	np	nn	nn	nn	np	nn	np	nn	nn	np	np	nn	np	np	nn	nn	nn	nn	nn	nn	np	nn	nn	np	np	np	np	np	nn	np	nn	nn	nn	nn	nn	np	np	np	nn	np	np	np	nn	nn	nn	np
Marker422107	LG4	<nnxnp>	np	nn	np	np	np	nn	np	nn	np	np	nn	nn	np	nn	nn	np	np	np	np	np	np	nn	np	np	nn	nn	nn	nn	nn	np	nn	np	np	np	np	np	nn	nn	nn	np	nn	nn	nn	np	np	np	nn
Marker213691	LG4	<nnxnp>	nn	np	nn	nn	nn	np	nn	np	nn	nn	np	np	nn	np	np	nn	nn	nn	nn	nn	nn	np	nn	nn	np	np	np	np	np	nn	np	nn	nn	nn	nn	nn	np	np	np	nn	np	np	np	nn	nn	nn	np
Marker467786	LG4	<nnxnp>	nn	np	nn	nn	nn	np	nn	np	nn	nn	np	np	nn	np	np	nn	nn	nn	nn	nn	nn	np	nn	nn	np	np	np	np	np	nn	np	nn	nn	nn	nn	nn	np	np	np	nn	np	np	np	nn	nn	nn	np
Marker209368	LG4	<nnxnp>	np	nn	np	np	np	nn	np	nn	np	np	nn	nn	np	nn	nn	np	np	np	np	np	np	nn	np	np	nn	nn	nn	nn	nn	np	nn	np	np	np	np	np	nn	nn	nn	np	nn	nn	nn	np	np	np	nn
Marker301649	LG4	<nnxnp>	nn	np	nn	nn	nn	np	nn	np	nn	nn	np	np	nn	np	np	nn	nn	nn	nn	nn	nn	np	nn	nn	np	np	np	np	np	nn	np	nn	nn	nn	nn	nn	np	np	np	nn	np	np	np	nn	nn	nn	np
Marker301647	LG4	<nnxnp>	nn	np	nn	nn	nn	np	nn	np	nn	nn	np	np	nn	np	np	nn	nn	nn	nn	nn	nn	np	nn	nn	np	np	np	np	np	nn	np	nn	nn	nn	nn	nn	np	np	np	nn	np	np	np	nn	nn	nn	np
Marker505014	LG4	<nnxnp>	nn	np	nn	nn	nn	np	nn	np	nn	nn	np	np	nn	np	np	nn	nn	nn	nn	nn	nn	np	nn	nn	np	np	np	np	np	nn	np	nn	nn	nn	nn	nn	np	np	np	nn	np	np	np	nn	nn	nn	np
Marker550555	LG4	<lmxll>	lm	ll	ll	lm	ll	lm	ll	ll	ll	ll	ll	ll	ll	lm	ll	lm	ll	lm	ll	lm	lm	ll	ll	ll	ll	ll	lm	ll	ll	lm	ll	ll	ll	ll	ll	ll	lm	lm	lm	lm	ll	lm	lm	lm	ll	ll	ll
Marker209380	LG4	<lmxll>	lm	ll	ll	lm	ll	lm	ll	ll	ll	ll	ll	ll	ll	lm	ll	lm	ll	lm	ll	lm	lm	ll	ll	ll	ll	ll	lm	ll	ll	lm	ll	ll	ll	ll	ll	ll	lm	lm	lm	lm	ll	lm	lm	lm	ll	ll	ll
Marker681361	LG4	<lmxll>	ll	lm	lm	ll	lm	ll	lm	lm	lm	lm	lm	lm	lm	ll	lm	ll	lm	ll	lm	ll	ll	lm	lm	lm	lm	lm	ll	lm	lm	ll	lm	lm	lm	lm	lm	lm	ll	ll	ll	ll	lm	ll	ll	ll	lm	lm	lm
Marker654813	LG4	<lmxll>	lm	ll	ll	lm	ll	lm	ll	ll	ll	ll	ll	ll	ll	lm	ll	lm	ll	lm	ll	lm	lm	ll	ll	ll	ll	ll	lm	ll	ll	lm	ll	ll	ll	ll	ll	ll	lm	lm	lm	lm	ll	lm	lm	lm	ll	ll	ll
Marker436070	LG4	<lmxll>	lm	ll	ll	lm	ll	lm	ll	ll	ll	ll	ll	ll	ll	lm	ll	lm	ll	lm	ll	lm	lm	ll	ll	ll	ll	ll	lm	ll	ll	lm	ll	ll	ll	ll	ll	ll	lm	lm	lm	lm	ll	lm	lm	lm	ll	ll	ll
Marker24733	LG4	<lmxll>	ll	lm	lm	ll	lm	ll	lm	lm	lm	lm	lm	lm	lm	ll	lm	ll	lm	ll	lm	ll	ll	lm	lm	lm	lm	lm	ll	lm	lm	ll	lm	lm	lm	lm	lm	lm	ll	ll	ll	ll	lm	ll	ll	ll	lm	lm	lm
Marker556739	LG4	<lmxll>	ll	lm	lm	ll	lm	ll	lm	lm	lm	lm	lm	lm	lm	ll	lm	ll	lm	ll	lm	ll	ll	lm	lm	lm	lm	lm	ll	lm	lm	ll	lm	lm	lm	lm	lm	lm	ll	ll	ll	ll	lm	ll	ll	ll	lm	lm	lm
Marker514724	LG4	<lmxll>	ll	lm	lm	ll	lm	ll	lm	lm	lm	lm	lm	lm	lm	ll	lm	ll	lm	ll	lm	ll	ll	lm	lm	lm	lm	lm	ll	lm	lm	ll	lm	lm	lm	lm	lm	lm	ll	ll	ll	ll	lm	ll	ll	ll	lm	lm	lm
Marker611562	LG4	<lmxll>	ll	lm	lm	ll	lm	ll	lm	lm	lm	lm	lm	lm	lm	ll	lm	ll	lm	ll	lm	ll	ll	lm	lm	lm	lm	lm	ll	lm	lm	ll	lm	lm	lm	lm	lm	lm	ll	ll	ll	ll	lm	ll	ll	ll	lm	lm	lm
Marker108867	LG4	<lmxll>	lm	ll	ll	lm	ll	lm	ll	ll	ll	ll	ll	ll	ll	lm	ll	lm	ll	lm	ll	lm	lm	ll	ll	ll	ll	ll	lm	ll	ll	lm	ll	ll	ll	ll	ll	ll	lm	lm	lm	lm	ll	lm	lm	lm	ll	ll	ll
Marker632148	LG4	<lmxll>	ll	lm	lm	ll	lm	ll	lm	lm	lm	lm	lm	lm	lm	ll	lm	ll	lm	ll	lm	ll	ll	lm	lm	lm	lm	lm	ll	lm	lm	ll	lm	lm	lm	lm	lm	lm	ll	ll	ll	ll	lm	ll	ll	ll	lm	lm	lm
Marker454132	LG4	<lmxll>	lm	ll	ll	lm	ll	lm	ll	ll	ll	ll	ll	ll	ll	lm	ll	lm	ll	lm	ll	lm	lm	ll	ll	ll	ll	ll	lm	ll	ll	lm	ll	ll	ll	ll	ll	ll	lm	lm	lm	lm	ll	lm	lm	lm	ll	ll	ll
Marker681366	LG4	<nnxnp>	nn	np	nn	nn	nn	np	nn	np	nn	nn	np	np	nn	np	np	nn	nn	nn	nn	nn	nn	np	nn	nn	np	np	np	np	np	nn	np	nn	nn	nn	nn	nn	np	np	np	nn	np	np	np	nn	nn	nn	np
Marker473370	LG4	<nnxnp>	np	nn	np	np	np	nn	np	nn	np	np	nn	nn	np	nn	nn	np	np	np	np	np	np	nn	np	np	nn	nn	nn	nn	nn	np	nn	np	np	np	np	np	nn	nn	nn	np	nn	nn	nn	np	np	np	nn
Marker532375	LG4	<lmxll>	ll	lm	lm	ll	lm	ll	lm	lm	lm	lm	lm	lm	lm	ll	lm	lm	lm	ll	lm	ll	ll	lm	lm	lm	lm	lm	ll	lm	lm	ll	lm	lm	lm	lm	lm	lm	lm	ll	ll	ll	lm	ll	ll	ll	lm	lm	lm
Marker532373	LG4	<lmxll>	ll	lm	lm	ll	lm	ll	lm	lm	lm	lm	lm	lm	lm	ll	lm	lm	lm	ll	lm	ll	ll	lm	lm	lm	lm	lm	ll	lm	lm	ll	lm	lm	lm	lm	lm	lm	lm	ll	ll	ll	lm	ll	ll	ll	lm	lm	lm
Marker428158	LG4	<hkxhk>	hk	hk	hh	hk	hh	kk	hh	hk	hh	hh	hk	hk	hh	kk	hk	hk	hh	hk	hh	hk	hk	hk	hh	hh	hk	hk	kk	hk	hk	hk	hk	hh	hh	hh	hh	hh	kk	kk	kk	hk	hk	kk	kk	hk	hh	hh	hk
Marker45467	LG4	<lmxll>	ll	lm	lm	ll	lm	ll	lm	lm	lm	lm	lm	lm	lm	ll	lm	ll	lm	ll	lm	ll	ll	lm	lm	lm	lm	lm	ll	lm	lm	ll	lm	lm	lm	lm	lm	lm	ll	ll	ll	ll	lm	ll	ll	ll	lm	lm	lm
Marker428155	LG4	<lmxll>	ll	lm	lm	ll	lm	ll	lm	lm	lm	lm	lm	lm	lm	ll	lm	ll	lm	ll	lm	ll	ll	lm	lm	lm	lm	lm	ll	lm	lm	ll	lm	lm	lm	lm	lm	lm	ll	ll	ll	ll	lm	ll	ll	ll	lm	lm	lm
Marker428148	LG4	<nnxnp>	nn	np	nn	nn	nn	np	nn	np	nn	nn	np	np	nn	np	np	nn	nn	nn	nn	nn	nn	np	nn	nn	np	np	np	np	np	nn	np	nn	nn	nn	nn	nn	np	np	np	nn	np	np	np	nn	nn	nn	np
Marker428156	LG4	<nnxnp>	nn	np	nn	nn	nn	np	nn	np	nn	nn	np	np	nn	np	np	nn	nn	nn	nn	nn	nn	np	nn	nn	np	np	np	np	np	nn	np	nn	nn	nn	nn	nn	np	np	np	nn	np	np	np	nn	nn	nn	np
Marker428161	LG4	<nnxnp>	nn	np	nn	nn	nn	np	nn	np	nn	nn	np	np	nn	np	np	nn	nn	nn	nn	nn	nn	np	nn	nn	np	np	np	np	np	nn	np	nn	nn	nn	nn	nn	np	np	np	nn	np	np	np	nn	nn	nn	np
Marker428152	LG4	<nnxnp>	nn	np	nn	nn	nn	np	nn	np	nn	nn	np	np	nn	np	np	nn	nn	nn	nn	nn	nn	np	nn	nn	np	np	np	np	np	nn	np	nn	nn	nn	nn	nn	np	np	np	nn	np	np	np	nn	nn	nn	np
Marker428163	LG4	<nnxnp>	nn	np	nn	nn	nn	np	nn	np	nn	nn	np	np	nn	np	np	nn	nn	nn	nn	nn	nn	np	nn	nn	np	np	np	np	np	nn	np	nn	nn	nn	nn	nn	np	np	np	nn	np	np	np	nn	nn	nn	np
Marker428151	LG4	<nnxnp>	nn	np	nn	nn	nn	np	nn	np	nn	nn	np	np	nn	np	np	nn	nn	nn	nn	nn	nn	np	nn	nn	np	np	np	np	np	nn	np	nn	nn	nn	nn	nn	np	np	np	nn	np	np	np	nn	nn	nn	np
Marker428160	LG4	<nnxnp>	nn	np	nn	nn	nn	np	nn	np	nn	nn	np	np	nn	np	np	nn	nn	nn	nn	nn	nn	np	nn	nn	np	np	np	np	np	nn	np	nn	nn	nn	nn	nn	np	np	np	nn	np	np	np	nn	nn	nn	np
Marker428149	LG4	<nnxnp>	nn	np	nn	nn	nn	np	nn	np	nn	nn	np	np	nn	np	np	nn	nn	nn	nn	nn	nn	np	nn	nn	np	np	np	np	np	nn	np	nn	nn	nn	nn	nn	np	np	np	nn	np	np	np	nn	nn	nn	np
Marker428147	LG4	<nnxnp>	nn	np	nn	nn	nn	np	nn	np	nn	nn	np	np	nn	np	np	nn	nn	nn	nn	nn	nn	np	nn	nn	np	np	np	np	np	nn	np	nn	nn	nn	nn	nn	np	np	np	nn	np	np	np	nn	nn	nn	np
Marker428150	LG4	<nnxnp>	nn	np	nn	nn	nn	np	nn	np	nn	nn	np	np	nn	np	np	nn	nn	nn	nn	nn	nn	np	nn	nn	np	np	np	np	np	nn	np	nn	nn	nn	nn	nn	np	np	np	nn	np	np	np	nn	nn	nn	np
Marker213701	LG4	<nnxnp>	nn	np	nn	nn	nn	np	nn	np	nn	nn	np	np	nn	np	np	nn	nn	nn	nn	nn	nn	np	nn	nn	np	np	np	np	np	nn	np	nn	nn	nn	nn	nn	np	np	np	nn	np	np	np	nn	nn	nn	np
Marker196295	LG4	<nnxnp>	nn	np	nn	nn	nn	np	nn	np	nn	nn	np	np	nn	np	np	nn	nn	nn	nn	nn	nn	np	nn	nn	np	np	np	np	np	nn	np	nn	nn	nn	nn	nn	np	np	np	nn	np	np	np	nn	nn	nn	np
Marker209378	LG4	<nnxnp>	np	nn	np	np	np	nn	np	nn	np	np	nn	nn	np	nn	nn	np	np	np	np	np	np	nn	np	np	nn	nn	nn	nn	nn	np	nn	np	np	np	np	np	nn	nn	nn	np	nn	nn	nn	np	np	np	nn
Marker213696	LG4	<nnxnp>	nn	np	nn	nn	nn	np	nn	np	nn	nn	np	np	nn	np	np	nn	nn	nn	nn	nn	nn	np	nn	nn	np	np	np	np	np	nn	np	nn	nn	nn	nn	nn	np	np	np	nn	np	np	np	nn	nn	nn	np
Marker514725	LG4	<lmxll>	ll	lm	lm	ll	lm	ll	lm	lm	lm	lm	lm	lm	lm	ll	lm	ll	lm	ll	lm	ll	ll	lm	lm	lm	lm	lm	ll	lm	lm	ll	lm	lm	lm	lm	lm	lm	ll	ll	ll	ll	lm	ll	ll	ll	lm	lm	lm
Marker654811	LG4	<lmxll>	ll	lm	lm	ll	lm	ll	lm	lm	lm	lm	lm	lm	lm	ll	lm	ll	lm	ll	lm	ll	ll	lm	lm	lm	lm	lm	ll	lm	lm	ll	lm	lm	lm	lm	lm	lm	ll	ll	ll	ll	lm	ll	ll	ll	lm	lm	lm
Marker196293	LG4	<lmxll>	lm	ll	ll	lm	ll	lm	ll	ll	ll	ll	ll	ll	ll	lm	ll	lm	ll	lm	ll	lm	lm	ll	ll	ll	ll	ll	lm	ll	ll	lm	ll	ll	ll	ll	ll	ll	lm	lm	lm	lm	ll	lm	lm	lm	ll	ll	ll
Marker454128	LG4	<lmxll>	ll	lm	lm	ll	lm	ll	lm	lm	lm	lm	lm	lm	lm	ll	lm	ll	lm	ll	lm	ll	ll	lm	lm	lm	lm	lm	ll	lm	lm	ll	lm	lm	lm	lm	lm	lm	ll	ll	ll	ll	lm	ll	ll	ll	lm	lm	lm
Marker45475	LG4	<lmxll>	ll	lm	lm	ll	lm	ll	lm	lm	lm	lm	lm	lm	lm	ll	lm	ll	lm	ll	lm	ll	ll	lm	lm	lm	lm	lm	ll	lm	lm	ll	lm	lm	lm	lm	lm	lm	ll	ll	ll	ll	lm	ll	ll	ll	lm	lm	lm
Marker213693	LG4	<nnxnp>	nn	np	nn	nn	nn	np	nn	np	nn	nn	np	np	nn	np	np	nn	nn	nn	nn	nn	nn	np	nn	nn	np	np	np	np	np	nn	np	nn	nn	nn	nn	nn	np	np	np	nn	np	np	np	nn	nn	nn	np
Marker301646	LG4	<nnxnp>	nn	np	nn	nn	nn	np	nn	np	nn	nn	np	np	nn	np	np	nn	nn	nn	nn	nn	nn	np	nn	nn	np	np	np	np	np	nn	np	nn	nn	nn	nn	nn	np	np	np	nn	np	np	np	nn	nn	nn	np
Marker428153	LG4	<nnxnp>	np	nn	np	np	np	nn	np	nn	np	np	nn	nn	np	nn	nn	np	np	np	np	np	np	nn	np	np	nn	nn	nn	nn	nn	np	nn	np	np	np	np	np	nn	nn	nn	np	nn	nn	nn	np	np	np	nn
Marker301648	LG4	<nnxnp>	nn	np	nn	nn	nn	np	nn	np	nn	nn	np	np	nn	np	np	nn	nn	nn	nn	nn	nn	np	nn	nn	np	np	np	np	np	nn	np	nn	nn	nn	nn	nn	np	np	np	nn	np	np	np	nn	nn	nn	np
Marker45476	LG4	<nnxnp>	np	nn	np	np	np	nn	np	nn	np	np	nn	nn	np	nn	nn	np	np	np	np	np	np	nn	np	np	nn	nn	nn	nn	nn	np	nn	np	np	np	np	np	nn	nn	nn	np	nn	nn	nn	np	np	np	nn
Marker213695	LG4	<nnxnp>	nn	np	nn	nn	nn	np	nn	np	nn	nn	np	np	nn	np	np	nn	nn	nn	nn	nn	nn	np	nn	nn	np	np	np	np	np	nn	np	nn	nn	nn	nn	nn	np	np	np	nn	np	np	np	nn	nn	nn	np
Marker598801	LG4	<lmxll>	ll	lm	lm	ll	lm	ll	lm	lm	lm	lm	lm	lm	lm	ll	lm	ll	lm	ll	lm	ll	ll	lm	lm	lm	lm	lm	ll	lm	lm	ll	ll	lm	lm	lm	lm	lm	ll	ll	ll	ll	lm	ll	ll	ll	lm	lm	lm
Marker598800	LG4	<lmxll>	ll	lm	lm	ll	lm	ll	lm	lm	lm	lm	lm	lm	lm	ll	lm	ll	lm	ll	lm	ll	ll	lm	lm	lm	lm	lm	ll	lm	lm	ll	ll	lm	lm	lm	lm	lm	ll	ll	ll	ll	lm	ll	ll	ll	lm	lm	lm
Marker598802	LG4	<lmxll>	ll	lm	lm	ll	lm	ll	lm	lm	lm	lm	lm	lm	lm	ll	lm	ll	lm	ll	lm	ll	ll	lm	lm	lm	lm	lm	ll	lm	lm	ll	ll	lm	lm	lm	lm	lm	ll	ll	ll	ll	lm	ll	ll	ll	lm	lm	lm
Marker45472	LG4	<nnxnp>	nn	np	nn	nn	nn	np	nn	np	nn	nn	np	np	nn	np	np	nn	nn	nn	nn	nn	nn	np	nn	nn	np	np	np	np	np	nn	np	nn	nn	nn	np	nn	np	np	np	nn	np	nn	np	nn	nn	nn	nn
Marker45464	LG4	<nnxnp>	nn	np	nn	nn	nn	np	nn	np	nn	nn	np	np	nn	np	np	nn	nn	nn	nn	nn	nn	np	nn	nn	np	np	np	np	np	nn	np	nn	nn	nn	np	nn	np	np	np	nn	np	nn	np	nn	nn	nn	nn
Marker45478	LG4	<nnxnp>	nn	np	nn	nn	nn	np	nn	np	nn	nn	np	np	nn	np	np	nn	nn	nn	nn	nn	nn	np	nn	nn	np	np	np	np	np	nn	np	nn	nn	nn	np	nn	np	np	np	nn	np	nn	np	nn	nn	nn	nn
Marker45473	LG4	<nnxnp>	nn	np	nn	nn	nn	np	nn	np	nn	nn	np	np	nn	np	np	nn	nn	nn	nn	nn	nn	np	nn	nn	np	np	np	np	np	nn	np	nn	nn	nn	np	nn	np	np	np	nn	np	nn	np	nn	nn	nn	nn
Marker45469	LG4	<nnxnp>	nn	np	nn	nn	nn	np	nn	np	nn	nn	np	np	nn	np	np	nn	nn	nn	nn	nn	nn	np	nn	nn	np	np	np	np	np	nn	np	nn	nn	nn	np	nn	np	np	np	nn	np	nn	np	nn	nn	nn	nn
Marker467792	LG4	<nnxnp>	nn	np	nn	nn	nn	np	nn	np	nn	nn	np	np	nn	np	np	nn	nn	nn	nn	nn	nn	np	nn	nn	np	np	np	np	np	nn	np	nn	nn	nn	np	nn	np	np	np	nn	np	nn	np	nn	nn	nn	nn
Marker654806	LG4	<nnxnp>	np	nn	np	np	np	nn	np	nn	np	np	nn	nn	np	nn	nn	np	np	np	np	np	np	nn	np	np	nn	nn	nn	nn	nn	np	nn	np	np	np	nn	np	nn	nn	nn	np	nn	np	nn	np	np	np	np
Marker45465	LG4	<nnxnp>	nn	np	nn	nn	nn	np	nn	np	nn	nn	np	np	nn	np	np	nn	nn	nn	nn	nn	nn	np	nn	nn	np	np	np	np	np	nn	np	nn	nn	nn	np	nn	np	np	np	nn	np	nn	np	nn	nn	nn	nn
Marker509107	LG4	<lmxll>	ll	ll	ll	lm	ll	lm	ll	ll	ll	ll	ll	ll	ll	lm	ll	lm	ll	lm	ll	lm	lm	ll	ll	ll	ll	ll	lm	ll	ll	ll	lm	ll	ll	ll	ll	ll	lm	lm	lm	lm	ll	lm	lm	lm	ll	ll	ll
Marker509105	LG4	<lmxll>	ll	ll	ll	lm	ll	lm	ll	ll	ll	ll	ll	ll	ll	lm	ll	lm	ll	lm	ll	lm	lm	ll	ll	ll	ll	ll	lm	ll	ll	ll	lm	ll	ll	ll	ll	ll	lm	lm	lm	lm	ll	lm	lm	lm	ll	ll	ll
Marker590545	LG4	<lmxll>	lm	lm	lm	ll	lm	ll	lm	lm	lm	lm	lm	lm	lm	ll	lm	ll	lm	ll	lm	ll	ll	lm	lm	lm	lm	lm	ll	lm	lm	lm	ll	lm	lm	lm	lm	lm	ll	ll	ll	ll	lm	ll	ll	ll	lm	lm	lm
Marker189165	LG4	<lmxll>	lm	lm	lm	ll	lm	ll	lm	lm	lm	lm	lm	lm	lm	ll	lm	lm	lm	ll	lm	ll	ll	lm	lm	lm	lm	lm	ll	lm	lm	lm	ll	lm	lm	lm	lm	lm	ll	ll	ll	ll	lm	ll	ll	ll	ll	lm	lm
Marker189164	LG4	<lmxll>	lm	lm	lm	ll	lm	ll	lm	lm	lm	lm	lm	lm	lm	ll	lm	lm	lm	ll	lm	ll	ll	lm	lm	lm	lm	lm	ll	lm	lm	lm	ll	lm	lm	lm	lm	lm	ll	ll	ll	ll	lm	ll	ll	ll	ll	lm	lm
Marker189163	LG4	<lmxll>	lm	lm	lm	ll	lm	ll	lm	lm	lm	lm	lm	lm	lm	ll	lm	ll	lm	ll	lm	ll	ll	lm	lm	lm	lm	lm	ll	lm	lm	lm	ll	lm	lm	lm	lm	lm	ll	ll	ll	ll	lm	ll	ll	ll	ll	lm	lm
Marker559370	LG4	<lmxll>	lm	lm	lm	ll	lm	ll	lm	lm	lm	lm	lm	lm	lm	ll	lm	ll	lm	ll	lm	ll	ll	lm	lm	lm	lm	lm	ll	lm	lm	lm	ll	lm	lm	lm	lm	lm	ll	ll	ll	ll	lm	ll	ll	ll	ll	lm	lm
Marker590543	LG4	<lmxll>	lm	lm	lm	ll	lm	ll	lm	lm	lm	lm	lm	lm	lm	ll	lm	ll	lm	ll	lm	ll	ll	lm	lm	lm	lm	lm	ll	lm	lm	lm	ll	lm	lm	lm	lm	lm	ll	ll	ll	ll	lm	ll	ll	ll	ll	lm	lm
Marker661880	LG4	<nnxnp>	nn	np	nn	nn	nn	np	nn	np	nn	np	np	np	np	np	np	nn	np	nn	np	np	nn	np	nn	nn	np	np	np	np	np	nn	np	nn	nn	nn	np	np	np	np	np	np	np	np	np	nn	nn	nn	np
Marker630237	LG4	<nnxnp>	np	nn	np	np	np	nn	np	nn	np	nn	nn	nn	nn	nn	nn	np	nn	np	nn	nn	np	nn	np	np	nn	nn	nn	nn	nn	np	nn	np	np	np	nn	nn	nn	nn	nn	nn	nn	nn	nn	np	np	np	nn
Marker590544	LG4	<efxeg>	ef	fg	ef	ee	ef	eg	fg	fg	ef	ef	fg	ef	ef	eg	fg	ee	ef	ee	ef	ee	ee	fg	ef	ef	fg	fg	eg	fg	ef	ef	eg	ef	ef	ef	ef	ef	eg	eg	eg	ee	fg	eg	eg	ee	ef	ef	fg
Marker428618	LG4	<lmxll>	ll	ll	ll	lm	ll	lm	ll	ll	ll	ll	ll	ll	ll	lm	ll	lm	ll	lm	ll	lm	lm	ll	ll	ll	ll	ll	lm	ll	ll	ll	lm	ll	ll	ll	ll	ll	lm	lm	lm	lm	ll	lm	lm	lm	lm	ll	ll
Marker630233	LG4	<nnxnp>	np	nn	np	np	np	nn	np	nn	np	nn	nn	nn	nn	nn	nn	np	nn	nn	nn	nn	np	nn	np	np	nn	nn	nn	nn	nn	np	nn	np	np	np	nn	nn	nn	nn	nn	nn	nn	nn	nn	np	np	np	nn
Marker630235	LG4	<nnxnp>	np	nn	np	np	np	nn	np	nn	np	nn	nn	nn	nn	nn	nn	np	nn	nn	nn	nn	np	nn	np	np	nn	nn	nn	nn	nn	np	nn	np	np	np	nn	nn	nn	nn	nn	nn	nn	nn	nn	np	np	np	nn
Marker190771	LG4	<lmxll>	ll	ll	lm	lm	ll	lm	ll	ll	ll	ll	ll	ll	ll	lm	ll	lm	ll	lm	ll	lm	lm	ll	ll	ll	ll	ll	lm	ll	ll	ll	lm	ll	ll	ll	ll	ll	lm	lm	lm	lm	ll	lm	lm	lm	lm	ll	ll
Marker590546	LG4	<nnxnp>	nn	np	nn	nn	nn	np	np	np	nn	nn	np	nn	nn	np	np	nn	nn	nn	nn	nn	nn	np	nn	nn	np	np	np	np	nn	nn	np	nn	nn	nn	nn	nn	np	np	np	nn	np	np	np	nn	nn	nn	np
Marker535775	LG4	<lmxll>	ll	ll	lm	lm	ll	lm	ll	ll	ll	ll	ll	ll	ll	lm	ll	lm	ll	lm	ll	lm	lm	ll	ll	ll	ll	ll	lm	ll	ll	ll	lm	ll	ll	ll	ll	ll	lm	lm	lm	lm	ll	lm	lm	lm	lm	ll	ll
Marker190781	LG4	<lmxll>	lm	lm	ll	ll	lm	ll	lm	lm	lm	lm	lm	lm	lm	ll	lm	ll	lm	ll	lm	ll	ll	lm	lm	lm	lm	lm	ll	lm	lm	lm	ll	lm	lm	lm	lm	lm	ll	ll	ll	ll	lm	ll	ll	ll	ll	lm	lm
Marker190773	LG4	<lmxll>	lm	lm	ll	ll	lm	ll	lm	lm	lm	lm	lm	lm	lm	ll	lm	ll	lm	ll	lm	ll	ll	lm	lm	lm	lm	lm	ll	lm	lm	lm	ll	lm	lm	lm	lm	lm	ll	ll	ll	ll	lm	ll	ll	ll	ll	lm	lm
Marker190780	LG4	<lmxll>	lm	lm	ll	ll	lm	ll	lm	lm	lm	lm	lm	lm	lm	ll	lm	ll	lm	ll	lm	ll	ll	lm	lm	lm	lm	lm	ll	lm	lm	lm	ll	lm	lm	lm	lm	lm	ll	ll	ll	ll	lm	ll	ll	ll	ll	lm	lm
Marker190775	LG4	<lmxll>	ll	ll	lm	lm	ll	lm	ll	ll	ll	ll	ll	ll	ll	lm	lm	lm	ll	lm	ll	lm	lm	ll	ll	ll	ll	ll	lm	ll	ll	ll	lm	ll	ll	ll	ll	ll	lm	lm	lm	lm	ll	lm	lm	lm	lm	ll	ll
Marker608240	LG4	<nnxnp>	np	nn	np	np	np	nn	nn	nn	np	np	nn	np	np	nn	nn	np	np	np	np	np	np	nn	np	np	nn	nn	nn	nn	np	np	nn	np	np	np	np	np	nn	nn	nn	np	nn	nn	nn	np	np	np	nn
Marker535829	LG4	<nnxnp>	np	nn	np	np	np	nn	nn	nn	np	np	nn	np	np	nn	nn	np	np	np	np	np	np	nn	np	np	nn	nn	nn	nn	np	np	nn	np	np	np	np	np	nn	nn	nn	np	nn	nn	nn	np	np	np	nn
Marker559371	LG4	<nnxnp>	nn	np	nn	nn	nn	np	np	np	nn	nn	np	nn	nn	np	np	nn	nn	nn	nn	nn	nn	np	nn	nn	np	np	np	np	nn	nn	np	nn	nn	nn	nn	nn	np	np	np	nn	np	np	np	nn	nn	nn	np
Marker190777	LG4	<lmxll>	ll	ll	lm	lm	ll	lm	ll	ll	ll	ll	ll	ll	ll	lm	lm	lm	ll	lm	ll	lm	lm	ll	ll	ll	ll	ll	lm	ll	ll	ll	lm	ll	ll	lm	ll	ll	lm	lm	lm	lm	ll	lm	lm	lm	lm	ll	ll
Marker190772	LG4	<lmxll>	ll	ll	lm	lm	ll	lm	ll	ll	ll	ll	ll	ll	ll	lm	lm	lm	ll	lm	ll	lm	lm	ll	ll	ll	ll	ll	lm	ll	ll	ll	lm	ll	ll	lm	ll	ll	lm	lm	lm	lm	ll	lm	lm	lm	lm	ll	ll
Marker190770	LG4	<lmxll>	ll	ll	lm	lm	ll	lm	ll	ll	ll	ll	ll	ll	ll	lm	lm	lm	ll	lm	ll	lm	lm	ll	ll	ll	ll	ll	lm	ll	ll	ll	lm	ll	ll	lm	ll	ll	lm	lm	lm	lm	ll	lm	lm	lm	lm	ll	ll
Marker190774	LG4	<lmxll>	ll	ll	lm	lm	ll	lm	ll	ll	ll	ll	ll	ll	ll	lm	lm	lm	ll	lm	ll	lm	lm	ll	ll	ll	ll	ll	lm	ll	ll	ll	lm	ll	ll	lm	ll	ll	lm	lm	lm	lm	ll	lm	lm	lm	lm	ll	ll
Marker190779	LG4	<lmxll>	ll	ll	lm	lm	ll	lm	ll	ll	ll	ll	ll	ll	ll	lm	lm	lm	ll	lm	ll	lm	lm	ll	ll	ll	ll	ll	lm	ll	ll	ll	lm	ll	ll	lm	ll	ll	lm	lm	lm	lm	ll	lm	lm	lm	lm	ll	ll
Marker170519	LG4	<lmxll>	lm	lm	ll	ll	lm	ll	lm	lm	lm	lm	lm	lm	lm	ll	lm	ll	lm	ll	lm	ll	ll	lm	lm	lm	lm	lm	ll	lm	lm	lm	ll	lm	lm	lm	lm	lm	ll	ll	ll	ll	lm	ll	ll	ll	ll	lm	ll
Marker300320	LG4	<lmxll>	lm	lm	ll	ll	lm	ll	lm	lm	lm	lm	lm	lm	lm	ll	lm	ll	lm	ll	lm	ll	ll	lm	lm	lm	lm	lm	ll	lm	lm	lm	ll	lm	lm	lm	lm	lm	ll	ll	ll	ll	lm	ll	ll	ll	ll	lm	ll
Marker428620	LG4	<nnxnp>	nn	np	nn	nn	nn	np	np	np	nn	nn	np	nn	nn	np	np	nn	nn	nn	nn	nn	nn	np	nn	nn	np	np	np	np	nn	nn	np	nn	nn	nn	nn	nn	np	np	np	nn	np	np	np	nn	nn	nn	np
Marker428619	LG4	<nnxnp>	np	nn	np	np	np	nn	nn	nn	np	np	nn	np	np	nn	nn	np	np	np	np	np	np	nn	np	np	nn	nn	nn	nn	np	np	nn	np	np	np	np	np	nn	nn	nn	np	nn	nn	nn	np	np	np	nn
Marker428617	LG4	<nnxnp>	np	nn	np	np	np	nn	nn	nn	np	np	nn	np	np	nn	nn	np	np	np	np	np	np	nn	np	np	nn	nn	nn	nn	np	np	nn	np	np	np	np	np	nn	nn	nn	np	nn	nn	nn	np	np	np	nn
Marker535777	LG4	<lmxll>	lm	lm	ll	ll	lm	ll	lm	lm	lm	lm	lm	lm	lm	ll	lm	ll	lm	ll	lm	ll	ll	lm	lm	lm	lm	lm	ll	lm	lm	lm	lm	lm	ll	lm	lm	lm	ll	ll	ll	ll	lm	ll	ll	ll	ll	lm	lm
Marker535776	LG4	<lmxll>	lm	lm	ll	ll	lm	ll	lm	lm	lm	lm	lm	lm	lm	ll	lm	ll	lm	ll	lm	ll	ll	lm	lm	lm	lm	lm	ll	lm	lm	lm	lm	lm	ll	lm	lm	lm	ll	ll	ll	ll	lm	ll	ll	ll	ll	lm	lm
Marker535831	LG4	<nnxnp>	nn	np	nn	nn	np	np	np	np	nn	nn	np	nn	nn	np	np	nn	nn	nn	np	nn	nn	np	nn	nn	np	np	np	np	nn	nn	np	nn	nn	nn	nn	nn	np	np	np	nn	np	np	np	nn	nn	nn	np
Marker535833	LG4	<nnxnp>	nn	np	nn	nn	np	np	np	np	nn	nn	np	nn	nn	np	np	nn	nn	nn	np	nn	nn	np	nn	nn	np	np	np	np	nn	nn	np	nn	nn	nn	nn	nn	np	np	np	nn	np	np	np	nn	nn	nn	np
Marker535834	LG4	<nnxnp>	nn	np	nn	nn	np	np	np	np	nn	nn	np	nn	nn	np	np	nn	nn	nn	np	nn	nn	np	nn	nn	np	np	np	np	nn	nn	np	nn	nn	nn	nn	nn	np	np	np	nn	np	np	np	nn	nn	nn	np
Marker436632	LG4	<nnxnp>	np	nn	np	np	np	nn	nn	nn	np	np	nn	np	np	nn	nn	np	np	np	nn	np	np	nn	np	np	nn	nn	nn	nn	np	np	nn	np	np	np	np	np	nn	nn	nn	np	nn	nn	nn	np	np	np	nn
Marker436635	LG4	<nnxnp>	np	nn	np	np	np	nn	nn	nn	np	np	nn	np	np	nn	nn	np	np	np	nn	np	np	nn	np	np	nn	nn	nn	nn	np	np	nn	np	np	np	np	np	nn	nn	nn	np	nn	nn	nn	np	np	np	nn
Marker232645	LG4	<lmxll>	ll	ll	lm	lm	ll	lm	ll	ll	ll	ll	ll	ll	ll	lm	ll	lm	ll	lm	ll	lm	lm	ll	ll	ll	ll	ll	lm	ll	ll	ll	lm	ll	lm	ll	ll	ll	lm	lm	lm	lm	ll	lm	lm	lm	lm	ll	lm
Marker504803	LG4	<lmxll>	lm	lm	ll	ll	lm	ll	lm	lm	lm	lm	lm	lm	lm	ll	lm	ll	lm	ll	lm	ll	ll	lm	lm	lm	lm	lm	ll	lm	lm	lm	ll	lm	ll	lm	lm	lm	ll	ll	ll	ll	lm	ll	ll	ll	ll	lm	ll
Marker436637	LG4	<nnxnp>	nn	np	nn	nn	nn	np	np	np	nn	nn	np	nn	nn	np	np	nn	nn	nn	np	nn	nn	np	nn	nn	np	np	np	np	nn	nn	np	nn	nn	nn	nn	nn	np	np	np	nn	np	np	np	nn	nn	nn	np
Marker436636	LG4	<nnxnp>	nn	np	nn	nn	nn	np	np	np	nn	nn	np	nn	nn	np	np	nn	nn	nn	np	nn	nn	np	nn	nn	np	np	np	np	nn	nn	np	nn	nn	nn	nn	nn	np	np	np	nn	np	np	np	nn	nn	nn	np
Marker232646	LG4	<nnxnp>	nn	np	nn	nn	nn	np	np	np	np	nn	np	nn	nn	np	np	nn	nn	nn	np	nn	nn	np	nn	nn	np	np	nn	np	nn	nn	np	nn	nn	nn	nn	nn	np	np	np	nn	np	np	np	nn	nn	nn	np
Marker232643	LG4	<nnxnp>	np	nn	np	np	np	nn	nn	nn	nn	np	nn	np	np	nn	nn	np	np	np	nn	np	np	nn	np	np	nn	nn	np	nn	np	np	nn	np	np	np	np	np	nn	nn	nn	np	nn	nn	nn	np	np	np	nn
Marker362538	LG5	<nnxnp>	np	np	np	np	nn	np	nn	nn	--	--	nn	nn	nn	nn	nn	nn	nn	np	nn	nn	nn	nn	np	np	np	nn	nn	np	np	np	nn	np	nn	np	np	nn	nn	np	np	nn	np	nn	nn	nn	nn	nn	nn
Marker151635	LG5	<lmxll>	lm	lm	lm	lm	ll	ll	ll	ll	lm	lm	ll	lm	lm	lm	ll	ll	ll	ll	ll	lm	lm	ll	lm	lm	ll	lm	ll	ll	ll	lm	ll	ll	lm	lm	lm	lm	ll	ll	lm	ll	lm	lm	ll	ll	lm	lm	lm
Marker151634	LG5	<lmxll>	lm	lm	lm	lm	ll	ll	ll	ll	lm	lm	ll	lm	lm	lm	ll	ll	ll	ll	ll	lm	lm	ll	lm	lm	ll	lm	ll	ll	ll	lm	ll	ll	lm	lm	lm	lm	ll	ll	lm	ll	lm	lm	ll	ll	lm	lm	lm
Marker283454	LG5	<lmxll>	lm	lm	lm	lm	lm	ll	ll	ll	lm	lm	ll	lm	lm	lm	ll	ll	ll	ll	ll	lm	lm	ll	lm	lm	ll	lm	ll	ll	ll	lm	ll	ll	lm	lm	lm	lm	ll	ll	lm	ll	lm	lm	ll	ll	lm	lm	lm
Marker283457	LG5	<lmxll>	lm	lm	lm	lm	lm	ll	ll	ll	lm	lm	ll	lm	lm	lm	ll	ll	ll	ll	ll	lm	lm	ll	lm	lm	ll	lm	ll	ll	ll	lm	ll	ll	lm	lm	lm	lm	ll	ll	lm	ll	lm	lm	ll	ll	lm	lm	lm
Marker283462	LG5	<lmxll>	lm	lm	lm	lm	lm	ll	ll	ll	lm	lm	ll	lm	lm	lm	ll	ll	ll	ll	ll	lm	lm	ll	lm	lm	ll	lm	ll	ll	ll	lm	ll	ll	lm	lm	lm	lm	ll	ll	lm	ll	lm	lm	ll	ll	lm	lm	lm
Marker398209	LG5	<lmxll>	ll	ll	ll	ll	ll	lm	lm	lm	ll	ll	lm	ll	ll	ll	lm	lm	lm	lm	lm	ll	ll	lm	ll	ll	lm	ll	lm	lm	lm	ll	lm	lm	ll	ll	ll	ll	lm	lm	ll	lm	ll	ll	lm	lm	ll	ll	ll
Marker283461	LG5	<lmxll>	ll	ll	ll	ll	ll	lm	lm	lm	ll	ll	lm	ll	ll	ll	lm	lm	lm	lm	lm	ll	ll	lm	ll	ll	lm	ll	lm	lm	lm	ll	lm	lm	ll	ll	ll	ll	lm	lm	ll	lm	ll	ll	lm	lm	ll	ll	ll
Marker643594	LG5	<hkxhk>	kk	kk	hk	kk	hk	hk	hh	hh	hk	hk	hh	hk	hk	hk	hh	hh	hh	hk	hh	kk	hk	hh	kk	kk	hk	hk	hh	hh	hk	kk	hh	hk	hk	kk	hk	hk	hh	hk	kk	hh	kk	hk	hh	hh	kk	hk	hk
Marker643593	LG5	<lmxll>	lm	lm	lm	lm	lm	ll	ll	ll	lm	lm	ll	lm	lm	lm	ll	ll	ll	ll	ll	lm	lm	ll	lm	lm	ll	lm	ll	ll	ll	lm	ll	ll	lm	lm	lm	lm	ll	ll	lm	ll	lm	lm	ll	ll	lm	lm	lm
Marker669243	LG5	<lmxll>	lm	lm	lm	lm	lm	ll	ll	ll	lm	lm	ll	lm	lm	lm	ll	ll	ll	ll	ll	lm	lm	ll	lm	lm	ll	lm	ll	lm	ll	lm	ll	ll	lm	lm	ll	lm	ll	ll	lm	ll	ll	lm	ll	ll	lm	ll	lm
Marker669235	LG5	<lmxll>	lm	lm	lm	lm	lm	ll	ll	ll	lm	lm	ll	lm	lm	lm	ll	ll	ll	ll	ll	lm	lm	ll	lm	lm	ll	lm	ll	lm	ll	lm	ll	ll	lm	lm	ll	lm	ll	ll	lm	ll	ll	lm	ll	ll	lm	ll	lm
Marker669240	LG5	<lmxll>	lm	lm	lm	lm	lm	ll	ll	ll	lm	lm	ll	lm	lm	lm	ll	ll	ll	ll	ll	lm	lm	ll	lm	lm	ll	lm	ll	lm	ll	lm	ll	ll	lm	lm	ll	lm	ll	ll	lm	ll	ll	lm	ll	ll	lm	ll	lm
Marker480141	LG5	<lmxll>	lm	lm	lm	lm	lm	ll	ll	ll	lm	lm	ll	lm	lm	lm	ll	ll	ll	ll	ll	lm	lm	ll	lm	lm	ll	lm	ll	lm	ll	lm	ll	ll	lm	lm	ll	lm	ll	ll	lm	ll	lm	lm	ll	ll	lm	lm	lm
Marker367749	LG5	<lmxll>	ll	ll	ll	ll	ll	lm	lm	lm	ll	ll	lm	ll	ll	ll	lm	lm	lm	lm	lm	ll	ll	lm	ll	ll	lm	ll	lm	ll	lm	ll	lm	lm	ll	ll	lm	ll	lm	lm	ll	lm	ll	ll	lm	lm	ll	lm	ll
Marker367748	LG5	<lmxll>	ll	ll	ll	ll	ll	lm	lm	lm	ll	ll	lm	ll	ll	ll	lm	lm	lm	lm	lm	ll	ll	lm	ll	ll	lm	ll	lm	ll	lm	ll	lm	lm	ll	ll	lm	ll	lm	lm	ll	lm	ll	ll	lm	lm	ll	lm	ll
Marker367746	LG5	<lmxll>	lm	lm	lm	lm	lm	ll	ll	ll	lm	lm	ll	lm	lm	lm	ll	ll	ll	ll	ll	lm	lm	ll	lm	lm	ll	lm	ll	lm	lm	lm	ll	ll	lm	lm	ll	lm	ll	ll	lm	ll	lm	lm	ll	ll	lm	ll	lm
Marker367742	LG5	<lmxll>	lm	lm	lm	lm	lm	ll	ll	ll	lm	lm	ll	lm	lm	lm	ll	ll	ll	ll	ll	lm	lm	ll	lm	lm	ll	lm	ll	lm	lm	lm	ll	ll	lm	lm	ll	lm	ll	ll	lm	ll	lm	lm	ll	ll	lm	ll	lm
Marker480143	LG5	<lmxll>	lm	lm	lm	lm	lm	ll	ll	ll	lm	lm	ll	lm	lm	lm	ll	ll	ll	ll	ll	lm	lm	ll	lm	lm	ll	lm	ll	lm	ll	lm	ll	ll	lm	lm	ll	lm	ll	ll	lm	ll	lm	lm	ll	ll	lm	ll	lm
Marker367744	LG5	<lmxll>	ll	ll	ll	ll	ll	lm	lm	lm	ll	ll	lm	ll	ll	ll	lm	lm	lm	lm	lm	ll	ll	lm	ll	ll	lm	ll	lm	ll	lm	ll	lm	lm	ll	ll	lm	ll	lm	lm	ll	lm	ll	ll	lm	lm	ll	lm	ll
Marker480142	LG5	<lmxll>	lm	lm	lm	lm	lm	ll	ll	ll	lm	lm	ll	lm	lm	lm	ll	ll	ll	ll	ll	lm	lm	ll	lm	lm	ll	lm	ll	lm	ll	lm	ll	ll	lm	lm	ll	lm	ll	ll	lm	ll	lm	lm	ll	ll	lm	ll	lm
Marker367764	LG5	<lmxll>	lm	lm	lm	lm	lm	lm	ll	ll	lm	lm	lm	lm	lm	lm	ll	ll	ll	ll	ll	lm	lm	ll	lm	lm	ll	lm	ll	lm	ll	lm	ll	ll	lm	lm	ll	lm	ll	ll	lm	ll	lm	lm	ll	ll	lm	ll	lm
Marker367763	LG5	<lmxll>	lm	lm	lm	lm	lm	lm	ll	ll	lm	lm	lm	lm	lm	lm	ll	ll	ll	ll	ll	lm	lm	ll	lm	lm	ll	lm	ll	lm	ll	lm	ll	ll	lm	lm	ll	lm	ll	ll	lm	ll	lm	lm	ll	ll	lm	ll	lm
Marker348802	LG5	<lmxll>	lm	lm	lm	lm	lm	ll	ll	ll	lm	lm	lm	ll	lm	lm	ll	ll	ll	ll	ll	lm	lm	ll	lm	lm	ll	lm	ll	lm	ll	lm	ll	ll	lm	lm	ll	lm	ll	ll	lm	ll	lm	lm	ll	ll	lm	ll	lm
Marker176262	LG5	<lmxll>	lm	lm	lm	lm	lm	ll	ll	ll	lm	lm	lm	ll	lm	lm	ll	ll	ll	ll	ll	lm	lm	ll	lm	lm	ll	lm	ll	lm	ll	lm	ll	ll	lm	lm	ll	lm	ll	ll	lm	ll	lm	lm	ll	ll	lm	ll	lm
Marker290546	LG5	<lmxll>	lm	lm	lm	lm	lm	ll	ll	ll	lm	lm	lm	ll	lm	lm	ll	ll	ll	ll	ll	lm	lm	ll	lm	lm	ll	lm	ll	lm	ll	lm	ll	ll	lm	lm	ll	lm	ll	ll	lm	ll	lm	lm	ll	ll	lm	ll	lm
Marker500693	LG5	<lmxll>	lm	lm	lm	lm	lm	ll	ll	ll	lm	lm	lm	ll	lm	lm	ll	ll	ll	ll	ll	lm	lm	ll	lm	lm	ll	lm	ll	lm	ll	lm	ll	ll	lm	lm	ll	lm	ll	ll	lm	ll	lm	lm	ll	ll	lm	ll	lm
Marker355060	LG5	<lmxll>	lm	lm	lm	lm	lm	ll	ll	ll	lm	lm	lm	ll	lm	lm	ll	ll	ll	ll	ll	lm	lm	ll	lm	lm	ll	lm	ll	lm	ll	lm	ll	ll	lm	lm	ll	lm	ll	ll	lm	ll	lm	lm	ll	ll	lm	ll	lm
Marker613115	LG5	<lmxll>	lm	lm	lm	lm	lm	ll	ll	ll	lm	lm	lm	ll	lm	lm	ll	ll	ll	ll	ll	lm	lm	ll	lm	lm	ll	lm	ll	lm	ll	lm	ll	ll	lm	lm	ll	lm	ll	ll	lm	ll	lm	lm	ll	ll	lm	ll	lm
Marker109107	LG5	<lmxll>	lm	lm	lm	lm	lm	ll	ll	ll	lm	lm	lm	ll	lm	lm	ll	ll	ll	ll	ll	lm	lm	ll	lm	lm	ll	lm	ll	lm	ll	lm	ll	ll	lm	lm	ll	lm	ll	ll	lm	ll	lm	lm	ll	ll	lm	ll	lm
Marker290540	LG5	<lmxll>	lm	lm	lm	lm	lm	ll	ll	ll	lm	lm	lm	ll	lm	lm	ll	ll	ll	ll	ll	lm	lm	ll	lm	lm	ll	lm	ll	lm	ll	lm	ll	ll	lm	lm	ll	lm	ll	ll	lm	ll	lm	lm	ll	ll	lm	ll	lm
Marker290545	LG5	<lmxll>	lm	lm	lm	lm	lm	ll	ll	ll	lm	lm	lm	ll	lm	lm	ll	ll	ll	ll	ll	lm	lm	ll	lm	lm	ll	lm	ll	lm	ll	lm	ll	ll	lm	lm	ll	lm	ll	ll	lm	ll	lm	lm	ll	ll	lm	ll	lm
Marker583981	LG5	<lmxll>	ll	ll	ll	ll	ll	lm	lm	lm	ll	ll	ll	lm	ll	ll	lm	lm	lm	lm	lm	ll	ll	lm	ll	ll	lm	ll	lm	ll	lm	ll	lm	lm	ll	ll	lm	ll	lm	lm	ll	lm	ll	ll	lm	lm	ll	lm	ll
Marker355059	LG5	<lmxll>	ll	ll	ll	ll	ll	lm	lm	lm	ll	ll	ll	lm	ll	ll	lm	lm	lm	lm	lm	ll	ll	lm	ll	ll	lm	ll	lm	ll	lm	ll	lm	lm	ll	ll	lm	ll	lm	lm	ll	lm	ll	ll	lm	lm	ll	lm	ll
Marker505396	LG5	<lmxll>	ll	ll	ll	ll	ll	lm	lm	lm	ll	ll	ll	lm	ll	ll	lm	lm	lm	lm	lm	ll	ll	lm	ll	ll	lm	ll	lm	ll	lm	ll	lm	lm	ll	ll	lm	ll	lm	lm	ll	lm	ll	ll	lm	lm	ll	lm	ll
Marker290543	LG5	<lmxll>	ll	ll	ll	ll	ll	lm	lm	lm	ll	ll	ll	lm	ll	ll	lm	lm	lm	lm	lm	ll	ll	lm	ll	ll	lm	ll	lm	ll	lm	ll	lm	lm	ll	ll	lm	ll	lm	lm	ll	lm	ll	ll	lm	lm	ll	lm	ll
Marker290542	LG5	<lmxll>	ll	ll	ll	ll	ll	lm	lm	lm	ll	ll	ll	lm	ll	ll	lm	lm	lm	lm	lm	ll	ll	lm	ll	ll	lm	ll	lm	ll	lm	ll	lm	lm	ll	ll	lm	ll	lm	lm	ll	lm	ll	ll	lm	lm	ll	lm	ll
Marker290541	LG5	<lmxll>	ll	ll	ll	ll	ll	lm	lm	lm	ll	ll	ll	lm	ll	ll	lm	lm	lm	lm	lm	ll	ll	lm	ll	ll	lm	ll	lm	ll	lm	ll	lm	lm	ll	ll	lm	ll	lm	lm	ll	lm	ll	ll	lm	lm	ll	lm	ll
Marker355058	LG5	<lmxll>	ll	ll	ll	ll	ll	lm	lm	lm	ll	ll	ll	lm	ll	ll	lm	lm	lm	lm	lm	ll	ll	lm	ll	ll	lm	ll	lm	ll	lm	ll	lm	lm	ll	ll	lm	ll	lm	lm	ll	lm	ll	ll	lm	lm	ll	lm	ll
Marker290547	LG5	<lmxll>	ll	ll	ll	ll	ll	lm	lm	lm	ll	ll	ll	lm	ll	ll	lm	lm	lm	lm	lm	ll	ll	lm	ll	ll	lm	ll	lm	ll	lm	ll	lm	lm	ll	ll	lm	ll	lm	lm	ll	lm	ll	ll	lm	lm	ll	lm	ll
Marker319285	LG5	<lmxll>	ll	ll	ll	ll	ll	lm	lm	lm	ll	ll	ll	lm	ll	ll	lm	lm	lm	lm	lm	ll	ll	lm	ll	ll	lm	ll	lm	ll	lm	ll	lm	lm	ll	ll	lm	ll	lm	lm	ll	lm	ll	ll	lm	lm	ll	lm	ll
Marker274667	LG5	<lmxll>	lm	lm	lm	lm	lm	ll	ll	ll	lm	lm	lm	ll	lm	lm	ll	ll	ll	ll	ll	lm	lm	ll	lm	lm	ll	lm	ll	lm	ll	lm	ll	ll	lm	lm	ll	lm	ll	ll	lm	ll	lm	lm	ll	ll	lm	ll	lm
Marker274668	LG5	<lmxll>	lm	lm	lm	lm	lm	ll	ll	ll	lm	lm	lm	ll	lm	lm	ll	ll	ll	ll	ll	lm	lm	ll	lm	lm	ll	lm	ll	lm	ll	lm	ll	ll	lm	lm	ll	lm	ll	ll	lm	ll	lm	lm	ll	ll	lm	ll	lm
Marker199599	LG5	<nnxnp>	np	nn	nn	nn	nn	nn	nn	np	nn	nn	nn	nn	nn	nn	nn	np	nn	np	np	np	np	nn	np	np	np	nn	np	nn	np	np	np	np	nn	np	nn	nn	nn	np	np	nn	nn	nn	nn	nn	np	nn	np
Marker563898	LG5	<nnxnp>	nn	np	np	np	np	np	np	nn	np	np	np	np	np	np	np	nn	np	nn	nn	nn	nn	np	nn	nn	nn	np	nn	np	nn	nn	nn	nn	np	nn	np	np	np	nn	nn	np	np	np	np	np	nn	np	nn
Marker563901	LG5	<nnxnp>	np	nn	nn	nn	nn	nn	nn	np	nn	nn	np	nn	nn	nn	nn	np	nn	nn	np	np	np	nn	np	np	np	nn	np	nn	np	np	np	nn	nn	np	nn	nn	nn	np	np	nn	nn	nn	nn	nn	np	nn	np
Marker563897	LG5	<nnxnp>	np	nn	nn	nn	nn	nn	nn	np	nn	nn	np	nn	nn	nn	nn	np	nn	nn	np	np	np	nn	np	np	np	nn	np	nn	np	np	np	nn	nn	np	nn	nn	nn	np	np	nn	nn	nn	nn	nn	np	nn	np
Marker563899	LG5	<nnxnp>	np	nn	nn	nn	nn	nn	nn	np	nn	nn	np	nn	nn	nn	nn	np	nn	nn	np	np	np	nn	np	np	np	nn	np	nn	np	np	np	nn	nn	np	nn	nn	nn	np	np	nn	nn	nn	nn	nn	np	nn	np
Marker124978	LG5	<nnxnp>	nn	np	np	nn	np	np	np	nn	nn	np	np	np	np	np	np	nn	np	np	nn	nn	nn	np	nn	nn	nn	np	nn	np	nn	nn	nn	nn	np	nn	np	np	np	nn	nn	np	np	np	np	np	nn	np	nn
Marker124975	LG5	<nnxnp>	nn	np	np	nn	np	np	np	nn	nn	np	np	np	np	np	np	nn	np	np	nn	nn	nn	np	nn	nn	nn	np	nn	np	nn	nn	nn	nn	np	nn	np	np	np	nn	nn	np	np	np	np	np	nn	np	nn
Marker124974	LG5	<nnxnp>	nn	np	np	nn	np	np	np	nn	nn	np	np	np	np	np	np	nn	np	np	nn	nn	nn	np	nn	nn	nn	np	nn	np	nn	nn	nn	nn	np	nn	np	np	np	nn	nn	np	np	np	np	np	nn	np	nn
Marker124977	LG5	<nnxnp>	nn	np	np	nn	np	np	np	nn	nn	np	np	np	np	np	np	nn	np	np	nn	nn	nn	np	nn	nn	nn	np	nn	np	nn	nn	nn	nn	np	nn	np	np	np	nn	nn	np	np	np	np	np	nn	np	nn
Marker319286	LG5	<lmxll>	lm	ll	lm	lm	lm	ll	ll	ll	lm	lm	lm	ll	lm	lm	ll	ll	ll	ll	ll	lm	lm	ll	lm	lm	ll	lm	ll	lm	ll	lm	ll	ll	lm	lm	ll	lm	ll	ll	lm	ll	lm	lm	ll	ll	ll	ll	lm
Marker319281	LG5	<lmxll>	lm	ll	lm	lm	lm	ll	ll	ll	lm	lm	lm	ll	lm	lm	ll	ll	ll	ll	ll	lm	lm	ll	lm	lm	ll	lm	ll	lm	ll	lm	ll	ll	lm	lm	ll	lm	ll	ll	lm	ll	lm	lm	ll	ll	ll	ll	lm
Marker319279	LG5	<lmxll>	lm	ll	lm	lm	lm	ll	ll	ll	lm	lm	lm	ll	lm	lm	ll	ll	ll	ll	ll	lm	lm	ll	lm	lm	ll	lm	ll	lm	ll	lm	ll	ll	lm	lm	ll	lm	ll	ll	lm	ll	lm	lm	ll	ll	ll	ll	lm
Marker319280	LG5	<lmxll>	lm	ll	lm	lm	lm	ll	ll	ll	lm	lm	lm	ll	lm	lm	ll	ll	ll	ll	ll	lm	lm	ll	lm	lm	ll	lm	ll	lm	ll	lm	ll	ll	lm	lm	ll	lm	ll	ll	lm	ll	lm	lm	ll	ll	ll	ll	lm
Marker319278	LG5	<lmxll>	lm	ll	lm	lm	lm	ll	ll	ll	lm	lm	lm	ll	lm	lm	ll	ll	ll	ll	ll	lm	lm	ll	lm	lm	ll	lm	ll	lm	ll	lm	ll	ll	lm	lm	ll	lm	ll	ll	lm	ll	lm	lm	ll	ll	ll	ll	lm
Marker272215	LG5	<lmxll>	lm	ll	lm	lm	lm	ll	ll	ll	lm	lm	lm	ll	lm	lm	ll	ll	ll	ll	ll	lm	lm	ll	lm	lm	ll	lm	ll	lm	ll	lm	ll	ll	ll	lm	ll	lm	ll	ll	lm	ll	lm	lm	ll	ll	lm	ll	lm
Marker525670	LG5	<lmxll>	lm	ll	lm	lm	lm	ll	ll	ll	lm	lm	lm	ll	lm	lm	ll	ll	ll	ll	ll	lm	lm	ll	lm	lm	ll	lm	ll	lm	ll	lm	ll	ll	ll	lm	ll	lm	ll	ll	lm	ll	lm	lm	ll	ll	lm	ll	lm
Marker300477	LG5	<lmxll>	lm	ll	lm	lm	lm	ll	ll	ll	lm	lm	lm	ll	lm	lm	ll	ll	ll	ll	ll	lm	lm	ll	lm	lm	ll	lm	ll	lm	ll	lm	ll	ll	ll	lm	ll	lm	ll	ll	lm	ll	lm	lm	ll	ll	lm	ll	lm
Marker300476	LG5	<lmxll>	ll	lm	ll	ll	ll	lm	lm	lm	ll	ll	ll	lm	ll	ll	lm	lm	lm	lm	lm	ll	ll	lm	ll	ll	lm	ll	lm	ll	lm	ll	lm	lm	lm	ll	lm	ll	lm	lm	ll	lm	ll	ll	lm	lm	ll	lm	ll
Marker319284	LG5	<lmxll>	ll	lm	ll	ll	ll	lm	lm	lm	ll	ll	ll	lm	ll	ll	lm	lm	lm	lm	lm	ll	ll	lm	ll	ll	lm	ll	lm	ll	lm	ll	lm	lm	lm	ll	lm	ll	lm	lm	ll	lm	ll	ll	lm	lm	lm	lm	ll
Marker319283	LG5	<lmxll>	ll	lm	ll	ll	ll	lm	lm	lm	ll	ll	ll	lm	ll	ll	lm	lm	lm	lm	lm	ll	ll	lm	ll	ll	lm	ll	lm	ll	lm	ll	lm	lm	lm	ll	lm	ll	lm	lm	ll	lm	ll	ll	lm	lm	lm	lm	ll
Marker479842	LG5	<nnxnp>	nn	np	np	np	np	np	np	nn	np	np	np	np	np	np	np	nn	np	np	nn	nn	nn	np	nn	nn	nn	np	nn	np	nn	nn	nn	nn	np	nn	np	np	np	nn	nn	np	np	np	np	np	nn	np	nn
Marker479815	LG5	<nnxnp>	nn	np	np	np	np	np	np	nn	np	np	np	np	np	np	np	nn	np	np	nn	nn	nn	np	nn	nn	nn	np	nn	np	nn	nn	nn	nn	np	nn	np	np	np	nn	nn	np	np	np	np	np	nn	np	nn
Marker208861	LG5	<lmxll>	lm	ll	lm	lm	lm	ll	ll	ll	ll	lm	lm	ll	lm	lm	ll	ll	ll	ll	ll	lm	lm	ll	lm	lm	ll	lm	ll	ll	ll	lm	ll	ll	ll	lm	ll	lm	ll	ll	lm	ll	ll	lm	ll	ll	ll	ll	lm
Marker596495	LG5	<lmxll>	ll	lm	ll	ll	ll	lm	lm	lm	lm	ll	ll	lm	ll	ll	lm	lm	lm	lm	lm	ll	ll	lm	ll	ll	lm	ll	lm	lm	lm	ll	lm	lm	lm	ll	lm	ll	lm	lm	ll	lm	lm	ll	lm	lm	lm	lm	ll
Marker311727	LG5	<lmxll>	lm	ll	lm	lm	lm	ll	ll	ll	ll	lm	lm	ll	lm	lm	ll	ll	ll	ll	ll	lm	lm	ll	lm	lm	ll	lm	ll	ll	ll	lm	ll	ll	ll	lm	ll	lm	ll	ll	lm	ll	ll	lm	ll	ll	ll	ll	lm
Marker208850	LG5	<lmxll>	lm	ll	lm	lm	lm	ll	ll	ll	ll	lm	lm	ll	lm	lm	ll	ll	ll	ll	ll	lm	lm	ll	lm	lm	ll	lm	ll	ll	ll	lm	ll	ll	ll	lm	ll	lm	ll	ll	lm	ll	ll	lm	ll	ll	ll	ll	lm
Marker479841	LG5	<nnxnp>	np	nn	nn	nn	nn	nn	nn	np	nn	nn	nn	nn	nn	nn	nn	np	nn	nn	np	np	np	nn	np	np	np	nn	np	nn	np	np	np	np	nn	np	nn	nn	nn	np	np	nn	nn	nn	nn	nn	np	nn	np
Marker196760	LG5	<nnxnp>	np	nn	nn	nn	nn	nn	nn	np	nn	nn	nn	nn	nn	nn	nn	np	nn	nn	np	np	np	nn	np	np	np	nn	np	nn	np	np	np	np	nn	np	nn	nn	nn	np	np	nn	nn	nn	nn	nn	np	nn	np
Marker208848	LG5	<lmxll>	ll	lm	ll	ll	ll	lm	lm	lm	lm	ll	lm	lm	ll	ll	lm	lm	lm	lm	lm	ll	ll	lm	ll	ll	lm	ll	lm	lm	lm	ll	lm	lm	lm	ll	lm	ll	lm	lm	ll	lm	lm	ll	lm	lm	lm	lm	ll
Marker208864	LG5	<lmxll>	ll	lm	ll	ll	ll	lm	lm	lm	lm	ll	lm	lm	ll	ll	lm	lm	lm	lm	lm	ll	ll	lm	ll	ll	lm	ll	lm	lm	lm	ll	lm	lm	lm	ll	lm	ll	lm	lm	ll	lm	lm	ll	lm	lm	lm	lm	ll
Marker554203	LG5	<lmxll>	ll	lm	ll	ll	ll	lm	lm	lm	lm	ll	lm	lm	ll	ll	lm	lm	lm	lm	lm	ll	ll	lm	ll	ll	lm	ll	lm	lm	lm	ll	lm	lm	lm	ll	lm	ll	lm	lm	ll	lm	lm	ll	lm	lm	lm	lm	ll
Marker208863	LG5	<lmxll>	ll	lm	ll	ll	ll	lm	lm	lm	lm	ll	lm	lm	ll	ll	lm	lm	lm	lm	lm	ll	ll	lm	ll	ll	lm	ll	lm	lm	lm	ll	lm	lm	lm	ll	lm	ll	lm	lm	ll	lm	lm	ll	lm	lm	lm	lm	ll
Marker208843	LG5	<lmxll>	lm	ll	lm	lm	lm	ll	ll	ll	ll	lm	ll	ll	lm	lm	ll	ll	ll	ll	ll	lm	lm	ll	lm	lm	ll	lm	ll	ll	ll	lm	ll	ll	ll	lm	ll	lm	ll	ll	lm	ll	ll	lm	ll	ll	ll	ll	lm
Marker208829	LG5	<lmxll>	ll	lm	ll	ll	ll	lm	lm	lm	lm	ll	lm	lm	ll	ll	lm	lm	lm	lm	lm	ll	ll	lm	ll	ll	lm	ll	lm	lm	lm	ll	lm	lm	lm	ll	lm	ll	lm	lm	ll	lm	lm	ll	lm	lm	lm	lm	ll
Marker138847	LG5	<lmxll>	ll	lm	ll	ll	ll	lm	lm	lm	lm	ll	lm	lm	ll	ll	lm	lm	lm	lm	lm	ll	ll	lm	ll	ll	lm	ll	lm	lm	lm	ll	ll	lm	lm	ll	lm	ll	lm	lm	ll	lm	lm	ll	ll	lm	lm	lm	ll
Marker138846	LG5	<lmxll>	ll	lm	ll	ll	ll	lm	lm	lm	lm	ll	lm	lm	ll	ll	lm	lm	lm	lm	lm	ll	ll	lm	ll	ll	lm	ll	lm	lm	lm	ll	ll	lm	lm	ll	lm	ll	lm	lm	ll	lm	lm	ll	ll	lm	lm	lm	ll
Marker554201	LG5	<lmxll>	lm	ll	lm	lm	lm	ll	ll	ll	ll	lm	ll	ll	lm	lm	ll	ll	ll	ll	ll	lm	lm	ll	lm	lm	ll	lm	ll	ll	ll	lm	lm	ll	ll	lm	ll	lm	ll	ll	lm	ll	ll	lm	lm	ll	ll	ll	lm
Marker138845	LG5	<lmxll>	lm	ll	lm	lm	lm	ll	ll	ll	ll	lm	ll	ll	lm	lm	ll	ll	ll	ll	ll	lm	lm	ll	lm	lm	ll	lm	ll	ll	ll	lm	lm	ll	ll	lm	ll	lm	ll	ll	lm	ll	ll	lm	lm	ll	ll	ll	lm
Marker533795	LG5	<lmxll>	ll	lm	ll	ll	ll	lm	lm	lm	lm	ll	lm	lm	ll	ll	lm	lm	lm	lm	lm	ll	ll	lm	ll	ll	lm	ll	lm	lm	lm	ll	ll	lm	lm	ll	lm	ll	lm	lm	ll	lm	lm	ll	ll	lm	lm	lm	ll
Marker521928	LG5	<nnxnp>	np	nn	nn	nn	nn	nn	nn	np	nn	nn	nn	nn	nn	nn	nn	np	nn	nn	np	np	np	nn	np	np	np	nn	np	nn	np	np	np	np	nn	np	nn	nn	nn	np	np	nn	nn	nn	nn	nn	np	nn	np
Marker176261	LG5	<nnxnp>	nn	np	np	np	np	np	np	nn	np	np	np	np	np	np	np	nn	np	np	nn	nn	nn	np	nn	nn	nn	np	nn	np	nn	nn	nn	nn	np	nn	np	np	np	nn	nn	np	np	np	np	np	nn	np	nn
Marker521930	LG5	<nnxnp>	np	nn	nn	nn	nn	nn	nn	np	nn	nn	nn	nn	nn	nn	nn	np	nn	nn	np	np	np	nn	np	np	np	nn	np	nn	np	np	np	np	nn	np	nn	nn	nn	np	np	nn	nn	nn	nn	nn	np	nn	np
Marker521927	LG5	<nnxnp>	np	nn	nn	nn	nn	nn	nn	np	nn	nn	nn	nn	nn	nn	nn	np	nn	nn	np	np	np	nn	np	np	np	nn	np	nn	np	np	np	np	nn	np	nn	nn	nn	np	np	nn	nn	nn	nn	nn	np	nn	np
Marker521926	LG5	<nnxnp>	np	nn	nn	nn	nn	nn	nn	np	nn	nn	nn	nn	nn	nn	nn	np	nn	nn	np	np	np	nn	np	np	np	nn	np	nn	np	np	np	np	nn	np	nn	nn	nn	np	np	nn	nn	nn	nn	nn	np	nn	np
Marker415000	LG5	<lmxll>	ll	lm	ll	ll	ll	lm	lm	lm	ll	ll	ll	lm	ll	ll	lm	lm	lm	lm	lm	ll	ll	lm	ll	ll	lm	ll	lm	ll	lm	ll	lm	lm	lm	ll	lm	ll	lm	lm	ll	lm	ll	ll	lm	lm	ll	lm	ll
Marker525669	LG5	<lmxll>	ll	lm	ll	ll	ll	lm	lm	lm	ll	ll	ll	lm	ll	ll	lm	lm	lm	lm	lm	ll	ll	lm	ll	ll	lm	ll	lm	ll	lm	ll	lm	lm	lm	ll	lm	ll	lm	lm	ll	lm	ll	ll	lm	lm	ll	lm	ll
Marker525668	LG5	<lmxll>	lm	ll	lm	lm	lm	ll	ll	ll	lm	lm	lm	ll	lm	lm	ll	ll	ll	ll	ll	lm	lm	ll	lm	lm	ll	lm	ll	lm	ll	lm	ll	ll	ll	lm	ll	lm	ll	ll	lm	ll	lm	lm	ll	ll	lm	ll	lm
Marker272222	LG5	<lmxll>	lm	ll	lm	lm	lm	ll	ll	ll	lm	lm	lm	ll	lm	lm	ll	ll	ll	ll	ll	lm	lm	ll	lm	lm	ll	lm	ll	lm	ll	lm	ll	ll	ll	lm	ll	lm	ll	ll	lm	ll	lm	lm	ll	ll	lm	ll	lm
Marker415006	LG5	<lmxll>	ll	lm	ll	ll	ll	lm	lm	ll	ll	ll	ll	lm	ll	ll	lm	lm	lm	lm	lm	ll	ll	lm	ll	ll	lm	ll	lm	ll	lm	ll	lm	lm	lm	ll	lm	ll	lm	lm	ll	lm	ll	ll	lm	lm	ll	lm	ll
Marker415003	LG5	<lmxll>	ll	lm	ll	ll	ll	lm	lm	ll	ll	ll	ll	lm	ll	ll	lm	lm	lm	lm	lm	ll	ll	lm	ll	ll	lm	ll	lm	ll	lm	ll	lm	lm	lm	ll	lm	ll	lm	lm	ll	lm	ll	ll	lm	lm	ll	lm	ll
Marker415004	LG5	<lmxll>	ll	lm	ll	ll	ll	lm	lm	ll	ll	ll	ll	lm	ll	ll	lm	lm	lm	lm	lm	ll	ll	lm	ll	ll	lm	ll	lm	ll	lm	ll	lm	lm	lm	ll	lm	ll	lm	lm	ll	lm	ll	ll	lm	lm	ll	lm	ll
Marker415001	LG5	<lmxll>	ll	lm	ll	ll	ll	lm	lm	ll	ll	ll	ll	lm	ll	ll	lm	lm	lm	lm	lm	ll	ll	lm	ll	ll	lm	ll	lm	ll	lm	ll	lm	lm	lm	ll	lm	ll	lm	lm	ll	lm	ll	ll	lm	lm	ll	lm	ll
Marker243655	LG5	<lmxll>	lm	ll	lm	lm	lm	ll	ll	ll	ll	lm	lm	ll	lm	lm	ll	ll	ll	ll	ll	lm	lm	ll	lm	lm	ll	lm	ll	ll	ll	lm	lm	ll	ll	lm	ll	lm	lm	lm	lm	ll	ll	lm	lm	ll	lm	ll	lm
Marker243649	LG5	<lmxll>	lm	ll	lm	lm	lm	ll	ll	ll	ll	lm	lm	ll	lm	lm	ll	ll	ll	ll	ll	lm	lm	ll	lm	lm	ll	lm	ll	ll	ll	lm	lm	ll	ll	lm	ll	lm	lm	lm	lm	ll	ll	lm	lm	ll	lm	ll	lm
Marker243654	LG5	<lmxll>	ll	lm	ll	ll	ll	lm	lm	lm	lm	ll	lm	lm	ll	ll	lm	lm	lm	lm	lm	ll	ll	lm	ll	ll	lm	ll	lm	lm	lm	ll	ll	lm	lm	ll	lm	ll	ll	ll	ll	lm	lm	ll	ll	lm	ll	lm	ll
Marker618308	LG5	<lmxll>	ll	lm	ll	ll	ll	lm	lm	lm	lm	ll	lm	lm	ll	ll	lm	lm	lm	lm	lm	ll	ll	lm	ll	ll	lm	ll	lm	lm	lm	ll	ll	lm	lm	ll	lm	ll	ll	ll	ll	lm	lm	ll	ll	lm	ll	lm	ll
Marker243706	LG5	<lmxll>	lm	ll	lm	lm	lm	ll	ll	ll	ll	lm	ll	ll	lm	lm	ll	ll	ll	ll	ll	lm	lm	ll	lm	lm	ll	lm	ll	ll	ll	lm	lm	ll	ll	lm	ll	lm	lm	lm	lm	ll	ll	lm	lm	ll	lm	ll	lm
Marker385098	LG5	<lmxll>	ll	lm	ll	ll	ll	lm	lm	lm	lm	ll	lm	lm	ll	ll	lm	lm	lm	lm	lm	ll	ll	lm	ll	ll	lm	ll	lm	lm	lm	ll	ll	lm	lm	ll	lm	ll	ll	ll	ll	lm	lm	ll	ll	lm	ll	lm	ll
Marker529709	LG5	<lmxll>	ll	lm	ll	ll	ll	lm	lm	lm	lm	ll	lm	lm	ll	ll	lm	lm	lm	lm	lm	ll	ll	lm	ll	ll	lm	ll	lm	lm	lm	ll	ll	lm	lm	ll	lm	ll	ll	ll	ll	lm	lm	ll	ll	lm	ll	lm	ll
Marker468805	LG5	<lmxll>	ll	lm	ll	ll	ll	lm	lm	lm	lm	ll	lm	lm	ll	ll	lm	lm	lm	lm	lm	ll	ll	lm	lm	ll	lm	ll	lm	lm	lm	ll	ll	lm	lm	ll	ll	ll	ll	ll	ll	lm	lm	ll	ll	lm	ll	lm	ll
Marker468807	LG5	<lmxll>	ll	lm	ll	ll	ll	lm	lm	lm	lm	ll	lm	lm	ll	ll	lm	lm	lm	lm	lm	ll	ll	lm	lm	ll	lm	ll	lm	lm	lm	ll	ll	lm	lm	ll	ll	ll	ll	ll	ll	lm	lm	ll	ll	lm	ll	lm	ll
Marker468811	LG5	<lmxll>	ll	lm	ll	ll	ll	lm	lm	lm	lm	ll	lm	lm	ll	ll	lm	lm	lm	lm	lm	ll	ll	lm	lm	ll	lm	ll	lm	lm	lm	ll	ll	lm	lm	ll	ll	ll	ll	ll	ll	lm	lm	ll	ll	lm	ll	lm	ll
Marker159346	LG5	<lmxll>	lm	ll	lm	lm	lm	ll	ll	ll	ll	lm	ll	ll	lm	lm	ll	ll	ll	ll	ll	lm	lm	ll	lm	lm	ll	lm	ll	ll	ll	lm	lm	ll	ll	lm	ll	lm	lm	lm	lm	ll	ll	lm	lm	ll	lm	ll	lm
Marker385096	LG5	<lmxll>	ll	lm	ll	ll	ll	lm	lm	lm	lm	ll	lm	lm	ll	ll	lm	lm	lm	lm	lm	ll	ll	lm	ll	ll	lm	ll	lm	lm	lm	ll	ll	lm	lm	ll	lm	ll	ll	ll	ll	lm	lm	ll	ll	lm	ll	lm	ll
Marker468812	LG5	<lmxll>	lm	ll	lm	lm	lm	ll	ll	ll	ll	lm	ll	ll	lm	lm	ll	ll	ll	ll	ll	lm	lm	ll	lm	lm	ll	lm	ll	ll	ll	lm	lm	ll	ll	lm	ll	lm	lm	lm	lm	ll	ll	lm	lm	ll	lm	lm	lm
Marker468810	LG5	<lmxll>	lm	ll	lm	lm	lm	ll	ll	ll	ll	lm	ll	ll	lm	lm	ll	ll	ll	ll	ll	lm	lm	ll	lm	lm	ll	lm	ll	ll	ll	lm	lm	ll	ll	lm	ll	lm	lm	lm	lm	ll	ll	lm	lm	ll	lm	lm	lm
Marker385094	LG5	<lmxll>	ll	lm	ll	ll	ll	lm	lm	lm	lm	ll	lm	lm	ll	ll	lm	lm	lm	lm	lm	ll	ll	lm	ll	ll	lm	ll	lm	lm	lm	ll	ll	lm	lm	ll	lm	ll	ll	ll	ll	lm	lm	ll	ll	lm	ll	ll	ll
Marker468809	LG5	<lmxll>	lm	ll	lm	lm	lm	ll	ll	ll	ll	lm	ll	ll	lm	lm	ll	ll	ll	ll	ll	lm	lm	ll	lm	lm	ll	lm	ll	ll	ll	lm	lm	ll	ll	lm	ll	lm	lm	lm	lm	ll	ll	lm	lm	ll	lm	lm	lm
Marker691087	LG5	<lmxll>	lm	ll	--	lm	--	ll	ll	ll	ll	lm	ll	lm	lm	lm	ll	ll	ll	ll	ll	lm	lm	ll	lm	lm	ll	lm	ll	ll	ll	lm	lm	ll	ll	lm	ll	lm	lm	lm	lm	ll	ll	lm	lm	ll	lm	ll	lm
Marker627832	LG5	<lmxll>	ll	lm	lm	ll	lm	lm	lm	lm	lm	ll	lm	ll	ll	ll	lm	lm	lm	lm	lm	ll	ll	lm	ll	ll	lm	ll	lm	lm	lm	ll	ll	lm	lm	ll	lm	ll	ll	ll	ll	lm	lm	ll	ll	lm	ll	lm	ll
Marker443224	LG5	<lmxll>	ll	lm	lm	ll	lm	lm	lm	lm	lm	ll	lm	ll	ll	ll	lm	lm	lm	lm	lm	ll	ll	lm	ll	ll	lm	ll	lm	lm	lm	ll	ll	lm	lm	ll	lm	ll	ll	ll	ll	lm	lm	ll	ll	lm	ll	ll	ll
Marker686753	LG5	<lmxll>	lm	ll	ll	lm	ll	ll	ll	ll	ll	lm	ll	lm	lm	lm	ll	ll	ll	ll	ll	lm	lm	ll	lm	lm	ll	lm	ll	ll	ll	lm	lm	ll	ll	lm	ll	lm	lm	lm	lm	ll	ll	lm	lm	ll	lm	lm	lm
Marker468814	LG5	<lmxll>	lm	ll	lm	lm	lm	ll	ll	ll	ll	lm	--	ll	lm	lm	ll	ll	ll	ll	ll	lm	lm	ll	lm	lm	ll	lm	ll	ll	ll	lm	lm	ll	ll	lm	ll	lm	lm	lm	lm	ll	ll	lm	lm	ll	lm	ll	lm
Marker243574	LG5	<lmxll>	lm	ll	lm	lm	lm	ll	ll	ll	ll	lm	ll	ll	lm	lm	ll	ll	ll	ll	ll	lm	lm	ll	lm	lm	ll	lm	ll	ll	ll	lm	lm	ll	ll	lm	ll	lm	lm	lm	lm	ll	ll	lm	lm	ll	lm	ll	lm
Marker159345	LG5	<lmxll>	lm	ll	lm	lm	lm	ll	ll	ll	ll	lm	ll	ll	lm	lm	ll	ll	ll	ll	ll	lm	lm	ll	lm	lm	ll	lm	ll	ll	ll	lm	lm	ll	ll	lm	ll	lm	lm	lm	lm	ll	ll	lm	lm	ll	lm	ll	lm
Marker243656	LG5	<lmxll>	ll	lm	ll	ll	ll	lm	lm	lm	lm	ll	lm	lm	ll	ll	lm	lm	lm	lm	lm	ll	ll	lm	ll	ll	lm	ll	lm	lm	lm	ll	ll	lm	lm	ll	lm	ll	ll	ll	ll	lm	lm	ll	ll	lm	ll	lm	ll
Marker385097	LG5	<lmxll>	ll	lm	ll	ll	ll	lm	lm	lm	lm	ll	lm	lm	ll	ll	lm	lm	lm	lm	lm	ll	ll	lm	ll	ll	lm	ll	lm	lm	lm	ll	ll	lm	lm	ll	lm	ll	ll	ll	ll	lm	lm	ll	ll	lm	ll	lm	ll
Marker532561	LG5	<lmxll>	ll	lm	ll	ll	ll	lm	lm	lm	lm	ll	lm	lm	ll	ll	lm	lm	lm	lm	lm	ll	ll	lm	ll	ll	lm	ll	lm	lm	lm	ll	ll	lm	lm	ll	lm	ll	ll	ll	ll	lm	lm	ll	ll	lm	ll	lm	ll
Marker334851	LG5	<lmxll>	lm	ll	lm	lm	lm	ll	ll	ll	ll	lm	ll	ll	lm	lm	ll	ll	ll	ll	ll	lm	lm	ll	lm	lm	ll	lm	ll	ll	ll	lm	lm	ll	ll	lm	ll	lm	lm	lm	lm	ll	ll	lm	lm	ll	lm	ll	lm
Marker243575	LG5	<lmxll>	ll	lm	ll	ll	ll	lm	lm	lm	lm	ll	lm	lm	ll	ll	lm	lm	lm	lm	lm	ll	ll	lm	ll	ll	lm	ll	lm	lm	lm	ll	ll	lm	lm	ll	lm	ll	ll	ll	ll	lm	lm	ll	ll	lm	ll	lm	ll
Marker439416	LG5	<lmxll>	ll	lm	lm	ll	lm	lm	lm	lm	lm	ll	lm	ll	ll	ll	lm	lm	lm	lm	lm	ll	ll	lm	ll	ll	lm	ll	lm	lm	lm	ll	ll	lm	lm	ll	lm	ll	ll	ll	ll	lm	lm	ll	ll	lm	ll	ll	ll
Marker605756	LG5	<lmxll>	lm	ll	ll	lm	ll	ll	ll	ll	ll	lm	ll	lm	lm	lm	ll	ll	ll	ll	ll	lm	lm	ll	lm	lm	ll	lm	ll	ll	ll	lm	lm	ll	ll	lm	ll	lm	lm	lm	lm	ll	ll	lm	lm	ll	lm	lm	lm
Marker605755	LG5	<lmxll>	lm	ll	ll	lm	ll	ll	ll	ll	ll	lm	ll	lm	lm	lm	ll	ll	ll	ll	ll	lm	lm	ll	lm	lm	ll	lm	ll	ll	ll	lm	lm	ll	ll	lm	ll	lm	lm	lm	lm	ll	ll	lm	lm	ll	lm	lm	lm
Marker505058	LG5	<lmxll>	ll	lm	lm	ll	lm	ll	lm	lm	lm	ll	lm	ll	ll	ll	ll	lm	lm	lm	lm	ll	ll	lm	ll	ll	lm	ll	lm	lm	lm	ll	ll	lm	lm	ll	lm	ll	ll	ll	ll	lm	lm	ll	ll	lm	ll	ll	ll
Marker505057	LG5	<lmxll>	ll	lm	lm	ll	lm	ll	lm	lm	lm	ll	lm	ll	ll	ll	ll	lm	lm	lm	lm	ll	ll	lm	ll	ll	lm	ll	lm	lm	lm	ll	ll	lm	lm	ll	lm	ll	ll	ll	ll	lm	lm	ll	ll	lm	ll	ll	ll
Marker425395	LG5	<lmxll>	lm	lm	lm	ll	lm	lm	lm	lm	lm	ll	lm	ll	ll	ll	lm	lm	lm	lm	lm	ll	ll	lm	ll	ll	lm	ll	lm	lm	lm	ll	ll	lm	lm	ll	lm	ll	ll	ll	ll	lm	lm	lm	ll	lm	ll	ll	ll
Marker243091	LG5	<lmxll>	lm	lm	lm	ll	lm	lm	lm	lm	lm	ll	lm	ll	ll	ll	lm	lm	lm	lm	lm	ll	ll	lm	ll	ll	lm	ll	lm	lm	lm	ll	ll	lm	lm	ll	lm	ll	ll	ll	ll	lm	lm	lm	ll	lm	ll	ll	ll
Marker425393	LG5	<lmxll>	lm	lm	lm	ll	lm	lm	lm	lm	lm	ll	lm	ll	ll	ll	lm	lm	lm	lm	lm	ll	ll	lm	ll	ll	lm	ll	lm	lm	lm	ll	ll	lm	lm	ll	lm	ll	ll	ll	ll	lm	lm	lm	ll	lm	ll	ll	ll
Marker366243	LG5	<nnxnp>	np	nn	nn	nn	nn	nn	np	np	nn	np	nn	nn	nn	nn	nn	np	nn	nn	np	np	np	nn	nn	np	np	nn	np	nn	np	np	np	np	nn	np	nn	nn	nn	np	np	nn	nn	np	nn	nn	np	nn	np
Marker366245	LG5	<nnxnp>	np	nn	nn	nn	nn	nn	np	np	nn	np	nn	nn	nn	nn	nn	np	nn	nn	np	np	np	nn	nn	np	np	nn	np	nn	np	np	np	np	nn	np	nn	nn	nn	np	np	nn	nn	np	nn	nn	np	nn	np
Marker505394	LG5	<nnxnp>	np	nn	nn	nn	nn	nn	np	np	nn	np	nn	nn	nn	nn	nn	np	nn	nn	np	np	np	nn	nn	np	np	nn	np	nn	np	np	np	np	nn	np	nn	nn	nn	np	np	nn	nn	np	nn	nn	np	nn	np
Marker355062	LG5	<nnxnp>	np	nn	nn	nn	nn	nn	nn	np	nn	np	nn	nn	nn	nn	nn	np	nn	nn	np	np	np	nn	nn	np	np	nn	np	nn	nn	np	np	np	nn	np	nn	nn	nn	np	np	nn	nn	np	nn	nn	np	nn	np
Marker355061	LG5	<nnxnp>	np	nn	nn	nn	nn	nn	nn	np	nn	np	nn	nn	nn	nn	nn	np	nn	nn	np	np	np	nn	nn	np	np	nn	np	nn	nn	np	np	np	nn	np	nn	nn	nn	np	np	nn	nn	np	nn	nn	np	nn	np
Marker220303	LG5	<nnxnp>	np	nn	nn	nn	nn	nn	nn	np	nn	np	nn	nn	nn	nn	nn	np	nn	nn	np	np	np	nn	nn	np	np	nn	np	nn	nn	np	np	np	nn	np	nn	nn	nn	np	np	nn	nn	np	nn	nn	np	nn	np
Marker220304	LG5	<nnxnp>	np	nn	nn	nn	nn	nn	nn	np	nn	np	nn	nn	nn	nn	nn	np	nn	nn	np	np	np	nn	nn	np	np	nn	np	nn	nn	np	np	np	nn	np	nn	nn	nn	np	np	nn	nn	np	nn	nn	np	nn	np
Marker300088	LG5	<nnxnp>	nn	np	np	np	np	np	np	nn	np	nn	np	np	np	np	np	nn	np	np	nn	nn	nn	np	np	nn	nn	np	nn	np	np	nn	nn	nn	np	nn	np	np	np	nn	nn	np	np	nn	np	np	nn	np	nn
Marker220306	LG5	<nnxnp>	np	nn	nn	nn	nn	nn	nn	np	nn	np	nn	nn	nn	nn	nn	np	nn	nn	np	np	np	nn	nn	np	np	nn	np	nn	nn	np	np	np	nn	np	nn	nn	nn	np	np	nn	nn	np	nn	nn	np	nn	np
Marker484264	LG5	<nnxnp>	np	nn	nn	nn	nn	nn	nn	np	nn	np	nn	nn	nn	nn	nn	np	nn	nn	np	np	np	nn	nn	np	np	nn	np	nn	nn	np	np	np	nn	np	nn	nn	nn	nn	np	nn	nn	np	nn	nn	np	nn	np
Marker484265	LG5	<nnxnp>	np	nn	nn	nn	nn	nn	nn	np	nn	np	nn	nn	nn	nn	nn	np	nn	nn	np	np	np	nn	nn	np	np	nn	np	nn	nn	np	np	np	nn	np	nn	nn	nn	nn	np	nn	nn	np	nn	nn	np	nn	np
Marker484269	LG5	<nnxnp>	np	nn	nn	nn	nn	nn	nn	np	nn	np	nn	nn	nn	nn	nn	np	nn	nn	np	np	np	nn	nn	np	np	nn	np	nn	nn	np	np	np	nn	np	nn	nn	nn	nn	np	nn	nn	np	nn	nn	np	nn	np
Marker203126	LG5	<nnxnp>	np	nn	nn	nn	nn	nn	nn	np	nn	np	nn	nn	nn	nn	nn	np	nn	nn	np	np	np	nn	nn	np	np	nn	np	nn	nn	np	np	np	nn	np	nn	nn	nn	np	np	nn	nn	np	nn	nn	np	nn	np
Marker87099	LG5	<nnxnp>	np	nn	nn	nn	nn	nn	nn	np	nn	np	nn	nn	nn	nn	nn	np	nn	nn	np	np	np	nn	nn	np	np	nn	np	nn	nn	np	np	np	nn	np	nn	nn	nn	np	np	nn	nn	np	nn	nn	np	nn	np
Marker378057	LG5	<nnxnp>	np	nn	nn	nn	nn	nn	nn	np	nn	np	nn	nn	nn	nn	nn	np	nn	nn	np	np	np	nn	nn	np	np	nn	np	nn	nn	np	np	np	nn	np	nn	nn	nn	np	np	nn	nn	np	nn	nn	np	nn	np
Marker648702	LG5	<nnxnp>	np	nn	nn	nn	nn	nn	nn	np	nn	np	nn	nn	nn	nn	nn	np	nn	nn	np	np	np	nn	nn	np	np	nn	np	nn	nn	np	np	np	nn	np	nn	nn	nn	np	np	nn	nn	np	nn	nn	np	nn	np
Marker500697	LG5	<nnxnp>	np	nn	nn	nn	nn	nn	nn	np	nn	np	nn	nn	nn	nn	nn	np	nn	nn	np	np	np	nn	nn	np	np	nn	np	nn	nn	np	np	np	nn	np	nn	nn	nn	np	np	nn	nn	np	nn	nn	np	nn	np
Marker620552	LG5	<nnxnp>	nn	np	np	np	np	np	np	nn	np	nn	np	np	np	np	np	nn	np	np	nn	nn	nn	np	np	nn	nn	np	nn	np	np	nn	nn	nn	np	nn	np	np	np	nn	nn	np	np	nn	np	np	nn	np	nn
Marker244182	LG5	<nnxnp>	np	nn	nn	nn	nn	nn	nn	np	nn	np	nn	nn	nn	nn	nn	np	np	nn	np	np	np	nn	nn	np	np	nn	np	nn	nn	np	np	np	nn	np	nn	nn	nn	np	np	nn	nn	np	nn	nn	np	nn	np
Marker244183	LG5	<nnxnp>	np	nn	nn	nn	nn	nn	nn	np	nn	np	nn	nn	nn	nn	nn	np	np	nn	np	np	np	nn	nn	np	np	nn	np	nn	nn	np	np	np	nn	np	nn	nn	nn	np	np	nn	nn	np	nn	nn	np	nn	np
Marker452542	LG5	<nnxnp>	np	nn	nn	nn	nn	nn	nn	np	nn	np	nn	nn	nn	nn	nn	np	np	nn	np	np	np	nn	nn	np	np	nn	np	nn	nn	np	np	np	nn	np	nn	nn	nn	np	np	nn	nn	np	nn	nn	np	nn	np
Marker466354	LG5	<nnxnp>	np	nn	nn	np	nn	nn	nn	np	np	np	np	nn	np	np	nn	np	nn	nn	np	np	np	nn	nn	np	np	nn	np	nn	nn	np	np	np	nn	np	nn	nn	nn	np	np	nn	nn	np	nn	nn	np	nn	np
Marker500692	LG5	<nnxnp>	np	nn	nn	nn	nn	nn	nn	np	nn	np	nn	nn	nn	nn	nn	np	nn	nn	np	np	np	nn	nn	np	np	nn	np	nn	nn	np	np	np	nn	np	nn	nn	nn	np	np	nn	nn	np	nn	nn	np	nn	np
Marker499982	LG5	<nnxnp>	np	nn	nn	nn	nn	nn	nn	np	nn	np	nn	nn	nn	nn	nn	np	nn	nn	np	np	np	nn	nn	np	np	nn	np	nn	nn	np	np	np	nn	np	nn	nn	nn	np	np	nn	nn	np	nn	nn	np	nn	np
Marker565234	LG5	<nnxnp>	np	nn	nn	nn	nn	nn	nn	np	nn	np	nn	nn	nn	nn	nn	np	nn	nn	np	np	np	nn	nn	np	np	nn	np	nn	nn	np	np	np	nn	np	nn	nn	nn	np	np	nn	nn	np	nn	nn	np	nn	np
Marker452525	LG5	<nnxnp>	np	nn	nn	nn	nn	nn	nn	np	nn	np	nn	nn	nn	nn	nn	np	nn	nn	np	np	np	nn	nn	np	np	nn	np	nn	nn	np	np	np	nn	np	nn	nn	nn	np	np	nn	nn	np	nn	nn	np	nn	np
Marker565228	LG5	<nnxnp>	np	nn	nn	nn	nn	nn	nn	np	nn	np	nn	nn	nn	nn	nn	np	nn	nn	np	np	np	nn	nn	np	np	nn	np	nn	nn	np	np	np	nn	np	nn	nn	nn	np	np	nn	nn	np	nn	nn	np	nn	np
Marker281085	LG5	<nnxnp>	np	nn	nn	nn	nn	nn	nn	np	nn	np	nn	nn	nn	nn	nn	np	nn	nn	np	np	np	nn	nn	np	np	nn	np	nn	nn	np	np	np	nn	np	nn	nn	nn	np	np	nn	nn	np	nn	nn	np	nn	np
Marker169461	LG5	<nnxnp>	np	nn	nn	nn	nn	nn	nn	np	nn	np	nn	nn	nn	nn	nn	np	nn	nn	np	np	np	nn	nn	np	np	nn	np	nn	nn	np	np	np	nn	np	nn	nn	nn	np	np	nn	nn	np	nn	nn	np	nn	np
Marker500698	LG5	<nnxnp>	np	nn	nn	nn	nn	nn	nn	np	nn	np	nn	nn	nn	nn	nn	np	nn	nn	np	np	np	nn	nn	np	np	nn	np	nn	nn	np	np	np	nn	np	nn	nn	nn	np	np	nn	nn	np	nn	nn	np	nn	np
Marker244169	LG5	<nnxnp>	np	nn	nn	nn	nn	nn	nn	np	nn	np	nn	nn	nn	nn	nn	np	nn	nn	np	np	np	nn	nn	np	np	nn	np	nn	nn	np	np	np	nn	np	nn	nn	nn	np	np	nn	nn	np	nn	nn	np	nn	np
Marker500691	LG5	<nnxnp>	np	nn	nn	nn	nn	nn	nn	np	nn	np	nn	nn	nn	nn	nn	np	nn	nn	np	np	np	nn	nn	np	np	nn	np	nn	nn	np	np	np	nn	np	nn	nn	nn	np	np	nn	nn	np	nn	nn	np	nn	np
Marker540649	LG5	<nnxnp>	np	nn	nn	nn	nn	nn	nn	np	nn	np	nn	nn	nn	nn	nn	np	nn	nn	np	np	np	nn	nn	np	np	nn	np	nn	nn	np	np	np	nn	np	nn	nn	nn	np	np	nn	nn	np	nn	nn	np	nn	np
Marker633586	LG5	<lmxll>	ll	ll	ll	lm	ll	lm	ll	ll	ll	lm	ll	lm	lm	lm	ll	ll	ll	ll	ll	lm	lm	ll	lm	lm	ll	lm	ll	ll	ll	ll	lm	ll	ll	lm	ll	lm	lm	lm	lm	ll	ll	ll	ll	lm	lm	lm	lm
Marker31338	LG5	<lmxll>	lm	lm	lm	ll	lm	ll	lm	lm	lm	ll	lm	ll	ll	ll	lm	lm	lm	lm	lm	ll	ll	lm	ll	ll	lm	ll	lm	lm	lm	lm	ll	lm	lm	ll	lm	ll	ll	ll	ll	lm	lm	lm	lm	ll	ll	ll	ll
Marker247127	LG5	<lmxll>	ll	ll	ll	lm	ll	lm	ll	ll	ll	lm	ll	lm	lm	lm	ll	ll	ll	ll	ll	lm	lm	ll	lm	lm	ll	lm	ll	ll	ll	ll	lm	ll	ll	lm	ll	lm	lm	lm	lm	ll	ll	ll	ll	lm	lm	lm	lm
Marker565226	LG5	<nnxnp>	np	nn	nn	nn	nn	nn	nn	np	nn	np	nn	nn	nn	nn	nn	np	nn	nn	np	np	np	nn	nn	np	np	nn	np	nn	nn	np	np	np	nn	np	nn	nn	nn	np	np	nn	nn	np	nn	nn	np	nn	np
Marker452543	LG5	<nnxnp>	np	nn	nn	nn	nn	nn	nn	np	nn	np	nn	nn	nn	nn	nn	np	nn	nn	np	np	np	nn	nn	np	np	nn	np	nn	nn	np	np	np	nn	np	nn	nn	nn	np	np	nn	nn	np	nn	nn	np	nn	np
Marker169457	LG5	<nnxnp>	np	nn	nn	nn	nn	nn	nn	np	nn	np	nn	nn	nn	nn	nn	np	nn	nn	np	np	np	nn	nn	np	np	nn	np	nn	nn	np	np	np	nn	np	nn	nn	nn	np	np	nn	nn	np	nn	nn	np	nn	np
Marker500696	LG5	<nnxnp>	np	nn	nn	nn	nn	nn	nn	np	nn	np	nn	nn	nn	nn	nn	np	nn	nn	np	np	np	nn	nn	np	np	nn	np	nn	nn	np	np	np	nn	np	nn	nn	nn	np	np	nn	nn	np	nn	nn	np	nn	np
Marker494742	LG5	<nnxnp>	np	nn	nn	nn	nn	nn	nn	np	nn	np	nn	nn	nn	nn	nn	np	nn	nn	np	np	np	nn	nn	np	np	nn	np	nn	nn	np	np	np	nn	np	nn	nn	nn	np	np	nn	nn	np	nn	nn	np	nn	np
Marker169459	LG5	<nnxnp>	np	nn	nn	nn	nn	nn	nn	np	nn	np	nn	nn	nn	nn	nn	np	nn	nn	np	np	np	nn	nn	np	np	nn	np	nn	nn	np	np	np	nn	np	nn	nn	nn	np	np	nn	nn	np	nn	nn	np	nn	np
Marker452533	LG5	<nnxnp>	np	nn	nn	nn	nn	nn	nn	np	nn	np	nn	nn	nn	nn	nn	np	nn	nn	np	np	np	nn	nn	np	np	nn	np	nn	nn	np	np	np	nn	np	nn	nn	nn	np	np	nn	nn	np	nn	nn	np	nn	np
Marker169455	LG5	<nnxnp>	np	nn	nn	nn	nn	nn	nn	np	nn	np	nn	nn	nn	nn	nn	np	nn	nn	np	np	np	nn	nn	np	np	nn	np	nn	nn	np	np	np	nn	np	nn	nn	nn	np	np	nn	nn	np	nn	nn	np	nn	np
Marker169464	LG5	<nnxnp>	np	nn	nn	nn	nn	nn	nn	np	nn	np	nn	nn	nn	nn	nn	np	nn	nn	np	np	np	nn	nn	np	np	nn	np	nn	nn	np	np	np	nn	np	nn	nn	nn	np	np	nn	nn	np	nn	nn	np	nn	np
Marker42753	LG5	<nnxnp>	np	nn	nn	nn	nn	nn	nn	np	nn	np	nn	nn	nn	nn	nn	np	nn	nn	np	np	np	nn	nn	np	np	nn	np	nn	nn	np	np	np	nn	np	nn	nn	nn	np	np	nn	nn	np	nn	nn	np	nn	np
Marker244179	LG5	<nnxnp>	np	nn	nn	nn	nn	nn	nn	np	nn	np	nn	nn	nn	nn	nn	np	nn	nn	np	np	np	nn	nn	np	np	nn	np	nn	nn	np	np	np	nn	np	nn	nn	nn	np	np	nn	nn	np	nn	nn	np	nn	np
Marker452531	LG5	<nnxnp>	nn	np	np	np	np	np	np	nn	np	nn	np	np	np	np	np	nn	np	np	nn	nn	nn	np	np	nn	nn	np	nn	np	np	nn	nn	nn	np	nn	np	np	np	nn	nn	np	np	nn	np	np	nn	np	nn
Marker452529	LG5	<nnxnp>	nn	np	np	np	np	np	np	nn	np	nn	np	np	np	np	np	nn	np	np	nn	nn	nn	np	np	nn	nn	np	nn	np	np	nn	nn	nn	np	nn	np	np	np	nn	nn	np	np	nn	np	np	nn	np	nn
Marker426728	LG5	<nnxnp>	np	nn	nn	nn	nn	nn	nn	np	nn	np	nn	nn	nn	nn	nn	np	nn	nn	np	np	np	nn	nn	np	np	nn	np	nn	nn	np	np	np	nn	np	nn	nn	nn	np	np	nn	nn	np	nn	nn	np	nn	np
Marker244181	LG5	<nnxnp>	nn	np	np	np	np	np	np	nn	np	nn	np	np	np	np	np	nn	np	np	nn	nn	nn	np	np	nn	nn	np	nn	np	np	nn	nn	nn	np	nn	np	np	np	nn	nn	np	np	nn	np	np	nn	np	nn
Marker547778	LG5	<nnxnp>	nn	np	np	np	np	np	np	nn	np	nn	np	np	np	np	np	nn	np	np	nn	nn	nn	np	np	nn	nn	np	nn	np	np	nn	nn	nn	np	nn	np	np	np	nn	nn	np	np	nn	np	np	nn	np	nn
Marker565233	LG5	<nnxnp>	np	nn	nn	nn	nn	nn	nn	np	nn	np	nn	nn	nn	nn	nn	np	nn	nn	np	np	np	nn	nn	np	np	nn	np	nn	nn	np	np	np	nn	np	nn	nn	nn	np	np	nn	nn	np	nn	nn	np	nn	np
Marker452538	LG5	<nnxnp>	nn	np	np	np	np	np	np	nn	np	nn	np	np	np	np	np	nn	np	np	nn	nn	nn	np	np	nn	nn	np	nn	np	np	nn	nn	nn	np	nn	np	np	np	nn	nn	np	np	nn	np	np	nn	np	nn
Marker239689	LG5	<nnxnp>	nn	np	np	np	np	np	np	nn	np	nn	np	np	np	np	np	nn	np	np	nn	nn	nn	np	np	nn	nn	np	nn	np	np	nn	nn	nn	np	nn	np	np	np	nn	nn	np	np	nn	np	np	nn	np	nn
Marker203050	LG5	<nnxnp>	nn	np	np	np	np	np	np	nn	np	nn	np	np	np	np	np	nn	np	np	nn	nn	nn	np	np	nn	nn	np	nn	np	np	nn	nn	nn	np	nn	np	np	np	nn	nn	np	np	nn	np	np	nn	np	nn
Marker499984	LG5	<nnxnp>	nn	np	np	np	np	np	np	nn	np	nn	np	np	np	np	np	nn	np	np	nn	nn	nn	np	np	nn	nn	np	nn	np	np	nn	nn	nn	np	nn	np	np	np	nn	nn	np	np	nn	np	np	nn	np	nn
Marker352108	LG5	<nnxnp>	nn	np	np	np	np	np	np	nn	np	nn	np	np	np	np	np	nn	np	np	nn	nn	nn	np	np	nn	nn	np	nn	np	np	nn	nn	nn	np	nn	np	np	np	nn	nn	np	np	nn	np	np	nn	np	nn
Marker499161	LG5	<nnxnp>	np	nn	nn	nn	nn	nn	nn	np	nn	np	nn	nn	nn	nn	nn	np	nn	nn	np	np	np	nn	nn	np	np	nn	np	nn	nn	np	np	np	nn	np	nn	nn	nn	np	np	nn	nn	np	nn	nn	np	nn	np
Marker500695	LG5	<nnxnp>	nn	np	np	np	np	np	np	nn	np	nn	np	np	np	np	np	nn	np	np	nn	nn	nn	np	np	nn	nn	np	nn	np	np	nn	nn	nn	np	nn	np	np	np	nn	nn	np	np	nn	np	np	nn	np	nn
Marker87090	LG5	<nnxnp>	nn	np	np	np	np	np	np	nn	np	nn	np	np	np	np	np	nn	np	np	nn	nn	nn	np	np	nn	nn	np	np	nn	np	nn	nn	nn	np	nn	np	np	np	nn	nn	np	np	nn	np	np	nn	np	nn
Marker481699	LG5	<nnxnp>	nn	np	np	np	np	np	np	nn	np	nn	np	np	np	np	np	nn	np	np	nn	nn	nn	np	np	nn	nn	np	np	nn	np	nn	nn	nn	np	nn	np	np	np	nn	nn	np	np	nn	np	np	nn	np	nn
Marker87094	LG5	<nnxnp>	nn	np	np	np	np	np	np	nn	np	nn	np	np	np	np	np	nn	np	np	nn	nn	nn	np	np	nn	nn	np	np	nn	np	nn	nn	nn	np	nn	np	np	np	nn	nn	np	np	nn	np	np	nn	np	nn
Marker682228	LG5	<nnxnp>	nn	np	np	np	np	nn	np	nn	np	nn	np	np	np	nn	np	np	np	np	np	np	nn	np	np	nn	nn	np	nn	nn	np	nn	nn	np	np	nn	np	np	np	nn	nn	np	nn	nn	nn	np	nn	np	nn
Marker9913	LG5	<nnxnp>	nn	np	np	np	np	np	nn	nn	np	nn	np	np	np	np	np	nn	np	np	nn	nn	nn	np	np	nn	nn	np	nn	np	nn	nn	nn	nn	np	nn	np	np	np	nn	nn	np	np	nn	np	np	nn	np	nn
Marker366244	LG5	<nnxnp>	np	nn	nn	nn	nn	nn	np	np	nn	np	nn	nn	nn	nn	nn	np	nn	nn	np	np	np	nn	nn	np	np	nn	np	nn	np	np	np	np	nn	np	nn	nn	nn	np	np	nn	nn	np	nn	nn	np	nn	np
Marker194135	LG5	<nnxnp>	nn	np	np	np	np	np	nn	nn	np	nn	np	np	np	np	np	nn	np	np	nn	nn	nn	np	np	nn	nn	np	nn	np	nn	nn	nn	nn	np	nn	np	np	np	nn	nn	np	np	nn	np	np	nn	np	nn
Marker109108	LG5	<nnxnp>	nn	np	np	np	np	np	nn	nn	np	nn	np	np	np	np	np	nn	np	np	nn	nn	nn	np	np	nn	nn	np	nn	np	nn	nn	nn	nn	np	nn	np	np	np	nn	nn	np	np	nn	np	np	nn	np	nn
Marker115809	LG5	<nnxnp>	np	nn	nn	nn	nn	nn	np	np	nn	np	nn	nn	nn	nn	nn	np	nn	nn	np	np	np	nn	nn	np	np	nn	np	nn	np	np	np	np	nn	np	nn	nn	nn	np	np	nn	nn	np	nn	nn	np	nn	np
Marker109106	LG5	<nnxnp>	np	nn	nn	nn	nn	nn	np	np	np	np	nn	nn	nn	nn	np	np	nn	nn	np	np	np	nn	nn	np	np	nn	np	nn	np	np	np	np	nn	np	nn	nn	nn	np	np	nn	nn	np	nn	nn	np	nn	np
Marker149636	LG5	<nnxnp>	np	nn	nn	nn	nn	nn	np	np	np	np	nn	nn	nn	nn	np	np	nn	nn	np	np	np	nn	nn	np	np	nn	np	nn	np	np	np	np	nn	np	nn	nn	nn	np	np	nn	nn	np	nn	nn	np	nn	np
Marker109109	LG5	<nnxnp>	np	nn	nn	nn	nn	nn	np	np	np	np	nn	nn	nn	nn	np	np	nn	nn	np	np	np	nn	nn	np	np	nn	np	nn	np	np	np	np	nn	np	nn	nn	nn	np	np	nn	nn	np	nn	nn	np	nn	np
Marker421038	LG5	<lmxll>	lm	lm	lm	ll	lm	ll	lm	lm	lm	ll	lm	ll	ll	lm	lm	ll	lm	lm	lm	ll	ll	lm	ll	ll	lm	ll	lm	lm	lm	lm	ll	lm	lm	ll	lm	ll	ll	ll	ll	lm	lm	lm	lm	ll	ll	ll	ll
Marker452364	LG5	<lmxll>	lm	lm	lm	ll	lm	ll	lm	lm	lm	ll	lm	ll	ll	lm	lm	ll	lm	lm	lm	ll	ll	lm	ll	ll	lm	ll	lm	lm	lm	lm	ll	lm	lm	ll	lm	ll	ll	ll	ll	lm	lm	lm	lm	ll	ll	ll	ll
[truncated: 6,575 more rows]
[truncated: 64 more columns]
