# Supplementary material for: High-Density Genetic Map Construction and Stem Total Polysaccharide Content-Related QTL Exploration for Chinese Endemic Dendrobium (Orchidaceae)
Source: Front Plant Sci. 2018 Mar 27;9:398. doi: 10.3389/fpls.2018.00398 (PMC5880926; doi:10.3389/fpls.2018.00398)
Supplement: Supplementary Table 2 — Marker information and their genetic positions on each linkage group. [file Table2.XLSX]

## Sheet: Sheet1
Supplementary Table 2. Marker information and their genetic positions on each linkage group
LG1	position	LG2	position	LG3	position	LG4	position	LG5	position	LG6	position	LG7	position	LG8	position	LG9	position	LG10	position	LG11	position	LG12	position	LG13	position	LG14	position	LG15	position	LG16	position	LG17	position	LG18	position	LG19	position
Marker494525	0	Marker581661	0	Marker369751	0	Marker91732	0	Marker362538	0	Marker561531	0	Marker206407	0	Marker653353	0	Marker348999	0	Marker577977	0	Marker294158	0	Marker177713	0	Marker206302	0	Marker72469	0	Marker310819	0	Marker387825	0	Marker596557	0	Marker324420	0	Marker141094	0
Marker494527	0	Marker581663	0	Marker369750	0	Marker695625	0	Marker151635	3.14	Marker59092	0	Marker206408	0	Marker653355	0	Marker349003	0	Marker577973	0	Marker294168	0	Marker177714	0	Marker206300	0	Marker72467	0	Marker310816	0	Marker387822	0	Marker554801	0.903	Marker324419	0	Marker141096	0
Marker250415	3.729	Marker581660	0	Marker283343	2.763	Marker91731	0	Marker151634	3.14	Marker426901	0	Marker231394	0	Marker148510	3.74	Marker305940	0	Marker148549	0.641	Marker489436	0	Marker324775	1.968	Marker206301	0	Marker72473	0.945	Marker83431	1.557	Marker94354	3.412	Marker554804	0.903	Marker479998	10.677	Marker141095	0.922
Marker571083	6.169	Marker640143	1.515	Marker283278	3.736	Marker512787	3.861	Marker283454	3.23	Marker561533	0	Marker541366	0	Marker148431	3.74	Marker508522	0	Marker148550	0.641	Marker265690	16.282	Marker186338	1.968	Marker127486	8.324	Marker72462	0.945	Marker83432	1.557	Marker94353	3.412	Marker194015	0.903	Marker479996	10.677	Marker141093	0.922
Marker571085	6.169	Marker640140	1.515	Marker283284	3.736	Marker512785	3.861	Marker283457	3.23	Marker561529	0	Marker197384	0	Marker148511	3.74	Marker349020	0.902	Marker99197	0.945	Marker308143	31.861	Marker186313	3.013	Marker127487	8.324	Marker72465	0.945	Marker140876	5.763	Marker570174	7.778	Marker58617	3.258	Marker479995	10.677	Marker141097	0.922
Marker571082	6.169	Marker614854	2.424	Marker236611	7.437	Marker512786	3.861	Marker283462	3.23	Marker576071	2.275	Marker197386	0	Marker357408	14.967	Marker117778	0.902	Marker99172	0.945	Marker308147	31.861	Marker186311	3.013	Marker127483	8.324	Marker134122	0.945	Marker140872	5.763	Marker564516	8.559	Marker265967	5.136	Marker675129	10.792	Marker141098	0.922
Marker571079	6.609	Marker614853	2.424	Marker455316	9.419	Marker512784	3.861	Marker398209	3.427	Marker125290	2.275	Marker206362	0	Marker357407	14.967	Marker117769	1.818	Marker99173	0.945	Marker308146	31.861	Marker186312	3.013	Marker127480	8.324	Marker255016	11.726	Marker254296	6.186	Marker564517	8.559	Marker596560	5.366	Marker479999	11.584	Marker127058	2.783
Marker571087	6.907	Marker640146	2.424	Marker527601	15.242	Marker512782	3.861	Marker283461	3.427	Marker483789	2.915	Marker206363	0	Marker357402	14.967	Marker117777	2.014	Marker492597	1.595	Marker308145	31.861	Marker665142	3.013	Marker127499	8.324	Marker521759	11.726	Marker310823	6.186	Marker246563	9.434	Marker596558	5.366	Marker533200	11.584	Marker127056	2.783
Marker212778	9.57	Marker504854	9.713	Marker527585	15.925	Marker297246	4.526	Marker643594	4.768	Marker483787	2.915	Marker206410	0	Marker357401	14.967	Marker117779	2.014	Marker112762	1.595	Marker308144	31.861	Marker177786	3.032	Marker551275	9.047	Marker255017	11.726	Marker619523	6.186	Marker414385	9.709	Marker296550	5.383	Marker479991	11.584	Marker122756	3.723
Marker212764	9.57	Marker504853	9.713	Marker206054	16.252	Marker695626	5.675	Marker643593	5.493	Marker243476	3.326	Marker206383	0	Marker357411	14.967	Marker117776	2.014	Marker663135	7.665	Marker172333	32.478	Marker372847	8.723	Marker565781	9.047	Marker255014	11.935	Marker254295	6.186	Marker414387	9.709	Marker512021	7.936	Marker474309	12.544	Marker369607	5.632
Marker212768	9.57	Marker366443	9.713	Marker206010	16.252	Marker695627	5.675	Marker669243	8.084	Marker243470	3.326	Marker206364	0	Marker357405	14.967	Marker117774	2.014	Marker437659	8.261	Marker502873	32.478	Marker372846	8.723	Marker127501	9.047	Marker8110	12.103	Marker619521	6.186	Marker675645	13.049	Marker542653	9.023	Marker474315	13.035	Marker296039	11.531
Marker212761	9.57	Marker563509	18.905	Marker640795	20.679	Marker669689	8.127	Marker669235	8.084	Marker243475	3.326	Marker42629	0	Marker244662	16.803	Marker117775	2.014	Marker437660	8.261	Marker598200	32.478	Marker372852	8.723	Marker368849	9.047	Marker8106	12.103	Marker619522	6.186	Marker675642	13.306	Marker312923	9.425	Marker533198	17.763	Marker296037	12.539
Marker212763	9.57	Marker558694	18.905	Marker640794	20.679	Marker669684	8.127	Marker669240	8.084	Marker483785	3.548	Marker515745	2.877	Marker244658	16.803	Marker117765	2.311	Marker630238	8.261	Marker172347	32.478	Marker372854	8.723	Marker127482	9.047	Marker8119	12.103	Marker640019	6.228	Marker675641	13.306	Marker554016	9.788	Marker580396	19.773	Marker440472	19.084
Marker212765	9.57	Marker260792	24.654	Marker640793	22.344	Marker669682	8.127	Marker480141	8.516	Marker270887	3.548	Marker515743	2.877	Marker244667	16.803	Marker117768	2.311	Marker437658	8.261	Marker640121	32.478	Marker372855	9.522	Marker127498	9.047	Marker484	12.103	Marker640021	6.228	Marker632263	13.676	Marker554017	9.788	Marker259999	19.773	Marker562696	19.084
Marker212767	9.57	Marker218373	25.315	Marker197937	22.344	Marker669692	8.127	Marker367749	10.366	Marker125287	4.164	Marker625150	5.649	Marker244663	16.803	Marker117729	2.311	Marker437657	8.261	Marker376292	32.621	Marker372857	9.522	Marker551276	9.047	Marker8108	12.103	Marker640023	6.228	Marker447948	14.065	Marker554014	9.788	Marker445423	19.773	Marker1990	19.084
Marker663137	10.483	Marker218368	25.315	Marker640797	22.344	Marker669683	8.127	Marker367748	10.366	Marker686669	4.428	Marker585195	8.087	Marker244664	16.803	Marker117772	5.277	Marker319557	12.916	Marker531032	32.621	Marker627488	11.37	Marker127484	9.047	Marker200253	12.103	Marker329627	6.848	Marker483444	14.065	Marker600707	16.52	Marker259995	19.773	Marker440473	19.084
Marker663139	10.483	Marker260791	25.315	Marker648873	23.797	Marker669693	8.127	Marker367746	10.486	Marker686660	4.466	Marker585193	8.105	Marker244660	16.803	Marker116544	5.306	Marker319582	12.916	Marker432606	32.621	Marker627487	11.37	Marker350038	11.54	Marker8120	12.103	Marker329628	6.848	Marker127311	15.863	Marker600702	16.52	Marker580397	19.773	Marker440470	19.084
Marker606242	13.227	Marker323320	32.988	Marker457002	26.231	Marker587638	9.033	Marker367742	10.486	Marker686667	4.466	Marker526651	8.155	Marker244659	16.803	Marker540991	6.193	Marker375135	13.807	Marker269999	32.621	Marker627486	11.37	Marker596672	11.54	Marker646113	12.103	Marker106373	7.414	Marker656059	15.863	Marker600704	16.52	Marker154136	23.718	Marker282229	25.377
Marker216999	13.227	Marker323323	32.988	Marker457001	26.231	Marker587655	9.734	Marker480143	11.269	Marker686659	4.466	Marker526652	8.155	Marker456361	16.803	Marker111969	6.637	Marker375134	13.807	Marker376346	32.621	Marker270768	12.518	Marker596673	11.54	Marker523535	12.572	Marker14496	7.414	Marker464275	16.655	Marker600705	16.52	Marker154138	23.718	Marker473870	25.678
Marker217001	13.227	Marker323324	32.988	Marker36952	28.377	Marker587637	9.822	Marker367744	11.269	Marker686668	4.466	Marker526650	8.181	Marker244665	16.803	Marker111984	6.637	Marker375126	13.807	Marker475134	32.621	Marker637235	12.518	Marker596676	11.54	Marker639255	12.572	Marker394302	7.781	Marker464274	16.655	Marker600703	16.52	Marker387757	25.205	Marker473876	25.678
Marker617609	16.002	Marker323317	32.988	Marker36953	28.377	Marker587640	9.822	Marker480142	11.269	Marker686664	4.466	Marker159189	8.204	Marker244661	16.803	Marker348984	7.065	Marker235509	13.807	Marker269991	32.621	Marker637236	12.518	Marker350037	13.299	Marker523534	12.572	Marker394304	7.781	Marker150482	21.076	Marker611310	25.108	Marker581439	25.205	Marker473874	25.678
Marker617610	16.002	Marker323322	32.988	Marker197936	28.42	Marker587641	9.822	Marker367764	12.065	Marker686661	4.466	Marker654478	8.204	Marker357406	21.319	Marker348985	7.065	Marker656628	14.719	Marker531030	32.621	Marker422645	22.759	Marker350039	13.299	Marker117248	12.572	Marker640026	8.102	Marker150489	21.076	Marker479357	25.309	Marker581440	25.782	Marker381155	28.942
Marker617607	16.002	Marker323316	32.988	Marker197944	28.58	Marker587643	9.822	Marker367763	12.065	Marker686665	4.466	Marker552053	8.204	Marker357404	21.319	Marker130945	7.527	Marker656634	14.719	Marker269960	32.621	Marker422619	22.759	Marker351817	13.299	Marker678	12.581	Marker292234	8.102	Marker150485	21.076	Marker687782	27.625	Marker581442	25.782	Marker376234	28.942
Marker644627	16.369	Marker323321	32.988	Marker197928	28.58	Marker587639	9.822	Marker348802	17.692	Marker686663	4.466	Marker585191	8.218	Marker464431	33.538	Marker130947	7.527	Marker656631	14.719	Marker543500	32.777	Marker422649	22.759	Marker539112	16.079	Marker646112	12.581	Marker394280	8.102	Marker150478	21.076	Marker180710	27.625	Marker311975	27.252	Marker381157	28.942
Marker617611	16.369	Marker323319	34.298	Marker258258	28.58	Marker587615	10.449	Marker176262	17.692	Marker686666	4.466	Marker458452	8.701	Marker464430	33.538	Marker349002	7.715	Marker460668	14.719	Marker539570	32.8	Marker247996	23.151	Marker539110	16.079	Marker521801	12.581	Marker627807	8.292	Marker150480	21.754	Marker180708	27.625	Marker192738	33.055	Marker336036	31.795
Marker617608	16.369	Marker323318	34.298	Marker37011	28.695	Marker680619	14.958	Marker290546	18.609	Marker69380	6.598	Marker478327	10.128	Marker399243	34.22	Marker117773	7.715	Marker112098	14.719	Marker539560	32.8	Marker248001	23.151	Marker539114	16.079	Marker328449	12.581	Marker329624	8.292	Marker150483	21.754	Marker180712	27.625	Marker192733	33.624	Marker127060	32.523
Marker617612	16.369	Marker290926	40.794	Marker37012	29.273	Marker695628	16.628	Marker500693	18.609	Marker276738	6.716	Marker657742	10.128	Marker399285	34.22	Marker349000	7.715	Marker656633	14.719	Marker598168	32.967	Marker422644	23.216	Marker539111	16.079	Marker634304	12.581	Marker329622	8.292	Marker150487	21.754	Marker175768	28.413	Marker192736	33.624	Marker125605	32.523
Marker644622	16.369	Marker557803	41.726	Marker36955	30.071	Marker680616	17.677	Marker355060	18.609	Marker276734	6.716	Marker657749	10.128	Marker399284	34.22	Marker117771	7.715	Marker656625	14.719	Marker448369	33.023	Marker422618	23.216	Marker273683	16.079	Marker229930	12.581	Marker434586	8.327	Marker150479	21.754	Marker319013	30.78	Marker191453	40.009	Marker127098	32.523
Marker354619	17.281	Marker557802	41.726	Marker37014	30.071	Marker680614	17.677	Marker613115	18.609	Marker276736	6.716	Marker478326	10.128	Marker441433	35.811	Marker117763	7.715	Marker277462	15.642	Marker448361	33.023	Marker247995	25.154	Marker539113	16.079	Marker160663	12.581	Marker140894	8.51	Marker193125	23.596	Marker319010	31.385	Marker393334	42.478	Marker127095	32.523
Marker354618	17.281	Marker557800	41.726	Marker36937	30.455	Marker405116	20.584	Marker109107	18.609	Marker276737	6.716	Marker97130	10.135	Marker675443	35.811	Marker349021	7.715	Marker259753	15.642	Marker502871	33.185	Marker247693	25.154	Marker539109	16.079	Marker8227	12.651	Marker140899	8.51	Marker68116	25.211	Marker433422	32.516	Marker393333	42.562	Marker547682	35.566
Marker354620	17.281	Marker535877	46.192	Marker37017	30.455	Marker680613	21.14	Marker290540	18.609	Marker306538	7.054	Marker391669	10.135	Marker337195	35.811	Marker117730	8.057	Marker42576	15.718	Marker310444	33.185	Marker247535	25.154	Marker548607	16.079	Marker177116	12.745	Marker475466	8.548	Marker179920	26.955	Marker433379	32.516	Marker393336	42.562	Marker369606	36.266
Marker354617	17.281	Marker535881	46.192	Marker37013	31.133	Marker650129	22.949	Marker290545	18.609	Marker306549	7.054	Marker687935	10.135	Marker597909	40.296	Marker269045	8.057	Marker42574	15.718	Marker502869	33.185	Marker247536	25.154	Marker539116	16.976	Marker486	12.788	Marker212520	8.548	Marker124305	28.913	Marker433383	32.516	Marker393335	42.562	Marker369605	36.266
Marker406248	17.281	Marker535879	46.192	Marker37010	31.133	Marker650132	22.949	Marker583981	18.609	Marker306550	7.054	Marker293188	11.098	Marker183025	40.296	Marker117764	8.057	Marker156776	17.151	Marker539572	33.26	Marker518657	30.837	Marker465966	17.878	Marker24717	12.788	Marker292551	8.959	Marker286304	29.189	Marker317646	32.759	Marker393326	44.22	Marker533031	36.494
Marker502369	21.912	Marker565877	46.572	Marker37019	31.133	Marker650130	22.949	Marker355059	19.408	Marker499298	7.108	Marker178099	13.103	Marker597911	41.372	Marker541003	10.798	Marker88991	17.359	Marker539577	33.26	Marker518656	30.837	Marker273685	17.878	Marker206132	12.886	Marker140887	8.959	Marker628703	29.352	Marker317644	32.759	Marker393328	44.22	Marker404050	36.494
Marker417062	23.965	Marker265030	47.079	Marker197860	31.31	Marker650128	22.949	Marker505396	19.408	Marker499299	7.108	Marker178098	13.103	Marker597910	41.372	Marker111983	10.834	Marker126269	19.231	Marker539569	33.26	Marker138993	31.389	Marker315468	19.72	Marker416574	12.886	Marker242226	8.988	Marker628707	29.352	Marker180645	32.899	Marker393325	44.22	Marker272085	36.494
Marker170813	31.639	Marker265028	47.079	Marker321302	32.897	Marker650131	22.949	Marker290543	19.408	Marker294600	7.257	Marker497413	13.103	Marker342917	41.82	Marker540997	10.834	Marker126273	19.231	Marker539576	33.26	Marker90669	31.681	Marker315472	19.72	Marker206130	12.886	Marker140885	8.993	Marker628705	29.352	Marker180646	32.899	Marker393327	44.22	Marker533034	36.494
Marker674131	33.375	Marker535880	47.079	Marker37015	32.897	Marker366490	23.944	Marker290542	19.408	Marker294592	7.257	Marker348084	21.432	Marker199517	41.82	Marker540994	10.834	Marker126272	19.231	Marker502870	33.376	Marker90677	31.681	Marker315475	19.72	Marker19549	12.931	Marker140880	8.993	Marker628706	29.352	Marker180649	32.899	Marker400232	49.642	Marker533035	36.499
Marker674134	33.375	Marker265031	47.079	Marker321295	32.897	Marker680618	25.21	Marker290541	19.408	Marker294591	7.257	Marker287240	21.432	Marker656604	41.82	Marker354783	11.772	Marker126242	19.301	Marker204060	33.376	Marker70026	32.038	Marker510489	21.111	Marker255019	12.931	Marker140886	9.149	Marker628704	30.743	Marker546700	33.264	Marker399651	49.642	Marker533033	36.499
Marker273212	48.455	Marker250645	50.637	Marker321291	32.897	Marker680609	25.21	Marker355058	19.408	Marker294597	7.257	Marker348087	21.432	Marker656599	41.82	Marker205693	11.772	Marker126235	19.301	Marker376314	33.376	Marker69891	32.565	Marker669909	21.111	Marker328446	12.931	Marker366725	9.671	Marker222108	33.663	Marker546703	33.264	Marker400233	49.889	Marker533032	36.499
Marker142694	60.193	Marker90696	50.637	Marker321303	32.897	Marker680612	25.738	Marker290547	19.408	Marker294590	7.257	Marker291872	23.205	Marker538474	42.415	Marker616104	11.904	Marker651120	20.166	Marker432660	33.376	Marker69890	32.565	Marker582208	21.111	Marker681096	12.931	Marker366724	9.671	Marker222113	33.663	Marker180650	33.52	Marker400235	49.889	Marker422547	38.598
Marker669540	60.237	Marker565879	50.637	Marker37134	32.897	Marker680615	25.738	Marker319285	20.691	Marker636607	7.84	Marker291870	23.683	Marker538472	42.415	Marker205692	12.058	Marker684672	20.215	Marker531031	33.376	Marker69889	32.565	Marker315469	21.111	Marker328445	12.931	Marker187707	9.671	Marker222120	33.663	Marker319005	33.669	Marker119751	50.566	Marker422546	38.598
Marker156775	60.606	Marker90693	50.637	Marker37016	32.897	Marker680617	25.921	Marker274667	20.758	Marker636611	7.877	Marker291869	23.683	Marker399240	44.047	Marker111940	12.058	Marker684679	20.215	Marker308149	33.376	Marker258250	35.055	Marker110320	24.483	Marker378357	12.931	Marker258159	9.671	Marker222111	33.663	Marker180644	33.818	Marker119753	50.566	Marker422545	39.588
Marker156774	60.606	Marker472403	57.845	Marker487410	34.766	Marker680611	25.921	Marker274668	20.758	Marker117635	7.938	Marker291871	23.683	Marker337197	44.047	Marker205626	12.365	Marker275301	20.23	Marker376311	33.376	Marker258247	35.055	Marker110314	24.483	Marker672826	12.968	Marker258123	9.671	Marker222109	33.663	Marker180709	33.818	Marker119752	50.566	Marker422544	39.588
Marker454505	68.443	Marker472400	57.845	Marker544141	34.766	Marker680620	25.921	Marker199599	24.021	Marker506721	7.938	Marker588302	26.212	Marker337193	44.047	Marker205627	12.365	Marker275300	20.23	Marker387047	33.376	Marker258246	35.055	Marker652908	24.483	Marker113612	12.968	Marker366722	9.671	Marker409947	34.474	Marker180648	33.818	Marker468670	53.145	Marker422540	39.588
Marker454506	68.443	Marker272742	59.959	Marker403402	34.766	Marker405077	26.53	Marker563898	24.021	Marker56361	8.106	Marker588304	26.212	Marker399242	44.077	Marker205625	12.365	Marker275303	20.23	Marker543498	34.024	Marker258248	35.055	Marker652913	24.776	Marker378360	12.968	Marker292661	9.685	Marker409951	34.639	Marker643688	35.378	Marker187067	53.145	Marker374846	42.209
Marker454510	68.443	Marker681426	60.462	Marker496506	35.667	Marker405115	26.53	Marker563901	24.022	Marker56359	8.106	Marker588301	26.212	Marker7809	44.816	Marker639326	14.169	Marker357902	20.381	Marker589965	34.318	Marker400395	35.384	Marker110313	24.828	Marker523497	12.968	Marker619525	9.846	Marker361703	35.175	Marker643686	35.378	Marker540225	56.565	Marker374847	42.209
Marker454507	68.529	Marker124864	63.764	Marker544144	36.21	Marker282197	27.474	Marker563897	24.022	Marker56362	8.106	Marker588303	26.212	Marker7807	44.816	Marker205624	14.741	Marker275299	20.782	Marker589964	34.318	Marker180007	35.384	Marker652909	24.828	Marker523500	12.968	Marker619526	9.846	Marker93914	35.175	Marker643685	35.378	Marker540226	56.565	Marker440471	43.298
Marker275076	68.911	Marker581662	64.586	Marker544143	36.21	Marker366523	27.474	Marker563899	24.022	Marker56360	8.106	Marker588300	26.212	Marker7812	44.816	Marker205689	14.741	Marker126240	20.908	Marker589963	34.439	Marker177784	36.392	Marker110318	24.828	Marker681110	13.034	Marker258157	9.846	Marker93917	36.108	Marker433418	35.378	Marker239650	60.574	Marker472593	43.392
Marker603911	72.579	Marker504852	65.609	Marker544142	36.21	Marker264195	28.66	Marker124978	25.722	Marker56369	8.106	Marker669701	28.394	Marker588890	44.816	Marker205694	14.741	Marker291344	21.28	Marker362520	34.462	Marker186314	36.392	Marker110312	24.828	Marker113016	13.034	Marker310820	9.846	Marker583673	36.321	Marker175844	35.668	Marker336452	60.574	Marker472596	43.392
Marker479924	72.695	Marker640142	65.609	Marker544140	36.21	Marker264196	28.66	Marker124975	25.722	Marker56371	8.106	Marker344617	28.559	Marker399241	45.016	Marker205690	14.741	Marker278399	21.334	Marker589966	34.462	Marker140349	38.124	Marker110319	24.973	Marker335237	13.034	Marker254298	9.846	Marker583674	36.321	Marker481480	35.668	Marker480000	60.72	Marker472597	43.392
Marker479925	72.695	Marker307630	69.311	Marker487415	36.574	Marker264191	28.914	Marker124974	25.722	Marker306547	8.114	Marker344616	28.559	Marker447953	46.537	Marker257899	16.905	Marker549500	21.334	Marker387049	35.786	Marker228564	39.091	Marker509079	24.973	Marker117239	13.07	Marker619524	9.846	Marker124421	36.778	Marker687780	35.668	Marker593640	60.72	Marker446431	43.725
Marker454508	72.872	Marker307629	69.311	Marker487416	36.574	Marker264187	28.914	Marker124977	25.722	Marker329856	8.517	Marker344621	28.559	Marker606168	46.537	Marker444836	17.951	Marker320961	21.635	Marker640120	35.786	Marker228563	39.091	Marker110307	24.973	Marker117244	13.07	Marker310818	9.846	Marker124420	36.778	Marker481478	35.668	Marker479997	60.72	Marker2034	43.964
Marker603899	72.872	Marker307628	69.378	Marker487412	36.728	Marker264199	28.914	Marker319286	25.881	Marker329855	8.517	Marker344618	28.559	Marker172655	46.938	Marker444840	17.951	Marker596556	21.652	Marker531033	35.786	Marker362921	42.641	Marker652906	24.973	Marker8229	13.213	Marker619527	9.846	Marker43701	36.778	Marker481483	35.668	Marker557266	60.83	Marker282230	46.436
Marker603914	72.872	Marker307626	69.388	Marker496508	36.728	Marker481426	28.914	Marker319281	25.881	Marker329857	8.517	Marker530314	28.98	Marker172654	46.938	Marker260068	20.602	Marker386062	21.734	Marker269958	35.786	Marker362919	42.641	Marker110308	24.973	Marker416571	13.236	Marker310817	9.846	Marker124424	37.068	Marker687783	35.668	Marker557263	60.83	Marker282227	46.436
Marker250380	73.568	Marker558689	73.093	Marker487417	36.728	Marker264186	29.063	Marker319279	25.881	Marker160874	8.569	Marker356775	28.98	Marker172658	46.938	Marker543416	20.602	Marker676402	21.806	Marker269959	35.786	Marker362915	42.641	Marker110315	25.235	Marker416575	13.236	Marker310822	9.846	Marker43704	37.068	Marker351769	36.306	Marker557265	60.83	Marker381156	49.468
Marker250543	73.568	Marker558692	73.093	Marker487418	38.714	Marker264200	31.17	Marker319280	25.881	Marker306545	8.717	Marker356743	29.858	Marker515916	46.938	Marker520886	20.602	Marker676407	21.806	Marker270000	35.786	Marker362910	42.641	Marker509081	26.018	Marker495569	13.236	Marker187712	9.846	Marker124418	37.296	Marker551299	36.306	Marker253520	62.045	Marker381154	49.468
Marker250544	73.568	Marker558691	73.093	Marker487419	38.714	Marker264202	31.17	Marker319278	25.881	Marker306540	8.717	Marker456164	30.652	Marker172656	46.938	Marker193390	21.601	Marker676397	21.806	Marker269992	35.786	Marker362922	42.641	Marker395145	26.018	Marker335248	13.281	Marker140881	9.958	Marker124422	37.296	Marker485091	37.145	Marker113527	62.045	Marker75944	51.659
Marker250381	73.568	Marker375679	74.551	Marker487411	38.714	Marker264197	31.17	Marker272215	25.888	Marker306539	8.717	Marker456166	30.652	Marker606173	47.374	Marker444838	22.04	Marker676398	21.806	Marker387048	35.786	Marker198325	42.812	Marker509078	26.94	Marker111883	13.281	Marker533970	9.958	Marker124423	37.296	Marker485092	37.811	Marker675130	62.946	Marker336035	51.659
Marker63555	74.249	Marker375676	74.551	Marker487431	38.714	Marker264201	31.17	Marker525670	25.888	Marker306548	8.717	Marker456165	30.652	Marker606169	47.374	Marker520887	22.04	Marker676403	21.806	Marker172334	35.786	Marker198321	42.812	Marker510491	26.94	Marker328444	13.281	Marker314038	9.959	Marker43703	38.001	Marker485094	37.811	Marker675135	62.946	Marker440734	51.659
Marker250416	74.339	Marker375674	74.551	Marker487413	38.714	Marker264198	31.17	Marker300477	25.888	Marker306535	8.801	Marker456172	30.652	Marker606172	47.374	Marker543421	25.392	Marker386154	21.863	Marker172348	35.786	Marker270765	44.574	Marker110329	26.94	Marker255018	13.281	Marker314042	9.959	Marker43829	38.001	Marker523873	38.125	Marker474313	62.946	Marker550412	51.675
Marker63561	74.339	Marker218369	74.648	Marker487409	38.714	Marker264194	31.17	Marker300476	25.888	Marker306544	8.801	Marker519129	39.841	Marker399245	47.43	Marker543419	25.392	Marker386163	21.863	Marker598163	36.149	Marker208605	44.574	Marker652912	27.819	Marker328447	13.281	Marker314045	9.959	Marker43682	38.609	Marker175772	38.814	Marker514758	63.846	Marker585823	51.675
Marker479923	74.339	Marker260789	74.648	Marker503869	40.095	Marker481429	31.17	Marker319284	26.346	Marker483786	8.801	Marker519131	39.841	Marker399246	47.43	Marker543420	25.392	Marker386160	21.863	Marker376348	36.149	Marker270763	44.574	Marker509082	27.819	Marker81764	13.281	Marker314041	9.959	Marker124293	38.609	Marker175775	39.793	Marker533202	63.846	Marker585824	51.675
Marker63563	74.339	Marker260793	74.648	Marker503868	40.095	Marker367967	33.586	Marker319283	26.346	Marker575014	8.801	Marker592276	40.123	Marker399283	47.43	Marker543422	25.392	Marker386156	21.863	Marker354652	36.149	Marker140351	45.531	Marker395144	27.851	Marker328448	13.281	Marker35946	10.186	Marker124292	38.609	Marker200488	39.811	Marker129452	65.793	Marker585835	51.675
Marker72758	74.529	Marker260790	74.648	Marker494204	40.269	Marker367963	33.586	Marker479842	28.817	Marker306534	8.875	Marker592278	40.123	Marker399247	47.43	Marker543418	25.392	Marker275298	21.878	Marker172336	36.149	Marker674138	45.666	Marker395147	27.851	Marker72470	13.281	Marker106369	10.186	Marker513764	41.262	Marker200483	39.811	Marker129456	65.793	Marker585831	51.675
Marker290179	77.926	Marker218370	74.648	Marker494202	40.269	Marker502986	33.892	Marker479815	28.817	Marker306546	8.998	Marker592275	40.542	Marker399244	47.797	Marker383265	28.291	Marker493662	21.935	Marker431298	36.558	Marker140350	45.666	Marker499338	30.437	Marker523495	13.548	Marker292658	10.187	Marker513765	41.262	Marker193738	41.517	Marker129458	65.793	Marker585828	52.117
Marker440828	77.926	Marker448458	74.648	Marker494201	40.269	Marker502987	34.157	Marker208861	28.909	Marker686662	8.998	Marker571999	40.542	Marker337194	47.797	Marker383262	28.291	Marker135531	21.977	Marker432657	36.558	Marker345176	46.582	Marker499337	30.437	Marker523499	13.548	Marker66083	10.276	Marker513759	41.898	Marker482039	41.517	Marker129457	65.793	Marker585827	52.117
Marker142369	77.986	Marker643565	75.401	Marker398938	41.999	Marker502990	34.157	Marker596495	28.909	Marker575018	8.998	Marker592279	40.542	Marker337196	47.797	Marker383264	28.291	Marker644307	21.983	Marker502872	36.558	Marker139086	46.582	Marker499345	30.437	Marker378369	13.548	Marker66082	10.276	Marker513760	41.898	Marker597500	46.385	Marker398278	67.37	Marker585834	52.804
Marker142367	77.986	Marker620106	75.401	Marker494205	41.999	Marker502989	34.157	Marker311727	28.909	Marker306536	8.998	Marker571998	40.542	Marker656595	47.86	Marker366005	28.291	Marker676399	22.035	Marker116960	36.558	Marker139084	46.582	Marker499339	30.717	Marker672827	13.548	Marker66081	10.276	Marker513763	41.898	Marker597499	46.385	Marker398281	67.37	Marker585825	52.804
Marker440825	78.192	Marker218371	75.401	Marker398937	44.237	Marker502985	34.157	Marker208850	28.909	Marker285632	9.073	Marker592281	40.542	Marker656601	47.86	Marker484392	28.291	Marker493661	22.035	Marker116790	36.558	Marker378693	49.454	Marker499346	30.717	Marker378361	13.548	Marker66084	10.276	Marker513785	41.898	Marker439530	46.957	Marker621321	68.992	Marker585838	52.804
Marker394040	78.513	Marker448454	75.6	Marker328902	45.396	Marker502991	34.157	Marker479841	29.247	Marker55104	9.073	Marker592277	40.542	Marker656598	47.86	Marker376800	28.291	Marker676408	22.035	Marker598199	36.558	Marker36195	49.454	Marker499330	30.717	Marker523491	13.548	Marker627806	10.291	Marker513761	41.898	Marker643687	46.957	Marker581441	72.911	Marker585833	52.804
Marker394041	78.513	Marker448456	75.6	Marker328898	45.396	Marker502988	34.157	Marker196760	29.247	Marker55229	9.073	Marker519116	43.697	Marker656597	47.86	Marker484394	28.291	Marker467313	22.104	Marker204062	36.558	Marker548595	49.454	Marker499331	30.822	Marker241433	13.548	Marker329623	10.291	Marker513757	41.898	Marker597501	47.424	Marker581438	72.911	Marker372198	54.552
Marker212796	78.892	Marker448455	75.6	Marker328900	45.396	Marker402945	34.268	Marker208848	29.438	Marker294596	9.073	Marker651401	43.831	Marker199515	48.336	Marker383255	28.291	Marker126227	22.11	Marker531029	36.775	Marker193588	50.061	Marker499333	30.822	Marker672830	13.548	Marker434579	10.291	Marker513758	41.898	Marker546701	47.424	Marker387760	72.911	Marker677829	54.552
Marker460598	78.892	Marker448457	75.6	Marker328897	45.396	Marker402946	34.268	Marker208864	29.438	Marker55227	9.073	Marker651394	43.831	Marker199516	48.336	Marker366001	28.387	Marker126238	22.11	Marker598165	36.775	Marker293045	52.136	Marker499329	30.822	Marker523485	13.548	Marker150672	10.295	Marker513784	41.898	Marker319001	47.496	Marker581434	72.911	Marker677830	54.552
Marker212779	78.892	Marker415061	76.285	Marker328903	45.396	Marker320459	36.612	Marker554203	29.438	Marker54897	9.073	Marker373493	44.203	Marker656603	48.838	Marker383266	28.387	Marker661798	22.163	Marker376290	36.775	Marker293044	52.136	Marker499332	30.822	Marker195913	13.61	Marker180912	10.295	Marker218461	45.992	Marker319012	47.496	Marker154137	72.911	Marker372201	54.552
Marker460603	78.892	Marker415060	76.285	Marker127804	47.148	Marker613340	36.612	Marker208863	29.438	Marker54912	9.073	Marker651395	44.203	Marker398553	48.841	Marker366004	28.387	Marker596853	22.21	Marker564304	37.282	Marker293041	52.136	Marker576933	32.997	Marker160644	13.61	Marker150669	10.295	Marker218460	46.726	Marker319003	47.496	Marker681759	74.177	Marker248179	57.156
Marker142371	79.22	Marker571686	78.821	Marker127803	47.148	Marker677742	39.217	Marker208843	29.438	Marker69462	9.073	Marker651396	44.203	Marker319060	49.233	Marker366002	28.387	Marker122578	22.244	Marker564298	37.282	Marker597889	52.345	Marker499347	32.997	Marker195912	13.61	Marker660303	10.295	Marker351333	46.965	Marker319007	47.496	Marker681760	74.177	Marker248181	57.156
Marker460600	79.388	Marker571679	78.821	Marker127800	49.256	Marker320463	39.217	Marker208829	29.438	Marker125288	9.162	Marker373496	44.203	Marker319055	49.233	Marker366003	28.421	Marker201812	22.313	Marker506197	37.282	Marker670588	52.345	Marker499344	32.997	Marker241427	13.821	Marker314032	10.295	Marker351332	46.965	Marker319008	47.496	Marker681758	74.256	Marker472592	60.183
Marker460597	79.388	Marker571687	79.383	Marker127799	49.256	Marker677744	39.908	Marker138847	30.778	Marker125289	9.162	Marker651391	44.203	Marker642521	52.609	Marker514249	28.421	Marker123996	22.313	Marker564295	37.282	Marker597886	52.345	Marker367577	32.997	Marker112983	13.821	Marker106548	10.295	Marker669074	47.694	Marker597506	47.755	Marker304829	75.832	Marker616667	61.262
Marker460601	79.388	Marker571689	79.383	Marker127866	49.256	Marker320462	39.908	Marker138846	30.778	Marker561537	9.292	Marker373485	44.233	Marker642522	52.609	Marker484390	28.421	Marker80396	22.313	Marker310446	38.671	Marker509990	52.345	Marker258919	32.997	Marker111886	13.821	Marker278979	10.361	Marker564515	47.694	Marker433378	49.904	Marker276596	75.832	Marker616668	61.262
Marker371501	79.388	Marker349387	79.644	Marker127798	49.256	Marker677741	39.908	Marker554201	30.787	Marker561528	9.292	Marker82395	48.925	Marker212313	52.609	Marker383252	28.659	Marker238552	22.313	Marker383175	42.413	Marker293040	52.519	Marker517917	32.997	Marker111884	13.821	Marker314033	10.361	Marker156696	48.425	Marker433380	49.904	Marker518863	75.832	Marker446432	64.805
Marker460604	79.388	Marker612176	79.644	Marker127869	49.256	Marker677739	39.908	Marker138845	30.787	Marker270885	9.292	Marker513973	49.771	Marker565273	52.609	Marker383254	28.659	Marker371077	22.313	Marker215326	42.413	Marker217448	52.62	Marker499343	32.997	Marker97510	13.821	Marker180911	10.361	Marker156698	48.425	Marker433382	50.069	Marker276597	76.11	Marker446424	64.805
Marker212795	80.506	Marker612185	79.644	Marker127870	49.256	Marker677740	39.908	Marker533795	30.787	Marker561532	9.292	Marker258755	49.771	Marker365304	52.623	Marker383260	28.659	Marker361929	22.314	Marker215327	42.413	Marker293042	52.62	Marker258925	36.264	Marker8222	13.821	Marker314151	10.361	Marker305832	49.963	Marker433381	50.069	Marker276598	76.11	Marker446430	64.805
Marker663311	81.787	Marker612178	79.644	Marker127871	49.256	Marker677746	39.908	Marker521928	31.141	Marker561534	9.292	Marker325859	58.926	Marker365303	52.623	Marker383251	28.659	Marker494528	22.371	Marker383176	42.413	Marker293038	52.62	Marker258894	36.264	Marker19547	13.821	Marker314044	10.361	Marker305829	49.963	Marker351789	50.261	Marker587982	77.087	Marker472595	65.342
Marker453742	81.787	Marker433080	81.173	Marker127872	49.256	Marker534917	42.226	Marker176261	31.141	Marker483788	9.414	Marker325853	58.926	Marker365295	52.623	Marker383257	28.659	Marker165953	22.518	Marker215384	42.807	Marker293043	52.62	Marker258892	36.264	Marker241435	13.821	Marker106543	10.361	Marker305845	49.963	Marker351776	50.756	Marker311976	77.087	Marker472590	65.52
Marker453779	82.198	Marker433079	81.173	Marker127868	49.256	Marker534918	42.226	Marker521930	31.141	Marker483793	9.414	Marker270687	59.617	Marker212312	52.951	Marker383261	28.882	Marker97257	22.518	Marker215325	42.807	Marker630156	53.987	Marker258891	36.264	Marker4267	13.821	Marker278973	10.361	Marker305831	49.963	Marker351773	51.057	Marker587978	77.087	Marker472591	65.52
Marker453734	82.198	Marker433076	81.173	Marker526932	51.004	Marker309007	42.226	Marker521927	31.141	Marker483792	9.414	Marker237530	59.633	Marker212315	52.951	Marker531397	28.882	Marker556057	22.65	Marker451092	44.783	Marker362913	53.987	Marker540894	36.969	Marker117247	13.904	Marker65801	10.361	Marker305828	49.963	Marker351774	51.057	Marker317063	81.492	Marker198855	65.52
Marker453743	82.198	Marker433077	81.173	Marker634549	51.16	Marker534922	45.415	Marker521926	31.141	Marker483791	9.414	Marker237524	59.633	Marker393021	53.942	Marker484393	28.882	Marker386061	22.65	Marker451093	44.783	Marker630155	53.987	Marker499175	36.969	Marker255023	13.904	Marker213404	10.361	Marker150486	53.686	Marker351778	51.057	Marker58273	88.019	Marker472594	65.52
Marker453739	82.198	Marker469189	81.676	Marker526922	51.16	Marker534925	45.415	Marker415000	33.256	Marker181175	10.855	Marker602594	63.276	Marker231306	53.942	Marker376801	28.882	Marker60357	22.65	Marker623049	44.889	Marker67843	54.037	Marker499173	37.988	Marker117252	13.904	Marker660301	10.426	Marker150488	53.817	Marker485093	51.675	Marker679637	88.019	Marker637677	69.04
Marker553733	85.934	Marker469188	81.676	Marker526923	51.16	Marker534923	45.415	Marker525669	33.256	Marker459311	10.855	Marker602590	63.276	Marker231305	53.942	Marker383256	28.882	Marker275304	23.561	Marker507321	45.281	Marker67819	54.037	Marker499172	38.757	Marker117246	13.904	Marker121980	10.62	Marker577491	54.506	Marker200421	53.274	Marker596461	88.019	Marker637675	69.561
Marker502210	88.945	Marker408336	81.996	Marker634548	51.862	Marker534936	45.415	Marker525668	33.412	Marker181113	10.855	Marker602595	63.276	Marker314532	56.002	Marker484388	28.882	Marker120298	23.849	Marker633637	48.244	Marker31302	54.037	Marker499181	38.855	Marker117238	13.904	Marker76955	10.688	Marker193198	57.143	Marker200423	53.456	Marker679638	88.019	Marker637680	69.561
Marker215012	89.076	Marker433078	81.996	Marker526925	51.862	Marker534933	45.415	Marker272222	33.412	Marker310298	10.855	Marker379270	63.276	Marker684715	56.002	Marker484389	30.465	Marker275295	23.849	Marker393657	48.244	Marker333015	54.714	Marker499174	38.855	Marker177117	13.904	Marker140883	10.688	Marker232321	60.531	Marker370476	53.456	Marker679643	88.019	Marker637673	69.561
Marker463078	89.076	Marker535876	83.995	Marker458629	51.862	Marker534932	45.415	Marker415006	34.13	Marker181160	10.855	Marker432982	66.242	Marker314534	56.002	Marker484391	30.465	Marker201779	23.849	Marker410700	48.244	Marker67820	54.872	Marker540895	38.855	Marker152742	13.908	Marker140900	10.968	Marker291069	60.531	Marker236547	53.48	Marker679641	88.019	Marker642215	69.561
Marker552260	89.076	Marker90695	84.523	Marker526930	52.092	Marker534930	45.415	Marker415003	34.13	Marker658424	12.037	Marker432981	66.242	Marker560627	56.645	Marker523643	32.676	Marker549496	23.849	Marker596011	49.235	Marker67840	54.872	Marker576935	40.537	Marker8226	13.913	Marker140901	10.968	Marker291067	60.531	Marker386281	53.611	Marker679644	88.019	Marker550410	69.65
Marker215011	89.076	Marker90694	84.771	Marker526933	52.092	Marker534928	45.415	Marker415004	34.13	Marker636608	12.037	Marker432980	66.242	Marker560629	56.645	Marker523642	32.676	Marker90129	24.032	Marker596021	49.235	Marker67836	54.872	Marker596571	41.233	Marker8228	13.913	Marker140897	10.968	Marker68296	60.767	Marker680553	53.611	Marker139685	88.019	Marker545452	71.45
Marker406247	89.924	Marker535878	84.771	Marker304916	53.636	Marker534921	45.415	Marker415001	34.13	Marker636615	12.037	Marker432983	66.702	Marker560628	56.645	Marker419183	36.742	Marker596851	24.211	Marker596022	49.235	Marker333071	55.068	Marker499184	41.233	Marker4268	13.923	Marker140902	10.968	Marker68297	60.767	Marker533520	53.611	Marker473276	88.261	Marker545457	71.45
Marker354635	89.924	Marker360774	84.786	Marker304915	53.734	Marker534927	45.415	Marker243655	34.276	Marker658422	12.037	Marker432965	66.702	Marker594065	56.67	Marker384810	36.81	Marker309407	24.211	Marker582538	50.124	Marker333076	55.068	Marker499171	41.233	Marker204603	13.959	Marker556233	11.142	Marker137906	61.998	Marker654479	54.816	Marker455680	88.261	Marker545453	71.45
Marker502367	93.183	Marker360775	84.786	Marker550809	54.136	Marker534937	45.415	Marker243649	34.276	Marker658417	12.037	Marker182979	66.71	Marker236031	56.67	Marker663133	36.834	Marker257780	24.211	Marker582539	50.124	Marker333073	55.128	Marker499183	41.233	Marker19552	13.959	Marker91275	11.197	Marker137900	61.998	Marker432092	55.378	Marker455678	88.261	Marker545455	71.45
Marker502368	93.183	Marker442411	85.282	Marker363847	55.619	Marker613341	45.415	Marker243654	34.543	Marker630987	12.037	Marker182985	66.71	Marker593168	56.67	Marker552215	37.033	Marker388865	24.211	Marker269405	50.124	Marker333072	55.128	Marker499176	41.233	Marker495566	14.017	Marker394298	11.213	Marker137902	62.343	Marker432098	55.378	Marker398279	92.305	Marker677828	71.56
Marker502370	93.183	Marker442409	85.282	Marker363849	55.693	Marker534920	45.415	Marker618308	34.543	Marker636609	12.037	Marker136427	66.71	Marker231307	56.807	Marker488635	37.033	Marker605787	24.211	Marker582540	50.124	Marker333075	55.128	Marker387338	41.478	Marker495568	14.017	Marker278974	11.643	Marker137904	62.343	Marker432091	55.378	Marker398282	92.305	Marker585830	71.56
Marker418556	93.183	Marker442412	85.282	Marker363850	55.693	Marker534929	45.415	Marker243706	34.543	Marker285631	12.092	Marker655027	67.015	Marker236030	56.807	Marker632873	37.229	Marker386153	24.211	Marker112229	51.05	Marker333074	55.128	Marker233725	41.478	Marker117240	14.021	Marker65804	11.676	Marker179919	64.314	Marker432095	55.378	Marker551954	99.583	Marker571517	71.56
Marker474092	95.404	Marker442410	85.282	Marker240598	56.493	Marker402944	45.415	Marker385098	34.543	Marker55232	12.092	Marker655026	67.015	Marker593166	56.807	Marker632871	37.229	Marker170371	24.211	Marker602088	53.789	Marker284768	55.305	Marker387336	41.478	Marker160709	14.079	Marker278976	11.691	Marker179918	64.314	Marker432090	55.378	Marker551958	99.583	Marker545459	71.866
Marker456099	95.505	Marker360777	86.224	Marker240548	56.493	Marker534926	45.415	Marker529709	34.543	Marker69720	12.092	Marker451238	67.015	Marker511924	57.299	Marker632875	37.229	Marker96535	24.211	Marker61669	53.906	Marker284769	55.419	Marker387337	41.478	Marker195907	14.079	Marker35950	11.855	Marker405016	64.824	Marker105162	58.109	Marker551959	99.583	Marker545458	71.866
Marker456098	95.505	Marker408342	86.224	Marker240549	56.493	Marker534924	45.415	Marker468805	34.627	Marker54904	12.092	Marker655025	67.015	Marker231304	57.385	Marker443801	37.371	Marker238594	24.211	Marker61675	53.906	Marker574842	55.426	Marker317929	43.107	Marker160712	14.079	Marker35948	11.855	Marker405015	64.824	Marker105160	58.109	Marker181607	101.362	Marker545456	71.866
Marker677239	99.61	Marker360778	86.224	Marker240545	56.493	Marker440044	46.338	Marker468807	34.627	Marker575017	12.092	Marker688119	67.713	Marker231276	57.385	Marker384813	37.371	Marker152570	24.211	Marker105925	54.096	Marker273614	55.426	Marker596566	43.107	Marker363662	14.117	Marker35949	11.855	Marker676313	64.824	Marker105163	58.109	Marker181609	101.362	Marker545451	71.866
Marker507668	100.38	Marker654488	86.224	Marker285905	56.622	Marker573641	48.075	Marker468811	34.627	Marker69715	12.092	Marker688124	67.713	Marker231277	58.35	Marker648334	39.272	Marker238600	24.211	Marker105923	54.096	Marker187399	55.708	Marker317933	43.107	Marker160706	14.117	Marker434583	11.855	Marker222110	65.128	Marker605094	60.366	Marker241111	101.554	Marker545450	71.866
Marker507666	100.38	Marker179473	87.083	Marker240645	56.622	Marker573638	48.075	Marker159346	34.81	Marker54901	12.092	Marker688121	67.713	Marker231278	58.35	Marker648330	39.272	Marker459083	24.215	Marker564300	54.096	Marker187400	55.708	Marker317928	43.107	Marker117249	14.117	Marker314034	11.862	Marker222112	65.128	Marker605092	60.366	Marker284229	101.554	Marker545454	71.866
Marker205067	100.59	Marker74435	87.083	Marker240644	56.622	Marker479240	48.075	Marker385096	35.067	Marker294598	12.092	Marker688118	67.713	Marker684713	58.35	Marker291980	42.471	Marker97260	24.244	Marker244221	54.096	Marker187402	55.708	Marker317932	43.107	Marker672828	14.131	Marker150676	11.862	Marker267106	65.297	Marker605093	60.366	Marker189860	102.244	Marker248177	73.559
Marker417110	100.59	Marker74434	87.083	Marker622250	56.885	Marker599608	48.075	Marker468812	35.247	Marker159800	12.092	Marker499303	67.797	Marker231279	58.35	Marker492319	43.304	Marker152567	24.244	Marker392864	54.096	Marker187401	55.708	Marker320561	44.133	Marker523493	14.131	Marker314110	11.862	Marker267107	65.297	Marker462357	61.039	Marker189861	102.244	Marker248183	73.559
Marker554394	101.751	Marker561965	89.041	Marker240643	56.885	Marker479239	51.992	Marker468810	35.247	Marker54903	12.092	Marker688117	67.797	Marker488385	61.182	Marker492320	43.304	Marker95060	24.244	Marker244222	54.096	Marker293039	55.956	Marker320559	44.133	Marker523488	14.131	Marker150670	11.862	Marker267108	65.297	Marker511147	61.054	Marker460816	104.019	Marker248176	73.559
Marker554399	101.751	Marker561950	89.041	Marker343972	58.068	Marker479238	51.992	Marker385094	35.247	Marker55226	12.092	Marker688123	67.797	Marker488390	61.182	Marker90806	43.366	Marker165954	24.244	Marker399096	54.096	Marker293048	55.956	Marker320558	44.133	Marker523492	14.131	Marker150674	11.862	Marker267104	65.3	Marker573704	61.088	Marker460820	104.019	Marker248182	73.559
Marker674129	102.458	Marker561954	89.041	Marker343971	58.068	Marker274889	55.676	Marker468809	35.247	Marker69724	12.092	Marker688122	67.797	Marker488387	61.182	Marker488123	43.366	Marker309421	24.244	Marker564297	54.096	Marker273615	56.316	Marker320563	44.133	Marker523498	14.131	Marker150673	11.862	Marker271409	67.654	Marker583616	61.936	Marker460828	104.019	Marker248178	73.559
Marker674133	102.458	Marker561961	89.041	Marker175522	58.068	Marker499758	57.62	Marker691087	36.138	Marker160770	12.092	Marker655024	68.346	Marker684712	61.182	Marker320142	43.366	Marker278719	24.244	Marker564296	54.096	Marker91860	56.406	Marker620816	44.287	Marker523496	14.131	Marker65802	11.862	Marker338726	67.751	Marker583617	61.936	Marker460825	104.019	Marker248180	73.559
Marker370660	105.668	Marker561952	89.041	Marker670603	58.099	Marker271918	57.62	Marker627832	36.631	Marker55225	12.092	Marker631892	69.465	Marker488389	61.182	Marker420584	43.366	Marker257774	24.244	Marker537460	54.323	Marker242430	56.408	Marker320593	44.287	Marker672825	14.131	Marker314035	11.862	Marker372698	67.751	Marker583619	61.936	Marker460821	104.019	Marker669133	73.559
Marker282605	105.668	Marker561948	89.041	Marker343973	58.099	Marker271911	57.62	Marker443224	37.034	Marker69719	12.092	Marker67554	69.465	Marker684711	61.182	Marker420587	43.652	Marker238556	24.244	Marker537459	54.323	Marker242427	56.408	Marker320590	44.287	Marker39119	14.168	Marker65805	11.862	Marker338727	67.751	Marker661806	62.267	Marker460818	104.019	Marker321205	74.797
Marker217741	107.314	Marker561962	89.041	Marker573983	59.552	Marker271916	57.62	Marker686753	37.034	Marker69722	12.092	Marker485726	69.465	Marker488388	61.182	Marker632872	43.677	Marker162449	24.244	Marker549443	54.323	Marker574856	56.846	Marker678517	44.287	Marker363742	14.168	Marker314031	11.862	Marker338722	68.823	Marker661805	62.267	Marker348124	107.582	Marker563294	74.797
Marker344564	107.314	Marker561911	89.041	Marker573985	59.552	Marker274887	58.648	Marker468814	37.088	Marker69716	12.092	Marker249253	69.465	Marker488386	61.182	Marker337995	43.685	Marker350851	24.327	Marker61664	54.706	Marker574841	56.846	Marker320591	44.405	Marker363741	14.168	Marker150675	11.862	Marker338724	68.823	Marker179707	63.09	Marker589823	107.582	Marker563277	74.797
Marker515487	107.314	Marker561909	89.085	Marker573987	59.552	Marker274888	58.648	Marker243574	37.314	Marker4821	12.092	Marker381886	70.172	Marker511932	62.062	Marker90805	44.53	Marker251805	24.327	Marker61659	54.706	Marker181018	56.846	Marker320592	44.405	Marker363746	14.168	Marker314043	11.862	Marker338723	68.823	Marker179701	63.09	Marker349635	108.469	Marker637678	77.969
Marker344569	107.656	Marker561908	89.085	Marker569062	60.571	Marker497191	59.514	Marker159345	37.314	Marker4822	12.092	Marker381880	70.172	Marker511935	62.062	Marker488129	44.53	Marker257776	24.327	Marker61658	54.706	Marker574840	56.846	Marker104978	44.77	Marker363740	14.168	Marker278985	11.862	Marker338719	68.823	Marker660304	64.462	Marker349631	108.469	Marker405571	81.789
Marker344567	107.656	Marker561956	89.085	Marker195697	60.571	Marker660321	59.514	Marker243656	37.314	Marker54900	12.092	Marker381888	70.172	Marker511931	62.062	Marker168302	45.542	Marker257779	24.36	Marker242261	54.77	Marker181019	56.846	Marker320589	45.237	Marker363743	14.168	Marker314037	11.862	Marker338720	68.823	Marker660306	64.462	Marker349634	108.469	Marker405566	81.789
Marker344568	107.656	Marker561955	89.085	Marker360931	63.432	Marker68387	59.679	Marker385097	37.314	Marker54908	12.092	Marker381879	70.172	Marker200135	62.727	Marker527140	45.542	Marker165951	24.36	Marker294161	54.944	Marker181021	56.927	Marker337969	45.237	Marker97512	14.278	Marker150668	11.862	Marker279284	68.823	Marker105161	64.996	Marker349633	108.469	Marker613236	81.938
Marker515488	107.656	Marker561912	89.085	Marker277053	65.545	Marker68381	59.679	Marker532561	37.314	Marker54902	12.092	Marker230150	70.172	Marker10025	62.727	Marker291979	48.215	Marker238593	24.36	Marker294163	54.944	Marker56869	57.23	Marker337970	45.237	Marker97511	14.278	Marker314039	11.936	Marker549722	70.223	Marker462361	64.996	Marker642712	113.649	Marker613241	81.938
Marker624487	107.844	Marker561910	89.085	Marker277049	65.545	Marker68388	59.679	Marker334851	37.314	Marker69721	12.092	Marker381891	70.172	Marker256472	63.807	Marker291987	48.215	Marker90240	24.393	Marker74873	54.944	Marker56870	57.23	Marker337964	45.237	Marker19559	14.295	Marker65902	12.038	Marker540878	74.569	Marker567473	64.996	Marker642709	113.649	Marker613238	81.938
Marker344526	107.963	Marker561959	89.178	Marker431698	65.545	Marker68380	60.286	Marker243575	37.314	Marker95550	12.092	Marker388171	70.184	Marker431577	63.807	Marker488126	48.215	Marker605782	24.393	Marker294113	55	Marker56872	57.23	Marker337963	45.237	Marker113029	14.295	Marker65901	12.038	Marker477934	74.569	Marker605091	66.797	Marker346910	114.775	Marker613239	81.938
Marker398800	108.769	Marker561953	89.178	Marker435025	66.201	Marker68382	60.286	Marker439416	38.04	Marker426815	12.472	Marker314422	70.184	Marker5769	64.948	Marker291983	48.215	Marker440437	24.393	Marker294114	55	Marker56871	57.23	Marker620801	45.326	Marker241426	14.295	Marker278983	12.143	Marker587923	75.268	Marker195371	66.986	Marker346907	114.775	Marker613237	81.938
Marker398799	108.769	Marker464594	89.178	Marker573984	66.201	Marker497188	61.149	Marker605756	38.302	Marker236815	12.472	Marker314425	70.184	Marker5767	64.948	Marker249252	48.319	Marker166007	24.393	Marker630220	55.213	Marker56867	57.23	Marker320562	45.582	Marker241437	14.295	Marker35956	12.346	Marker452277	75.58	Marker195369	66.986	Marker49388	115.361	Marker20352	82.071
Marker515491	108.8	Marker360776	89.461	Marker369854	69.664	Marker497190	61.149	Marker605755	38.302	Marker216784	12.472	Marker228800	70.184	Marker5768	64.948	Marker249255	48.319	Marker152513	24.393	Marker630229	55.213	Marker56868	57.23	Marker678515	45.582	Marker4524	14.295	Marker35957	12.515	Marker452274	75.58	Marker195370	66.986	Marker92551	115.5	Marker20353	82.071
Marker515485	108.8	Marker612190	89.461	Marker633073	69.664	Marker497193	61.149	Marker505058	38.801	Marker236816	12.472	Marker523991	70.917	Marker299362	65.087	Marker291981	48.599	Marker153970	24.393	Marker630228	55.213	Marker273616	57.482	Marker104983	45.582	Marker495565	14.295	Marker35955	12.515	Marker525581	75.58	Marker195368	67.594	Marker92526	115.5	Marker563295	82.262
Marker515490	108.8	Marker375680	89.461	Marker633075	69.664	Marker497187	61.149	Marker505057	38.801	Marker329854	12.528	Marker523979	70.917	Marker299359	65.087	Marker488150	48.599	Marker97256	24.393	Marker281887	55.331	Marker284770	57.482	Marker104987	46.34	Marker663315	14.295	Marker9697	12.515	Marker620709	79.099	Marker410293	67.594	Marker122253	116.407	Marker563296	82.262
Marker516635	109.479	Marker612177	89.461	Marker633078	69.664	Marker497189	61.149	Marker425395	41.517	Marker448471	12.528	Marker182971	70.917	Marker299353	65.087	Marker291984	48.599	Marker693232	24.393	Marker281889	55.331	Marker91991	57.537	Marker104996	46.34	Marker573472	14.295	Marker278980	12.632	Marker358719	79.099	Marker195372	67.594	Marker122255	116.407	Marker642210	82.36
Marker484087	110.035	Marker181895	89.765	Marker369853	69.664	Marker497192	61.149	Marker243091	41.517	Marker260598	12.954	Marker182983	70.917	Marker299358	65.133	Marker337994	52.704	Marker596854	24.393	Marker281886	55.331	Marker91957	57.578	Marker104994	46.34	Marker152739	14.295	Marker278984	12.632	Marker367106	79.099	Marker583618	69.626	Marker122333	116.407	Marker642212	82.36
Marker315130	111.66	Marker181893	89.765	Marker633077	69.664	Marker358489	62.694	Marker425393	41.517	Marker55379	13.053	Marker182976	70.917	Marker452990	65.164	Marker420552	52.704	Marker386152	24.393	Marker56649	55.469	Marker242480	57.578	Marker320557	46.36	Marker19557	14.319	Marker278987	12.632	Marker513762	79.099	Marker583615	69.626	Marker122263	116.407	Marker613242	82.36
Marker315121	111.66	Marker181894	89.795	Marker633074	69.664	Marker358476	62.694	Marker366243	42.446	Marker55381	13.053	Marker523985	70.917	Marker452999	65.164	Marker168303	52.704	Marker386059	24.393	Marker56647	55.469	Marker91863	57.578	Marker104995	46.36	Marker204606	14.319	Marker278981	12.632	Marker351331	79.099	Marker573703	69.626	Marker122336	116.407	Marker303607	82.488
Marker77877	112.022	Marker181900	89.795	Marker633080	69.664	Marker236727	62.694	Marker366245	42.446	Marker473819	13.053	Marker182998	70.917	Marker452996	65.164	Marker285279	55.288	Marker596855	24.422	Marker347432	55.596	Marker242479	57.578	Marker366359	46.36	Marker4533	14.319	Marker278977	12.632	Marker291071	80.216	Marker550585	73.331	Marker122164	116.407	Marker303604	82.488
Marker660131	113.411	Marker584391	90.114	Marker566952	69.934	Marker358486	62.694	Marker505394	42.446	Marker55382	13.053	Marker182977	70.917	Marker9146	65.275	Marker285276	55.288	Marker37568	24.422	Marker294164	55.596	Marker419630	57.578	Marker366353	46.36	Marker229915	14.319	Marker278982	12.632	Marker156823	83.072	Marker550586	73.331	Marker122166	116.407	Marker563276	82.872
Marker368209	114.481	Marker375208	90.114	Marker566955	69.934	Marker358485	62.694	Marker355062	42.902	Marker476566	13.453	Marker237088	71.112	Marker5775	65.275	Marker572934	60.293	Marker642702	24.607	Marker119557	55.596	Marker91997	57.621	Marker104981	46.474	Marker4532	14.319	Marker556232	13.302	Marker390821	83.955	Marker550587	73.331	Marker122262	116.407	Marker563273	82.937
Marker506772	114.481	Marker360783	90.114	Marker297346	70.976	Marker358484	62.694	Marker355061	42.902	Marker476569	13.556	Marker591857	71.112	Marker59667	65.591	Marker572937	60.293	Marker642699	24.607	Marker477760	55.596	Marker56881	57.677	Marker104990	46.474	Marker521807	14.319	Marker556231	13.302	Marker390822	83.955	Marker604846	73.336	Marker122332	116.407	Marker563272	82.937
Marker506774	114.481	Marker128972	90.117	Marker297347	70.976	Marker358434	62.694	Marker220303	43.066	Marker476567	13.556	Marker225473	71.112	Marker137303	65.591	Marker572931	60.757	Marker642693	24.607	Marker322297	55.596	Marker56879	57.814	Marker678516	46.474	Marker204601	14.319	Marker35905	13.302	Marker232199	83.955	Marker398401	73.523	Marker122261	116.407	Marker637670	82.986
Marker261820	114.541	Marker128983	90.193	Marker297345	70.976	Marker575726	62.694	Marker220304	43.066	Marker476568	13.556	Marker242833	71.112	Marker13443	65.591	Marker572935	60.757	Marker642694	24.607	Marker281892	55.596	Marker91869	57.921	Marker104993	46.474	Marker111885	14.319	Marker394300	13.406	Marker390823	84.014	Marker604857	73.523	Marker122257	116.407	Marker324885	82.986
Marker302037	114.72	Marker128971	90.193	Marker297420	71.546	Marker358433	62.694	Marker300088	43.066	Marker577186	16.328	Marker265656	71.112	Marker431914	65.591	Marker437790	60.784	Marker642692	24.607	Marker347522	55.596	Marker268651	58.091	Marker104989	46.474	Marker495567	14.319	Marker29201	13.406	Marker361247	84.014	Marker452865	73.523	Marker96947	117.512	Marker563274	82.986
Marker261819	114.72	Marker77637	90.193	Marker341354	75.049	Marker84442	65.292	Marker220306	43.066	Marker521489	16.328	Marker357709	71.558	Marker31678	65.597	Marker437791	60.784	Marker80339	24.679	Marker153194	55.621	Marker268652	58.091	Marker104977	46.474	Marker160642	14.395	Marker627803	13.406	Marker310018	84.35	Marker598156	74.32	Marker96951	117.512	Marker563275	82.986
Marker302038	114.72	Marker584395	90.193	Marker341353	75.049	Marker84439	65.292	Marker484264	43.917	Marker694763	16.328	Marker357708	71.558	Marker244513	65.691	Marker191112	61.325	Marker570605	24.679	Marker108722	55.628	Marker91950	58.107	Marker104986	46.991	Marker160705	14.395	Marker298613	13.562	Marker390817	84.35	Marker604843	74.32	Marker580345	117.97	Marker324889	82.986
Marker302039	114.72	Marker581720	90.193	Marker341352	75.049	Marker84441	65.292	Marker484265	43.917	Marker306541	16.399	Marker357703	71.558	Marker299368	65.719	Marker464738	63.389	Marker570604	24.679	Marker108713	55.628	Marker91994	58.11	Marker104979	46.991	Marker117237	14.395	Marker434575	13.562	Marker310049	84.611	Marker661808	74.32	Marker580351	117.97	Marker637679	82.986
Marker603897	117.275	Marker581723	90.193	Marker514605	75.069	Marker84440	65.292	Marker484269	43.917	Marker491585	18.725	Marker357712	71.939	Marker299354	65.719	Marker464736	63.389	Marker570602	24.679	Marker592238	55.649	Marker91996	58.11	Marker576734	46.991	Marker160716	14.494	Marker394285	13.562	Marker310053	84.611	Marker604844	74.32	Marker580349	117.97	Marker637671	82.986
Marker418671	117.276	Marker664967	90.193	Marker341351	75.069	Marker563051	65.42	Marker203126	44.018	Marker491591	18.725	Marker357707	71.939	Marker299348	65.719	Marker464747	63.389	Marker60353	24.679	Marker415526	55.709	Marker56905	58.21	Marker104980	46.991	Marker117242	14.494	Marker65914	13.562	Marker609620	85.434	Marker398402	74.32	Marker580347	118.279	Marker233620	84.449
Marker418666	117.276	Marker330507	90.193	Marker297422	75.597	Marker519657	65.42	Marker87099	44.018	Marker296619	19.239	Marker357711	71.939	Marker299351	65.719	Marker464743	63.389	Marker254559	24.871	Marker162903	55.76	Marker56913	58.21	Marker104988	46.991	Marker229926	14.494	Marker640016	13.562	Marker587663	85.434	Marker615000	74.32	Marker580348	118.279	Marker233618	84.449
Marker418668	117.276	Marker664971	90.193	Marker233519	76.442	Marker596629	65.42	Marker378057	44.018	Marker491589	19.722	Marker357705	71.939	Marker299367	65.719	Marker464742	63.389	Marker238701	24.871	Marker162901	55.76	Marker56906	58.21	Marker233726	47.812	Marker4518	14.546	Marker640027	13.562	Marker310058	85.697	Marker577799	74.761	Marker420446	118.279	Marker357770	85.06
Marker418669	117.276	Marker630728	90.239	Marker233516	76.442	Marker261288	65.42	Marker648702	44.018	Marker491583	19.722	Marker44128	71.977	Marker299356	65.719	Marker464739	63.389	Marker309405	25.048	Marker162902	55.76	Marker56911	58.21	Marker233724	47.812	Marker639256	14.554	Marker627805	13.562	Marker310061	85.784	Marker577801	74.761	Marker544041	118.279	Marker197842	85.06
Marker418665	117.276	Marker630727	90.239	Marker233512	76.442	Marker269355	65.433	Marker500697	44.018	Marker491385	20.736	Marker267310	71.977	Marker244514	65.751	Marker464737	63.389	Marker301526	25.048	Marker227415	55.772	Marker56904	58.21	Marker659354	47.812	Marker152740	14.592	Marker434580	13.562	Marker310059	85.784	Marker577800	74.761	Marker679636	118.463	Marker197845	85.06
Marker290181	118.652	Marker630726	90.239	Marker233518	76.442	Marker269357	65.433	Marker620552	44.018	Marker361299	20.773	Marker521923	71.977	Marker490501	65.751	Marker464745	63.389	Marker651125	25.147	Marker227418	55.772	Marker419675	58.352	Marker659355	47.812	Marker204662	15.052	Marker434574	13.562	Marker310063	85.784	Marker577798	74.761	Marker501506	118.463	Marker442918	86.76
Marker383080	118.652	Marker664966	90.349	Marker233511	76.442	Marker326330	65.853	Marker244182	44.07	Marker557559	20.773	Marker26592	71.977	Marker212086	65.782	Marker515706	63.389	Marker684677	25.147	Marker551591	55.772	Marker284771	58.352	Marker233727	47.812	Marker204661	15.052	Marker66085	14.378	Marker315306	86.345	Marker271361	74.953	Marker139691	119.041	Marker233617	86.925
Marker383083	118.652	Marker664970	90.349	Marker369855	76.696	Marker220104	65.853	Marker244183	44.07	Marker334722	21.967	Marker381881	71.977	Marker272909	65.782	Marker464741	63.389	Marker294289	25.343	Marker228927	55.79	Marker92003	58.352	Marker337965	47.866	Marker363747	15.344	Marker121983	14.378	Marker529760	86.911	Marker577802	74.953	Marker679645	119.041	Marker649296	86.925
Marker383077	118.652	Marker664978	90.582	Marker625507	76.805	Marker269353	68.055	Marker452542	44.07	Marker334721	21.967	Marker405335	71.987	Marker137307	65.782	Marker100691	63.67	Marker615208	25.343	Marker322294	55.79	Marker91866	58.352	Marker337966	47.866	Marker229922	15.344	Marker258338	14.378	Marker529753	86.911	Marker231967	74.953	Marker679642	119.041	Marker352592	87.387
Marker383082	118.652	Marker664979	90.582	Marker625502	76.825	Marker269358	68.055	Marker466354	44.258	Marker334725	21.967	Marker405334	71.987	Marker137257	65.782	Marker100689	63.67	Marker642697	25.343	Marker546533	55.834	Marker242481	58.352	Marker544429	47.866	Marker229925	15.344	Marker278978	14.378	Marker529752	86.911	Marker305389	74.953	Marker544037	120.759	Marker321207	88.022
Marker383079	118.652	Marker128969	90.582	Marker471696	76.825	Marker269354	68.055	Marker500692	44.286	Marker145629	22.178	Marker405338	71.987	Marker137304	65.782	Marker208782	63.67	Marker475038	25.367	Marker546532	55.834	Marker92061	58.357	Marker337962	47.866	Marker229916	15.344	Marker188538	14.378	Marker529754	86.911	Marker305388	75.943	Marker544040	120.759	Marker294625	88.022
Marker255321	118.734	Marker662596	90.582	Marker625515	76.825	Marker392110	70.501	Marker499982	44.436	Marker237464	22.178	Marker405341	71.987	Marker233898	65.782	Marker100690	63.67	Marker374202	25.388	Marker546530	55.834	Marker410426	58.357	Marker337967	47.866	Marker229919	15.344	Marker288431	14.378	Marker315307	87.026	Marker231947	75.943	Marker544038	120.759	Marker370698	88.052
Marker255319	118.734	Marker375675	90.761	Marker471694	77.279	Marker283695	70.501	Marker565234	44.436	Marker145628	22.178	Marker405336	71.987	Marker212236	65.782	Marker349769	65.218	Marker635974	25.391	Marker546531	55.834	Marker551434	58.639	Marker544431	47.866	Marker229918	15.344	Marker65806	14.378	Marker529758	87.234	Marker571439	75.943	Marker544042	120.759	Marker370702	88.052
Marker255320	118.734	Marker375677	90.761	Marker471693	77.333	Marker667209	70.501	Marker452525	44.436	Marker145637	22.178	Marker405339	71.987	Marker453000	65.782	Marker349765	65.218	Marker635971	25.391	Marker602085	55.844	Marker91998	58.792	Marker251718	48.157	Marker229917	15.344	Marker365298	16.134	Marker529756	87.234	Marker232015	75.943	Marker58269	121.472	Marker370705	88.052
Marker255322	118.734	Marker612183	90.907	Marker471692	77.333	Marker584763	70.501	Marker565228	44.436	Marker145634	22.178	Marker388066	72.357	Marker272934	65.782	Marker285278	65.319	Marker635975	25.391	Marker551588	55.844	Marker91954	58.792	Marker251720	48.157	Marker200169	15.572	Marker11390	16.134	Marker291070	88.719	Marker378468	76.378	Marker58274	121.472	Marker197841	88.282
Marker383081	118.758	Marker612181	90.907	Marker625511	77.341	Marker205537	76.73	Marker281085	44.436	Marker145633	22.178	Marker267308	72.357	Marker489262	65.782	Marker285277	65.319	Marker122545	26.067	Marker551589	55.844	Marker92002	58.792	Marker348588	48.157	Marker200168	15.572	Marker11674	16.417	Marker291068	88.719	Marker378465	76.378	Marker58275	123.131	Marker357773	88.282
Marker286693	118.758	Marker612179	90.907	Marker297421	77.377	Marker205538	76.73	Marker169461	44.436	Marker145630	22.178	Marker267309	72.357	Marker462453	65.782	Marker285275	66.595	Marker294282	26.067	Marker37855	56.084	Marker91999	58.792	Marker348592	48.157	Marker363744	15.578	Marker11673	16.417	Marker291066	88.938	Marker378466	76.378	Marker58272	123.131	Marker357769	88.357
Marker546411	118.758	Marker128966	91.289	Marker492447	77.377	Marker205532	76.73	Marker500698	44.436	Marker237459	22.178	Marker112542	73.004	Marker59662	65.782	Marker285200	66.595	Marker367289	26.755	Marker228924	56.143	Marker91992	58.792	Marker104997	48.176	Marker160643	15.578	Marker640022	16.906	Marker137905	89.104	Marker378427	76.67	Marker58271	123.131	Marker303605	88.546
Marker654866	118.758	Marker128981	91.289	Marker233510	78.567	Marker667207	76.73	Marker244169	44.436	Marker145635	22.178	Marker112540	73.004	Marker331789	65.782	Marker285201	66.595	Marker642701	26.755	Marker228984	56.143	Marker91952	58.908	Marker104991	48.334	Marker160717	15.578	Marker640018	16.906	Marker137908	91.801	Marker378425	76.67	Marker173220	124.283	Marker294620	88.546
Marker691396	119.802	Marker612187	91.304	Marker233514	78.567	Marker56794	77.811	Marker500691	44.436	Marker237461	22.178	Marker112539	73.004	Marker13488	65.782	Marker457680	66.938	Marker642695	26.755	Marker61661	56.202	Marker242398	58.908	Marker348591	48.508	Marker117241	15.603	Marker455853	17.416	Marker137903	91.801	Marker378429	76.763	Marker599738	124.283	Marker258443	88.546
Marker691402	120.138	Marker584394	91.304	Marker492444	78.567	Marker56793	77.811	Marker540649	44.436	Marker54948	22.47	Marker112543	73.004	Marker13446	65.782	Marker285202	66.938	Marker294274	26.956	Marker597962	56.212	Marker419671	60.127	Marker348585	48.508	Marker117245	15.603	Marker15083	18.142	Marker616680	92.406	Marker378426	76.763	Marker173352	125.105	Marker321206	88.546
Marker691399	120.138	Marker278574	91.317	Marker233515	78.567	Marker56795	77.811	Marker633586	44.547	Marker30026	22.47	Marker112531	73.004	Marker9039	65.782	Marker285203	66.938	Marker294284	26.956	Marker37850	56.338	Marker419673	60.127	Marker251670	48.508	Marker363739	15.603	Marker15077	18.142	Marker518851	92.406	Marker378464	76.777	Marker173283	125.105	Marker559409	88.546
Marker691401	120.138	Marker278571	91.317	Marker233517	78.567	Marker56796	77.811	Marker31338	44.547	Marker4738	22.94	Marker44108	73.008	Marker244529	65.786	Marker399218	67.832	Marker294278	26.956	Marker227687	56.338	Marker419674	60.342	Marker104992	49.205	Marker160704	15.603	Marker455854	19.809	Marker616681	92.406	Marker378467	76.777	Marker173353	125.105	Marker294686	88.546
Marker691397	120.138	Marker612180	91.489	Marker274178	79.967	Marker56792	77.811	Marker247127	44.547	Marker4739	22.94	Marker492650	73.106	Marker244536	65.786	Marker399216	67.832	Marker294280	26.956	Marker227688	56.338	Marker579266	60.342	Marker104982	49.205	Marker377449	15.603	Marker455849	19.809	Marker616682	92.406	Marker378469	77.205	Marker551960	125.289	Marker370699	88.546
Marker292287	120.264	Marker408338	91.489	Marker625510	80.509	Marker680335	77.873	Marker565226	44.565	Marker4740	22.94	Marker492649	73.106	Marker147062	65.944	Marker609213	67.832	Marker377292	26.956	Marker597957	56.342	Marker419670	60.342	Marker251719	50.085	Marker117251	15.603	Marker581780	19.809	Marker279281	96.808	Marker35908	77.266	Marker529203	125.289	Marker294624	88.546
Marker446010	120.264	Marker612182	91.489	Marker625508	80.653	Marker161168	77.873	Marker452543	44.565	Marker237463	23.083	Marker390157	73.18	Marker299363	66.022	Marker609215	67.832	Marker294320	26.956	Marker518155	56.342	Marker268581	60.808	Marker348586	50.669	Marker229924	15.786	Marker455852	19.809	Marker279282	96.808	Marker35902	77.266	Marker589824	128.768	Marker370700	88.546
Marker546413	120.71	Marker612188	91.489	Marker625506	80.653	Marker153041	78.118	Marker169457	44.565	Marker499296	23.332	Marker44129	73.18	Marker299355	66.022	Marker609214	67.832	Marker294277	26.956	Marker684433	56.437	Marker268580	61.081	Marker348593	50.669	Marker229921	15.786	Marker455850	19.809	Marker372690	96.808	Marker35912	77.266	Marker589822	128.768	Marker124529	88.571
Marker384802	120.71	Marker612184	91.489	Marker625513	81.404	Marker566497	78.118	Marker500696	44.565	Marker69377	23.408	Marker44132	73.18	Marker299349	66.022	Marker320035	67.832	Marker316181	26.956	Marker684434	56.437	Marker254206	61.081	Marker348584	50.669	Marker229923	15.786	Marker455848	19.809	Marker279279	96.808	Marker35907	77.266	Marker518137	128.768	Marker248014	88.855
Marker383073	120.71	Marker612186	91.489	Marker471691	81.404	Marker153038	78.118	Marker494742	44.565	Marker4725	23.408	Marker390159	73.18	Marker299364	66.022	Marker320037	67.832	Marker549591	26.956	Marker69246	56.437	Marker254205	61.081	Marker278765	52.58	Marker160714	15.849	Marker133050	22.706	Marker279280	96.808	Marker35903	77.266	Marker92550	132.263	Marker248015	88.855
Marker383074	120.71	Marker612189	91.489	Marker625509	81.404	Marker519658	78.118	Marker169459	44.565	Marker54913	23.408	Marker457276	73.182	Marker299352	66.022	Marker352463	67.832	Marker294322	27.207	Marker458543	56.465	Marker254202	61.877	Marker410194	52.58	Marker117243	15.849	Marker274078	22.909	Marker279286	96.808	Marker35911	77.266	Marker346906	132.263	Marker248017	88.855
Marker384799	120.71	Marker370169	91.497	Marker625514	81.404	Marker153039	78.118	Marker452533	44.565	Marker55380	23.408	Marker457277	73.447	Marker299350	66.022	Marker609219	67.851	Marker294318	27.207	Marker26370	56.465	Marker31867	63.298	Marker124865	52.58	Marker160649	15.915	Marker274080	22.909	Marker245650	100.046	Marker140220	77.842	Marker92525	132.324	Marker258442	88.855
Marker286694	120.753	Marker237587	91.497	Marker625505	81.404	Marker519655	78.118	Marker169455	44.565	Marker160769	23.408	Marker457278	73.447	Marker299361	66.022	Marker609217	67.851	Marker294317	27.207	Marker75036	56.465	Marker31870	63.298	Marker359774	53.003	Marker204602	15.915	Marker219620	22.986	Marker245649	100.046	Marker194781	78.31	Marker49386	132.324	Marker416562	88.956
Marker418555	121.036	Marker16093	91.497	Marker625512	81.404	Marker358488	78.118	Marker169464	44.565	Marker21324	23.408	Marker381885	73.581	Marker462450	66.066	Marker609212	67.989	Marker549595	27.376	Marker105012	56.465	Marker31869	63.298	Marker251669	53.003	Marker19554	16.146	Marker378575	22.986	Marker245641	100.046	Marker378463	78.31	Marker92528	132.324	Marker416559	88.956
Marker603898	121.036	Marker247186	91.497	Marker625517	81.404	Marker680339	78.554	Marker42753	45.117	Marker54909	23.738	Marker381889	73.581	Marker462449	66.066	Marker397946	67.99	Marker294276	27.376	Marker386960	56.555	Marker31871	63.298	Marker124868	53.498	Marker152754	16.146	Marker378573	22.986	Marker245647	100.046	Marker378428	79.61	Marker122339	132.545	Marker416557	88.956
Marker418552	121.036	Marker227091	91.497	Marker625504	81.404	Marker680337	78.554	Marker244179	45.117	Marker503528	23.961	Marker381890	73.581	Marker13494	66.087	Marker609211	68.039	Marker549592	27.376	Marker267041	56.555	Marker40893	63.815	Marker316935	53.601	Marker521803	16.146	Marker378581	22.986	Marker245640	100.046	Marker573408	82.144	Marker122341	132.545	Marker162312	88.981
Marker603896	121.036	Marker227092	91.497	Marker625503	81.404	Marker261285	79.023	Marker452531	45.335	Marker225644	23.961	Marker187874	73.618	Marker137260	66.087	Marker320030	68.039	Marker365699	27.376	Marker267032	56.555	Marker40894	63.815	Marker316893	53.601	Marker639258	16.146	Marker378576	22.986	Marker245651	100.046	Marker573401	82.144	Marker122337	132.545	Marker162309	88.981
Marker546415	121.054	Marker227090	91.497	Marker388344	82.205	Marker261289	79.023	Marker452529	45.335	Marker225639	23.961	Marker187878	73.618	Marker13271	66.087	Marker609221	68.039	Marker122577	27.942	Marker386969	56.653	Marker64722	64.035	Marker316892	53.601	Marker229931	16.18	Marker133053	23.924	Marker559149	100.644	Marker573409	82.144	Marker122334	132.545	Marker162310	88.981
Marker546412	121.176	Marker581725	91.497	Marker388348	82.205	Marker85770	79.629	Marker426728	45.335	Marker677433	23.961	Marker187877	73.618	Marker489257	66.087	Marker609216	68.039	Marker549594	27.942	Marker347434	56.653	Marker473078	64.035	Marker410201	53.601	Marker229932	16.18	Marker412059	23.924	Marker60994	100.644	Marker573410	82.144	Marker122335	132.545	Marker630782	89.022
Marker290182	121.176	Marker392543	91.619	Marker506758	82.209	Marker532379	79.629	Marker244181	45.335	Marker677432	23.961	Marker225475	73.618	Marker137308	66.087	Marker609222	68.039	Marker615207	28.364	Marker184417	56.653	Marker64735	64.035	Marker176797	53.601	Marker229935	16.18	Marker652431	25.428	Marker392789	100.644	Marker446611	84.258	Marker122342	132.545	Marker332014	89.022
Marker383072	121.176	Marker629899	91.619	Marker506759	82.209	Marker629927	79.629	Marker547778	45.47	Marker18232	24.481	Marker187873	73.618	Marker452994	66.119	Marker464748	69.524	Marker615202	28.364	Marker242258	56.653	Marker64724	64.035	Marker410202	53.601	Marker316481	16.273	Marker652435	25.428	Marker245671	100.824	Marker343734	84.258	Marker122340	132.545	Marker49712	89.468
Marker383076	121.176	Marker629900	91.619	Marker274176	83.091	Marker45470	80.372	Marker565233	45.47	Marker18230	24.481	Marker381882	74.297	Marker27087	66.181	Marker572932	69.524	Marker615203	28.364	Marker242259	56.653	Marker260214	64.035	Marker676070	53.601	Marker241429	16.273	Marker652428	25.446	Marker245642	100.824	Marker636031	84.307	Marker122329	132.545	Marker504210	89.498
Marker383078	121.176	Marker360779	92.03	Marker274177	83.091	Marker45477	80.372	Marker452538	45.47	Marker18231	24.481	Marker388183	74.297	Marker27078	66.181	Marker572933	69.524	Marker615200	28.364	Marker347431	56.653	Marker64727	64.035	Marker316934	53.601	Marker639257	16.273	Marker274079	25.8	Marker245667	100.824	Marker636033	84.307	Marker599746	135.017	Marker276563	89.498
Marker188777	122.567	Marker660844	92.225	Marker625516	83.091	Marker85774	80.54	Marker239689	45.47	Marker54952	24.678	Marker225477	74.368	Marker299365	66.568	Marker397967	69.82	Marker615206	28.364	Marker69209	56.744	Marker59719	64.035	Marker316891	53.601	Marker316480	16.273	Marker274104	25.8	Marker245620	100.824	Marker636032	84.307	Marker599747	135.017	Marker504209	89.498
Marker453776	123.11	Marker203398	92.225	Marker355736	84.689	Marker85772	80.54	Marker203050	45.47	Marker334724	24.678	Marker523988	74.467	Marker233833	66.846	Marker319462	69.82	Marker439287	30.132	Marker415528	56.744	Marker64730	64.08	Marker410204	53.601	Marker584709	16.273	Marker633811	25.8	Marker245621	100.824	Marker603731	85.133	Marker599745	135.054	Marker416564	89.498
Marker453778	123.11	Marker487217	92.225	Marker355735	84.689	Marker85771	80.54	Marker499984	45.47	Marker21322	24.678	Marker523977	74.467	Marker588673	66.846	Marker319459	69.82	Marker439284	30.132	Marker458545	56.744	Marker64726	64.18	Marker676067	53.601	Marker331273	16.273	Marker495412	27.856	Marker245672	100.824	Marker10560	85.133	Marker599744	135.08	Marker71175	89.655
Marker188776	123.251	Marker131100	92.225	Marker503317	85.466	Marker85780	81.014	Marker352108	45.47	Marker503539	24.796	Marker237086	75.063	Marker357645	66.846	Marker319458	69.82	Marker439281	30.132	Marker119556	56.744	Marker473079	64.18	Marker676069	55.383	Marker177115	16.273	Marker578861	29.689	Marker245674	100.824	Marker10561	85.133	Marker599743	135.08	Marker136849	89.655
Marker453741	123.636	Marker361841	92.225	Marker503316	85.466	Marker213692	81.436	Marker499161	45.47	Marker105745	24.974	Marker223798	75.063	Marker57247	66.846	Marker319460	69.82	Marker439288	30.132	Marker108721	56.744	Marker324446	64.412	Marker245301	55.383	Marker204605	16.303	Marker516591	31.298	Marker245677	100.824	Marker229270	85.133	Marker122328	135.245	Marker504205	89.655
Marker164829	129.204	Marker340372	92.225	Marker503318	85.466	Marker213690	81.436	Marker500695	45.523	Marker45765	25.017	Marker237075	75.087	Marker687878	66.849	Marker572936	69.839	Marker439283	30.132	Marker69244	56.744	Marker194989	64.412	Marker676066	55.383	Marker204609	16.303	Marker578866	31.298	Marker245692	100.824	Marker603732	85.133	Marker173273	136.249	Marker630781	89.655
Marker164830	129.204	Marker247250	92.225	Marker503319	85.466	Marker213700	81.436	Marker87090	46.095	Marker45889	25.135	Marker223799	75.087	Marker462447	66.849	Marker464740	69.839	Marker439280	30.898	Marker386972	56.752	Marker55637	64.412	Marker410205	55.383	Marker241431	16.309	Marker578869	31.298	Marker567054	102.138	Marker229266	85.133	Marker173274	136.249	Marker661237	89.655
Marker164827	129.204	Marker680308	92.225	Marker485069	88.185	Marker213702	81.436	Marker481699	46.095	Marker45887	25.135	Marker237078	75.087	Marker462448	66.849	Marker572938	69.839	Marker439317	31.92	Marker386968	56.752	Marker240514	64.412	Marker453317	55.582	Marker241434	16.309	Marker431299	31.298	Marker123429	102.989	Marker228383	85.239	Marker173279	136.249	Marker630785	89.75
Marker440296	130.4	Marker454530	92.225	Marker439903	88.185	Marker681362	81.465	Marker87094	46.095	Marker155113	25.135	Marker206009	75.224	Marker462454	66.849	Marker515707	69.839	Marker439314	31.92	Marker386975	56.752	Marker137460	64.438	Marker319413	55.582	Marker681111	16.309	Marker578857	31.298	Marker123421	102.989	Marker16896	85.239	Marker121519	136.546	Marker630783	89.75
Marker440301	130.4	Marker131044	92.225	Marker589766	88.185	Marker681355	81.465	Marker682228	47.827	Marker658426	25.135	Marker87535	75.301	Marker187036	66.909	Marker319457	69.884	Marker439301	31.944	Marker458540	56.841	Marker137458	64.438	Marker360910	55.582	Marker19556	16.309	Marker421949	31.298	Marker123415	102.989	Marker341134	85.502	Marker121521	136.546	Marker78816	90.231
Marker440294	131.861	Marker416821	92.225	Marker598767	89.691	Marker84196	81.5	Marker9913	48.293	Marker95540	25.204	Marker457275	75.493	Marker204167	66.909	Marker319456	70.043	Marker365515	31.944	Marker264584	56.841	Marker260217	64.438	Marker316936	55.582	Marker241428	16.309	Marker578856	31.298	Marker123423	102.989	Marker341138	85.502	Marker374363	136.655	Marker78814	90.231
Marker444427	133.393	Marker128980	92.225	Marker598763	89.691	Marker261284	81.5	Marker366244	48.293	Marker95542	25.204	Marker457282	75.493	Marker204168	66.959	Marker319463	70.043	Marker365513	32.184	Marker630224	56.841	Marker180366	64.599	Marker676071	55.582	Marker4526	16.309	Marker578859	33.604	Marker123412	102.989	Marker341133	85.502	Marker173280	136.707	Marker78803	90.231
Marker456097	133.393	Marker134001	92.225	Marker589437	90.586	Marker629928	81.5	Marker194135	48.522	Marker55286	25.204	Marker457281	75.493	Marker187033	66.959	Marker100693	70.749	Marker365518	32.766	Marker145077	56.841	Marker381401	64.73	Marker316937	55.582	Marker241430	16.309	Marker578868	37.278	Marker573852	103.17	Marker550964	85.557	Marker374362	136.764	Marker78815	90.231
Marker94789	133.47	Marker370223	92.225	Marker589434	90.586	Marker261283	81.5	Marker109108	48.522	Marker95541	25.204	Marker405340	75.811	Marker5394	66.959	Marker100694	70.749	Marker365519	32.766	Marker294115	56.841	Marker64744	64.73	Marker676068	55.582	Marker111887	16.309	Marker516594	37.278	Marker573856	103.17	Marker550966	85.557	Marker374359	136.764	Marker325415	90.358
Marker94785	133.47	Marker134966	92.225	Marker589431	90.586	Marker320962	81.5	Marker115809	48.522	Marker54910	25.204	Marker405337	75.811	Marker462445	67.091	Marker349768	72.942	Marker365514	32.934	Marker347518	56.841	Marker64737	64.73	Marker553043	55.582	Marker19558	16.309	Marker516593	37.278	Marker205325	103.318	Marker225862	85.557	Marker275981	136.802	Marker351249	90.358
Marker94787	133.47	Marker487218	92.278	Marker439904	90.916	Marker690175	81.5	Marker109106	49.947	Marker21320	25.204	Marker171171	75.869	Marker462446	67.091	Marker349762	72.942	Marker580713	33.389	Marker119550	56.841	Marker55635	64.73	Marker493181	55.582	Marker681105	16.309	Marker388201	38.709	Marker123418	103.332	Marker293723	85.557	Marker654361	136.802	Marker22088	90.59
Marker94790	133.47	Marker239509	92.278	Marker439905	90.916	Marker566498	81.5	Marker149636	49.947	Marker69381	25.204	Marker171173	75.869	Marker462451	67.091	Marker528489	73.063	Marker580714	33.389	Marker645701	56.841	Marker194896	64.73	Marker494338	57.414	Marker241436	16.309	Marker578858	39.224	Marker123430	103.389	Marker550965	85.557	Marker491214	136.802	Marker22089	90.59
Marker619028	135.557	Marker203400	92.278	Marker598761	91.479	Marker614550	81.659	Marker109109	49.947	Marker45909	25.46	Marker171179	75.945	Marker246433	67.461	Marker346680	73.28	Marker580712	39.69	Marker69210	56.841	Marker288869	64.73	Marker604358	57.414	Marker152738	16.309	Marker419024	39.637	Marker123411	103.389	Marker550962	85.557	Marker173272	136.803	Marker22087	90.59
Marker619030	135.557	Marker375212	92.332	Marker598766	91.479	Marker614551	81.659	Marker421038	50.301	Marker45911	25.46	Marker171180	75.945	Marker230611	67.461	Marker346677	73.28	Marker263221	40.452	Marker386965	56.841	Marker64508	64.73	Marker383336	57.414	Marker584711	16.416	Marker139159	39.637	Marker123419	103.389	Marker57975	85.56	Marker446705	136.98	Marker87255	90.662
Marker178447	135.557	Marker606257	92.332	Marker598762	91.479	Marker614553	81.659	Marker452364	50.301	Marker677434	25.566	Marker171178	75.945	Marker462452	67.461	Marker346678	73.28	Marker309245	40.452	Marker22980	56.841	Marker376787	64.73	Marker494347	57.414	Marker255021	16.572	Marker669237	41.426	Marker123420	103.389	Marker602316	85.56	Marker446707	136.98	Marker87254	90.662
Marker619036	135.557	Marker606258	92.332	Marker604671	92.073	Marker428159	81.659	Marker234398	50.848	Marker677435	25.566	Marker262213	76.163	Marker178592	67.461	Marker174090	73.41	Marker309247	42.48	Marker69084	56.841	Marker56878	64.73	Marker494343	57.414	Marker255128	16.572	Marker572958	41.426	Marker573858	103.806	Marker629732	85.56	Marker173278	137.305	Marker78809	90.771
Marker619026	135.557	Marker645359	92.352	Marker619354	92.073	Marker614552	81.659	Marker490508	52.404	Marker18113	25.852	Marker388176	76.163	Marker183076	67.461	Marker174088	73.41	Marker263143	42.48	Marker347520	56.841	Marker64741	64.73	Marker494353	57.414	Marker4531	16.598	Marker372910	42.344	Marker573859	103.806	Marker550967	85.56	Marker173275	137.305	Marker78807	90.771
Marker344565	135.831	Marker77648	92.352	Marker382467	92.357	Marker320968	81.682	Marker682360	52.404	Marker409786	26.352	Marker171174	76.173	Marker177884	68.409	Marker174092	73.41	Marker309246	42.48	Marker275905	56.841	Marker56503	64.73	Marker582159	57.414	Marker255129	16.598	Marker461136	43.229	Marker573861	103.806	Marker319058	85.56	Marker569131	139.541	Marker78802	90.771
Marker344566	135.831	Marker77686	92.352	Marker382463	92.357	Marker629929	81.881	Marker204331	53.021	Marker398956	26.707	Marker171177	76.173	Marker336102	68.409	Marker103626	73.648	Marker159979	42.48	Marker108720	56.841	Marker137523	64.73	Marker604356	57.414	Marker134229	16.598	Marker139154	44.864	Marker452273	103.833	Marker245194	85.577	Marker512389	139.541	Marker78808	90.771
Marker217740	136.802	Marker549117	92.453	Marker382460	92.357	Marker209366	82.007	Marker204330	53.021	Marker409780	26.707	Marker591856	76.208	Marker308404	68.409	Marker479803	73.648	Marker365517	42.48	Marker488930	56.841	Marker509415	64.73	Marker582162	57.414	Marker4530	16.598	Marker599094	44.879	Marker452269	103.833	Marker245192	85.577	Marker346909	139.541	Marker78810	90.771
Marker217739	136.802	Marker549114	92.453	Marker359429	92.492	Marker213699	82.007	Marker239740	53.205	Marker84620	27.351	Marker457280	76.208	Marker147060	68.409	Marker162428	73.648	Marker556909	45.848	Marker108711	56.841	Marker260216	64.73	Marker494350	57.414	Marker4522	16.598	Marker599092	44.879	Marker123302	103.959	Marker245190	85.577	Marker471215	139.541	Marker78812	90.771
Marker344525	136.802	Marker584393	92.59	Marker210875	92.492	Marker213694	82.007	Marker272218	55.797	Marker84621	27.351	Marker457279	76.208	Marker83470	68.409	Marker92421	75.056	Marker159980	45.848	Marker322295	56.841	Marker406479	64.73	Marker202155	60.086	Marker8273	16.748	Marker586947	45.052	Marker452270	104.368	Marker57952	85.586	Marker346908	139.541	Marker243355	90.909
Marker162765	137.196	Marker244382	92.59	Marker210872	92.492	Marker428157	82.007	Marker272217	55.797	Marker555585	28.986	Marker444314	76.208	Marker552701	68.409	Marker28921	75.111	Marker159955	45.848	Marker645700	56.841	Marker137520	64.73	Marker493183	60.086	Marker202984	16.748	Marker586942	45.052	Marker452268	104.432	Marker57953	85.586	Marker512390	139.541	Marker294623	90.909
Marker162763	137.196	Marker244387	92.59	Marker382459	93.585	Marker422107	82.007	Marker272221	55.797	Marker84619	30.944	Marker444387	76.208	Marker308400	68.409	Marker28922	75.111	Marker159954	45.848	Marker240724	56.841	Marker137519	64.73	Marker202135	60.086	Marker8272	16.748	Marker586953	45.052	Marker452272	104.432	Marker229265	85.604	Marker512392	139.541	Marker243357	90.909
Marker507092	137.387	Marker244385	92.59	Marker589428	93.897	Marker213691	82.007	Marker272219	55.797	Marker84622	30.944	Marker223805	76.266	Marker9144	68.409	Marker395867	75.207	Marker159953	45.848	Marker386961	56.841	Marker509417	64.73	Marker253067	60.537	Marker584710	16.788	Marker160304	47.135	Marker452275	104.432	Marker229261	85.604	Marker512391	139.541	Marker243356	90.909
Marker507095	137.387	Marker244384	92.605	Marker283401	93.897	Marker467786	82.007	Marker272220	56.41	Marker538564	33.181	Marker647456	76.266	Marker588671	68.409	Marker349655	75.243	Marker159956	45.848	Marker105011	56.841	Marker120033	64.73	Marker360904	60.657	Marker72472	16.822	Marker125084	48.037	Marker369753	104.432	Marker603728	85.604	Marker678043	139.812	Marker548527	90.909
Marker441605	137.387	Marker244389	92.605	Marker589435	93.897	Marker209368	82.007	Marker316002	63.681	Marker679388	33.181	Marker444315	76.276	Marker336107	68.409	Marker512839	75.314	Marker159952	46.573	Marker49206	56.87	Marker137527	64.73	Marker316894	60.657	Marker433252	16.822	Marker624127	48.037	Marker368443	106.094	Marker229264	85.604	Marker121518	142.678	Marker243358	90.909
Marker315125	137.726	Marker244388	92.605	Marker589429	93.897	Marker301649	82.007	Marker620954	63.681	Marker328322	34.625	Marker237076	76.276	Marker7485	68.409	Marker512838	75.314	Marker683820	46.797	Marker294155	56.87	Marker137522	64.73	Marker202136	60.657	Marker587483	17.269	Marker124949	48.037	Marker368441	106.094	Marker204848	85.663	Marker121520	142.678	Marker243360	90.909
Marker315129	137.726	Marker244386	92.605	Marker589433	93.897	Marker301647	82.007	Marker677180	63.681	Marker491154	34.625	Marker223801	76.276	Marker190510	68.409	Marker659320	75.452	Marker505908	47.745	Marker163002	56.87	Marker64188	64.743	Marker641036	61.075	Marker532483	17.269	Marker542531	48.951	Marker576348	106.094	Marker351388	85.663	Marker118339	142.678	Marker61846	90.909
Marker315124	137.726	Marker244383	92.605	Marker589432	93.897	Marker505014	82.007	Marker180278	64.588	Marker647957	36.819	Marker237084	76.276	Marker7609	68.409	Marker659319	75.452	Marker505915	47.745	Marker415525	56.87	Marker260238	64.743	Marker202134	61.161	Marker104713	17.269	Marker542533	48.951	Marker368442	106.094	Marker204849	85.663	Marker491215	149.114	Marker630780	90.911
Marker315127	137.726	Marker370173	92.783	Marker589430	93.897	Marker550555	82.17	Marker579202	64.588	Marker365158	36.819	Marker444388	76.276	Marker7602	68.409	Marker357489	77.2	Marker505916	48.191	Marker69081	56.995	Marker194893	64.743	Marker493180	61.161	Marker680965	17.269	Marker139155	50.1	Marker37894	106.243	Marker41835	85.719	Marker596607	149.114	Marker111079	90.945
Marker315122	137.726	Marker361853	92.783	Marker441407	95.37	Marker209380	82.17	Marker521478	64.588	Marker532502	36.819	Marker654603	76.315	Marker272905	68.409	Marker357491	77.2	Marker400456	48.291	Marker75030	56.995	Marker194894	64.743	Marker493182	61.161	Marker587477	17.269	Marker372892	50.1	Marker492328	107.736	Marker245253	85.719	Marker17635	149.556	Marker154885	91.037
Marker162697	137.782	Marker382788	92.946	Marker623499	96.28	Marker681361	82.17	Marker521483	64.588	Marker532501	36.819	Marker654606	76.315	Marker272912	68.409	Marker575135	77.2	Marker683823	48.291	Marker95614	56.995	Marker109341	64.819	Marker202137	61.161	Marker255168	17.618	Marker139158	50.1	Marker492324	107.736	Marker85529	85.719	Marker17634	149.556	Marker154880	91.037
Marker441606	137.994	Marker203414	92.946	Marker623498	96.28	Marker654813	82.17	Marker521479	64.588	Marker500984	37.701	Marker262212	76.367	Marker212123	68.409	Marker357487	77.2	Marker241677	48.631	Marker352284	56.995	Marker40938	64.826	Marker202139	61.161	Marker255171	17.618	Marker522283	51.184	Marker492322	107.736	Marker95417	85.719	Marker17648	149.556	Marker351250	91.071
Marker162696	137.994	Marker181899	92.946	Marker382465	96.648	Marker436070	82.17	Marker521480	64.588	Marker500981	37.701	Marker381884	76.367	Marker552698	68.409	Marker357486	77.2	Marker505911	48.631	Marker163003	56.995	Marker365051	64.826	Marker202138	61.161	Marker255170	17.618	Marker468753	57.51	Marker315309	107.986	Marker41979	85.719	Marker17641	149.556	Marker355645	91.144
Marker418670	138.658	Marker131103	92.946	Marker382466	97.481	Marker24733	82.17	Marker521482	64.588	Marker470544	41.328	Marker262215	76.367	Marker246434	68.444	Marker357490	77.2	Marker475072	48.908	Marker352285	56.995	Marker386506	64.862	Marker202165	61.161	Marker530791	18.206	Marker542534	57.51	Marker427672	107.986	Marker520586	85.719	Marker17645	149.556	Marker323944	91.144
Marker506771	138.842	Marker340367	92.946	Marker382469	97.481	Marker556739	82.17	Marker521481	64.588	Marker470545	41.328	Marker262210	76.367	Marker246436	68.444	Marker174091	79.11	Marker475073	48.908	Marker178390	56.995	Marker386499	64.862	Marker253066	61.202	Marker530790	18.206	Marker327258	59.871	Marker145165	107.986	Marker204851	85.719	Marker17637	149.556	Marker325432	91.149
Marker418667	138.842	Marker203405	92.946	Marker618572	98.236	Marker514724	82.17	Marker151955	64.934	Marker576967	41.875	Marker474310	76.367	Marker552706	68.447	Marker326429	80.5	Marker475076	48.966	Marker347525	56.995	Marker386502	64.862	Marker253065	61.202	Marker104763	18.584	Marker375051	64.531	Marker145166	107.986	Marker245229	85.719	Marker17644	149.556	Marker419064	91.149
Marker389705	139.15	Marker414523	92.946	Marker618576	98.236	Marker611562	82.17	Marker151951	64.934	Marker136711	42.813	Marker171175	76.495	Marker151034	68.447	Marker61226	80.5	Marker475067	48.966	Marker281894	56.995	Marker76249	64.871	Marker580398	61.202	Marker104714	18.584	Marker350421	64.531	Marker621488	108.068	Marker245249	85.719	Marker455327	151.891	Marker409534	91.149
Marker96289	139.15	Marker361844	92.991	Marker618573	98.236	Marker108867	82.17	Marker151952	64.934	Marker136713	42.813	Marker171170	76.495	Marker308402	68.484	Marker61233	80.5	Marker475068	48.966	Marker680084	56.995	Marker376791	65.389	Marker360909	61.407	Marker104760	18.584	Marker327259	65.005	Marker145164	108.068	Marker204847	85.719	Marker17358	151.891	Marker202747	91.149
Marker77591	139.15	Marker169176	92.991	Marker677120	98.399	Marker632148	82.17	Marker180279	72.684	Marker527626	45.559	Marker171172	76.495	Marker167842	68.484	Marker27536	80.5	Marker426570	49.772	Marker458541	56.995	Marker365050	65.389	Marker360906	61.407	Marker104768	18.584	Marker327260	65.005	Marker124867	109.511	Marker85540	85.719	Marker17363	151.891	Marker78873	91.149
Marker389722	139.15	Marker203406	92.991	Marker213045	98.623	Marker454132	82.17	Marker318318	79.74	Marker190051	45.559	Marker171176	76.495	Marker246440	68.484	Marker128469	80.5	Marker426575	49.772	Marker108733	56.995	Marker376782	65.389	Marker360907	61.407	Marker380448	19.091	Marker375052	68.729	Marker417863	109.511	Marker245200	85.719	Marker607701	152.076	Marker88871	91.149
Marker74576	139.15	Marker577045	92.991	Marker618575	98.835	Marker681366	82.207	Marker291449	80.316	Marker459429	45.559	Marker171169	76.495	Marker7604	68.484	Marker73775	80.5	Marker426569	49.772	Marker178393	56.995	Marker194895	65.402	Marker360911	61.407	Marker380446	19.091	Marker592003	70.449	Marker54785	109.511	Marker588519	85.719	Marker607702	152.076	Marker325433	91.149
Marker52851	139.15	Marker577044	92.991	Marker618577	98.835	Marker473370	82.207	Marker291447	80.316	Marker527631	45.559	Marker419082	76.548	Marker7808	68.484	Marker326430	80.5	Marker324790	49.819	Marker347430	56.995	Marker74589	65.674	Marker253064	62.257	Marker244518	19.934	Marker286444	74.095	Marker281005	110.232	Marker518629	85.719	Marker17647	152.19	Marker285746	91.149
Marker238771	139.15	Marker169171	93.004	Marker101679	99.196	Marker532375	82.31	Marker291448	80.316	Marker190060	45.559	Marker419085	76.548	Marker212231	68.484	Marker326431	80.51	Marker426565	51.218	Marker228948	56.995	Marker131017	65.738	Marker360908	62.76	Marker582699	19.934	Marker548274	74.095	Marker280998	110.232	Marker204850	85.796	Marker17639	152.433	Marker321921	91.164
Marker34228	139.15	Marker239510	93.004	Marker101677	99.196	Marker532373	82.31	Marker291451	80.906	Marker620791	46.409	Marker591855	76.756	Marker132894	68.484	Marker326432	80.51	Marker426559	51.218	Marker108734	56.995	Marker131015	65.738	Marker70461	62.76	Marker345307	19.934	Marker605668	74.095	Marker315311	110.381	Marker341137	85.916	Marker17638	152.433	Marker321910	91.164
Marker34338	139.15	Marker680307	93.161	Marker101678	99.196	Marker428158	82.588	Marker291452	80.906	Marker682191	46.409	Marker591854	76.756	Marker9149	68.484	Marker326428	80.51	Marker426566	51.218	Marker108727	56.995	Marker155380	65.831	Marker582153	62.76	Marker150636	19.934	Marker548275	74.095	Marker315310	110.381	Marker380376	85.916	Marker17642	152.433	Marker321919	91.164
Marker96250	139.15	Marker680306	93.161	Marker467900	99.429	Marker45467	82.698	Marker538292	88.594	Marker456401	46.683	Marker223800	76.757	Marker552704	68.618	Marker615763	80.59	Marker426574	51.218	Marker178392	56.995	Marker120030	65.96	Marker582156	62.76	Marker104697	20.091	Marker324279	74.415	Marker417865	110.381	Marker160126	86.008	Marker17643	152.433	Marker325441	91.223
Marker111739	139.15	Marker680305	93.161	Marker677119	99.633	Marker428155	82.698	Marker396898	88.636	Marker456402	46.683	Marker225520	76.757	Marker187013	68.618	Marker384304	80.59	Marker426572	51.218	Marker74874	57.151	Marker33817	65.96	Marker580399	62.76	Marker104699	20.091	Marker324273	74.415	Marker145162	110.381	Marker160121	86.008	Marker17649	152.433	Marker154929	91.223
Marker389702	139.15	Marker208087	93.281	Marker677118	99.633	Marker428148	82.718	Marker533803	92.049	Marker261145	47.092	Marker223796	76.757	Marker212237	68.785	Marker384310	80.59	Marker426576	51.218	Marker400912	57.151	Marker64509	65.96	Marker360905	62.76	Marker104701	20.091	Marker324274	74.415	Marker229352	110.381	Marker451310	86.02	Marker167350	152.727	Marker154879	91.223
Marker96284	139.15	Marker208088	93.281	Marker101667	100.382	Marker428156	82.718	Marker533807	92.049	Marker261146	47.092	Marker223802	76.824	Marker511930	68.799	Marker128532	80.59	Marker426573	51.218	Marker508056	57.151	Marker137524	65.998	Marker70462	64.332	Marker638111	26.475	Marker508747	74.415	Marker621489	110.381	Marker451314	86.02	Marker167348	152.727	Marker88872	91.223
Marker111673	139.15	Marker687254	93.593	Marker101680	100.382	Marker428161	82.718	Marker533805	92.049	Marker261194	47.422	Marker419089	76.824	Marker57251	68.799	Marker377592	81.009	Marker426578	51.218	Marker222443	57.151	Marker632757	65.998	Marker582168	64.332	Marker331085	26.475	Marker229033	74.7	Marker255639	110.667	Marker337467	86.02	Marker128244	153.041	Marker44399	91.223
Marker389699	139.15	Marker687256	93.593	Marker467904	102.212	Marker428152	82.718	Marker533806	92.621	Marker261202	47.613	Marker654604	76.94	Marker342453	68.816	Marker351577	81.009	Marker426561	51.218	Marker75038	57.151	Marker137461	66.015	Marker513366	65.35	Marker331084	26.475	Marker324275	74.7	Marker255641	110.667	Marker41980	86.077	Marker365296	154.502	Marker88868	91.223
Marker25451	139.15	Marker356877	93.651	Marker467899	102.212	Marker428163	82.718	Marker533808	92.621	Marker261147	47.613	Marker237074	76.94	Marker552699	68.816	Marker73773	81.009	Marker426560	51.218	Marker61665	57.151	Marker372283	66.015	Marker459390	65.35	Marker638110	26.475	Marker396997	75.58	Marker255640	110.667	Marker402666	86.097	Marker607699	154.502	Marker325439	91.223
Marker389720	139.15	Marker356867	93.651	Marker312423	102.218	Marker428151	82.718	Marker449749	92.797	Marker261192	47.686	Marker225472	77.039	Marker272907	68.816	Marker38077	81.009	Marker449506	51.681	Marker100881	57.151	Marker55636	66.015	Marker513346	65.35	Marker638108	26.475	Marker396988	75.58	Marker95026	110.709	Marker402665	86.097	Marker630662	154.794	Marker56024	91.223
Marker389704	139.15	Marker227088	93.874	Marker619356	102.218	Marker428160	82.718	Marker138850	92.797	Marker261201	47.721	Marker225471	77.039	Marker342452	68.816	Marker128463	81.009	Marker475069	51.681	Marker592239	57.151	Marker64749	66.023	Marker513365	65.35	Marker331081	26.475	Marker396969	75.58	Marker124862	110.839	Marker402658	86.097	Marker365302	154.794	Marker325436	91.223
Marker67114	139.15	Marker356842	93.986	Marker547628	102.218	Marker428149	82.718	Marker468813	92.797	Marker261200	47.721	Marker187876	77.058	Marker190512	68.816	Marker372943	81.319	Marker475075	51.681	Marker108728	57.151	Marker189556	66.023	Marker251371	65.35	Marker331083	26.475	Marker560142	75.958	Marker90595	110.839	Marker402662	86.097	Marker365297	155.228	Marker202748	91.223
Marker111740	139.15	Marker356845	93.986	Marker603578	102.629	Marker428147	82.718	Marker533796	93.225	Marker413239	47.841	Marker187875	77.058	Marker190509	68.853	Marker530096	81.319	Marker568895	57.037	Marker680088	57.151	Marker137516	66.023	Marker495279	65.981	Marker621308	26.957	Marker596561	76.825	Marker245682	110.94	Marker402661	86.097	Marker630664	155.228	Marker154924	91.223
Marker270162	139.15	Marker327507	93.986	Marker603580	102.629	Marker428150	82.718	Marker533800	93.225	Marker204012	47.841	Marker225476	77.106	Marker7605	68.853	Marker530097	81.319	Marker356057	57.037	Marker347526	57.151	Marker300349	66.023	Marker477740	65.981	Marker458467	26.957	Marker596562	76.825	Marker245644	110.94	Marker402663	86.097	Marker469037	155.228	Marker56021	91.223
Marker572056	139.15	Marker356846	93.986	Marker598747	103.015	Marker213701	82.807	Marker533797	93.225	Marker523341	47.841	Marker237073	77.252	Marker27089	68.853	Marker253147	81.867	Marker265455	57.214	Marker119552	57.151	Marker137517	66.023	Marker600673	65.981	Marker458471	26.957	Marker596567	76.833	Marker497566	110.94	Marker10324	86.105	Marker607698	155.228	Marker88954	91.223
Marker28448	139.15	Marker832	94.087	Marker603577	103.131	Marker196295	82.807	Marker533804	93.225	Marker204068	47.841	Marker237077	77.274	Marker167840	68.853	Marker288359	81.867	Marker265452	57.214	Marker119545	57.346	Marker40848	66.023	Marker477739	65.981	Marker646054	27.159	Marker467310	76.833	Marker475207	110.94	Marker244490	86.122	Marker365301	155.228	Marker88945	91.223
Marker12563	139.15	Marker829	94.087	Marker603581	103.131	Marker209378	82.807	Marker243705	93.225	Marker243886	47.841	Marker504002	77.361	Marker337101	68.853	Marker166763	82.236	Marker568896	57.214	Marker597959	57.346	Marker64746	66.023	Marker477742	66.244	Marker234576	27.159	Marker596572	76.833	Marker245670	110.94	Marker293726	86.122	Marker365305	155.228	Marker548529	91.223
Marker166269	139.15	Marker239511	94.163	Marker67970	104.197	Marker213696	82.807	Marker243653	93.225	Marker204067	47.841	Marker265652	77.416	Marker632141	68.853	Marker166770	82.236	Marker356056	57.214	Marker61671	57.346	Marker137525	66.023	Marker477748	66.244	Marker345308	27.164	Marker350420	76.89	Marker245648	110.94	Marker384548	86.122	Marker635684	155.498	Marker44314	91.267
Marker67110	139.15	Marker203412	94.163	Marker67969	104.197	Marker514725	83.027	Marker533801	93.225	Marker204073	47.841	Marker265655	77.416	Marker7608	68.853	Marker174078	82.251	Marker637769	57.659	Marker164436	57.346	Marker40891	66.145	Marker477744	66.244	Marker685615	27.875	Marker560143	76.89	Marker230064	110.94	Marker402659	86.146	Marker670291	155.498	Marker44401	91.301
Marker111671	139.15	Marker203404	94.163	Marker541367	105.165	Marker654811	83.027	Marker533799	93.225	Marker618688	47.841	Marker237080	77.465	Marker132901	68.853	Marker495855	82.375	Marker637761	57.659	Marker229139	57.346	Marker180362	66.168	Marker477743	66.244	Marker573475	27.875	Marker508748	78.446	Marker205323	110.94	Marker402664	86.146	Marker334362	156.247	Marker44403	91.301
Marker166266	139.15	Marker245712	94.163	Marker541368	105.165	Marker196293	83.027	Marker520343	94.603	Marker472858	48.223	Marker504001	77.56	Marker552697	68.853	Marker174191	82.375	Marker275626	57.659	Marker149022	57.346	Marker376790	66.184	Marker459387	66.916	Marker573469	27.893	Marker286448	79.331	Marker98106	111.007	Marker629729	86.146	Marker334359	156.247	Marker156900	91.323
Marker134116	139.15	Marker121838	94.163	Marker101666	105.165	Marker454128	83.72	Marker520341	94.603	Marker520440	48.226	Marker242802	77.674	Marker634638	68.903	Marker166769	82.375	Marker637765	57.887	Marker145071	57.346	Marker155346	66.184	Marker459386	66.916	Marker385287	27.893	Marker286447	79.331	Marker245669	111.065	Marker675272	86.146	Marker437571	156.346	Marker156899	91.323
Marker96291	139.15	Marker134002	94.163	Marker467901	105.165	Marker45475	83.72	Marker520344	94.603	Marker638721	48.576	Marker388179	77.674	Marker411406	68.923	Marker174192	82.375	Marker637758	57.887	Marker222441	57.346	Marker155378	66.232	Marker473925	68.332	Marker573474	27.893	Marker286449	79.331	Marker245618	111.065	Marker402660	86.146	Marker324638	156.346	Marker281444	91.341
Marker28451	139.15	Marker247188	94.163	Marker541372	105.165	Marker213693	83.92	Marker618309	95.032	Marker638723	48.576	Marker388184	77.674	Marker357643	68.923	Marker174089	82.375	Marker637760	57.887	Marker347433	57.346	Marker161562	66.232	Marker473926	68.332	Marker385289	28.773	Marker286445	79.331	Marker245662	111.065	Marker378430	86.146	Marker334364	156.509	Marker325416	91.341
Marker239692	139.15	Marker131166	94.163	Marker67971	105.165	Marker301646	83.92	Marker618306	95.032	Marker638725	48.576	Marker262214	77.674	Marker615021	68.923	Marker235485	84.472	Marker637764	57.887	Marker347519	57.346	Marker120032	66.232	Marker383335	68.332	Marker532486	28.773	Marker286446	79.331	Marker245666	111.065	Marker228434	86.368	Marker334361	156.537	Marker226106	91.341
Marker12566	139.15	Marker77172	94.163	Marker467903	105.165	Marker428153	83.92	Marker618307	95.032	Marker520438	48.789	Marker591862	77.674	Marker431909	68.923	Marker645113	84.472	Marker308787	57.887	Marker144908	57.346	Marker155176	66.27	Marker459389	68.332	Marker385288	28.773	Marker388480	79.436	Marker165222	111.065	Marker413418	86.368	Marker182859	156.881	Marker88955	91.358
Marker111674	139.15	Marker128977	94.163	Marker519327	106.136	Marker301648	83.92	Marker392650	95.576	Marker520436	48.789	Marker230163	77.743	Marker20754	68.923	Marker645114	84.472	Marker637766	57.887	Marker573585	57.367	Marker40896	66.27	Marker362436	69.69	Marker385286	28.773	Marker286450	79.938	Marker245679	111.065	Marker413417	86.368	Marker334363	156.881	Marker98230	91.358
Marker389690	139.15	Marker82116	94.21	Marker478703	108.682	Marker45476	83.92	Marker520342	95.817	Marker303967	48.789	Marker388175	77.743	Marker57248	68.923	Marker232425	84.63	Marker637768	57.887	Marker520845	57.875	Marker16731	66.27	Marker362424	69.69	Marker447941	30.948	Marker605669	80.81	Marker205322	111.065	Marker20669	86.405	Marker334365	156.881	Marker77415	91.358
Marker96285	139.15	Marker356847	94.31	Marker239140	108.682	Marker213695	83.92	Marker513289	98.727	Marker388886	49.395	Marker237081	77.835	Marker123766	69.161	Marker517195	84.63	Marker179472	61.631	Marker422822	58.132	Marker381402	66.27	Marker362430	69.69	Marker345825	30.948	Marker605670	80.81	Marker245678	111.065	Marker649225	86.405	Marker334360	156.903	Marker281447	91.358
Marker111737	139.15	Marker617007	94.318	Marker478702	108.682	Marker598801	84.585	Marker443204	98.727	Marker388887	49.395	Marker242830	77.835	Marker123764	69.161	Marker232432	84.63	Marker287902	62.236	Marker392867	62.122	Marker137509	66.27	Marker362421	69.69	Marker345787	30.948	Marker396991	80.81	Marker245676	111.065	Marker245191	86.405	Marker23192	158.023	Marker325440	91.358
Marker368211	139.395	Marker828	94.594	Marker236950	108.682	Marker598800	84.585	Marker513294	98.727	Marker388885	50.129	Marker237085	77.835	Marker147061	69.19	Marker517193	84.63	Marker317471	62.236	Marker643981	62.169	Marker74587	66.27	Marker479440	69.69	Marker345828	30.948	Marker512227	80.81	Marker245664	111.065	Marker245227	86.405	Marker53618	158.023	Marker88866	91.358
Marker368210	139.395	Marker830	94.594	Marker478704	108.682	Marker598802	84.585	Marker443222	98.727	Marker388890	50.129	Marker182986	77.918	Marker670152	69.457	Marker517196	84.63	Marker573962	62.563	Marker643982	62.169	Marker194897	66.27	Marker453346	71.825	Marker345792	31.747	Marker324280	80.81	Marker245643	111.065	Marker44752	86.415	Marker114289	158.023	Marker325443	91.358
Marker162762	139.812	Marker687253	94.594	Marker458155	113.42	Marker45472	84.714	Marker513295	98.727	Marker388889	50.129	Marker237083	77.918	Marker552705	69.457	Marker517194	84.63	Marker583579	62.563	Marker643977	62.169	Marker137526	66.27	Marker453345	71.825	Marker345789	31.747	Marker324276	80.81	Marker123424	111.065	Marker44749	86.415	Marker48121	158.023	Marker88951	91.358
Marker493088	139.812	Marker208090	94.594	Marker458154	113.746	Marker45464	84.714	Marker443221	98.727	Marker520439	51.559	Marker263832	77.918	Marker233897	69.558	Marker232433	84.63	Marker549792	67.657	Marker643973	62.169	Marker240511	66.27	Marker639535	71.825	Marker363807	31.747	Marker324277	80.81	Marker280995	111.065	Marker229262	86.433	Marker460035	158.023	Marker311122	91.376
Marker497379	139.812	Marker208094	94.594	Marker458150	114.122	Marker45478	84.714	Marker513291	98.727	Marker523342	51.559	Marker182975	77.918	Marker233901	69.558	Marker210114	84.63	Marker507997	67.807	Marker643978	62.169	Marker137512	66.27	Marker603988	71.957	Marker447950	32.274	Marker324281	80.81	Marker245645	111.065	Marker518630	86.433	Marker17394	158.023	Marker33248	91.555
Marker493076	139.812	Marker208093	94.594	Marker458149	114.122	Marker45473	84.714	Marker513290	98.727	Marker246569	51.886	Marker237082	77.918	Marker233895	70.042	Marker232431	84.63	Marker508036	67.807	Marker643983	62.169	Marker74583	66.27	Marker477745	71.957	Marker447955	32.274	Marker283122	83.001	Marker245681	111.065	Marker543492	86.433	Marker137971	158.023	Marker325435	91.555
Marker485446	139.812	Marker208091	94.594	Marker458211	114.122	Marker45469	84.714	Marker443208	103.033	Marker463276	51.886	Marker242834	78.351	Marker183074	70.081	Marker232434	84.63	Marker507996	67.807	Marker520842	62.892	Marker137521	66.27	Marker362437	72.144	Marker447952	32.274	Marker283121	83.001	Marker281000	111.065	Marker229252	86.433	Marker266862	158.023	Marker378165	91.555
Marker507096	139.939	Marker203416	94.628	Marker136712	114.223	Marker467792	84.714	Marker443206	103.033	Marker463247	51.886	Marker242829	78.351	Marker137302	70.081	Marker645118	84.761	Marker507994	67.807	Marker392868	63.185	Marker180360	66.27	Marker345849	72.144	Marker447951	32.274	Marker283118	83.001	Marker245673	111.065	Marker95402	86.433	Marker141932	158.023	Marker321914	91.555
Marker276856	140.539	Marker579390	94.628	Marker458148	114.223	Marker654806	84.714	Marker443201	103.033	Marker560260	51.886	Marker242835	78.441	Marker204164	70.081	Marker645117	84.761	Marker507998	67.807	Marker392874	63.185	Marker55634	66.307	Marker362434	72.144	Marker669702	33.739	Marker283119	83.001	Marker616446	111.188	Marker342208	86.433	Marker48124	158.023	Marker154921	91.555
Marker276855	140.539	Marker361832	94.628	Marker435685	115.03	Marker45465	84.714	Marker443202	103.033	Marker463278	51.886	Marker242836	78.441	Marker431913	70.183	Marker645119	84.761	Marker430330	69.287	Marker564293	63.915	Marker594078	66.307	Marker362429	72.144	Marker240070	33.739	Marker283120	83.001	Marker616450	111.188	Marker95414	86.462	Marker188412	158.023	Marker202740	91.555
Marker361382	140.666	Marker239513	94.628	Marker435686	115.03	Marker509107	86.155	Marker443205	103.033	Marker488420	56.921	Marker44227	78.634	Marker589394	70.183	Marker645120	84.761	Marker511558	70.117	Marker244223	63.915	Marker194988	66.37	Marker362431	72.144	Marker376060	33.748	Marker283123	83.001	Marker616448	111.188	Marker85528	86.462	Marker174744	158.023	Marker325442	91.555
Marker290289	140.785	Marker361852	94.628	Marker435684	115.03	Marker509105	86.155	Marker443203	103.033	Marker493585	57.3	Marker357704	78.693	Marker431910	70.183	Marker501121	85.098	Marker583733	70.117	Marker392863	63.915	Marker64738	66.462	Marker362428	72.144	Marker510424	33.748	Marker396970	83.53	Marker494677	111.188	Marker59645	86.462	Marker80509	158.023	Marker202739	91.555
Marker290290	140.785	Marker181901	94.676	Marker458209	115.8	Marker590545	86.496	Marker443219	103.116	Marker596434	57.3	Marker237079	78.779	Marker431912	70.183	Marker517192	85.098	Marker511559	70.117	Marker481409	63.915	Marker64736	66.462	Marker362433	72.144	Marker655092	33.748	Marker412210	83.53	Marker98105	111.326	Marker95412	86.462	Marker101606	158.023	Marker378155	91.572
Marker94792	140.978	Marker207768	94.72	Marker77997	118.413	Marker189165	86.76	Marker318319	103.762	Marker487322	57.381	Marker182974	78.779	Marker272906	70.198	Marker501124	85.098	Marker457628	70.557	Marker256363	64.376	Marker376783	66.668	Marker319169	72.158	Marker194644	33.761	Marker396996	83.736	Marker616441	111.326	Marker293682	86.462	Marker361011	158.198	Marker202751	91.572
Marker94784	141.13	Marker237993	94.731	Marker77999	118.413	Marker189164	86.76	Marker518070	103.762	Marker487323	57.381	Marker70262	78.894	Marker13492	70.198	Marker645115	85.098	Marker457631	70.723	Marker407942	64.376	Marker376792	66.668	Marker345850	72.85	Marker194649	33.761	Marker508749	83.736	Marker616433	111.326	Marker629730	86.483	Marker607705	158.29	Marker154875	91.572
Marker94791	141.13	Marker203415	94.753	Marker656355	118.449	Marker189163	86.897	Marker396902	103.762	Marker596440	57.658	Marker331114	78.894	Marker299360	70.198	Marker501126	85.098	Marker511557	70.723	Marker652016	64.376	Marker376778	66.668	Marker362426	72.85	Marker194646	33.761	Marker412209	83.736	Marker494673	111.326	Marker629735	86.483	Marker615443	158.463	Marker154928	91.572
Marker94783	141.13	Marker340371	94.753	Marker289579	118.449	Marker559370	86.897	Marker505059	103.997	Marker493591	57.658	Marker196777	78.894	Marker187038	70.198	Marker232435	85.2	Marker511560	71.024	Marker536709	64.376	Marker376789	66.848	Marker457360	72.85	Marker343589	35.192	Marker396994	83.736	Marker581502	111.379	Marker583051	86.483	Marker615442	158.544	Marker32755	91.572
Marker94786	141.13	Marker12251	94.753	Marker458208	119.206	Marker590543	86.966	Marker627830	103.997	Marker596439	57.762	Marker357710	78.894	Marker93118	70.331	Marker232426	85.2	Marker497763	72.257	Marker673782	64.376	Marker376781	66.848	Marker345933	72.85	Marker343590	35.192	Marker229032	83.849	Marker616438	111.379	Marker75373	86.509	Marker614660	158.544	Marker110872	91.572
Marker511637	141.13	Marker361850	94.753	Marker458206	119.224	Marker661880	87.583	Marker627831	103.997	Marker493584	57.762	Marker314238	78.894	Marker495592	70.331	Marker232536	87.047	Marker613370	72.257	Marker536712	64.376	Marker376788	66.848	Marker345935	72.85	Marker343588	35.192	Marker508744	83.849	Marker255642	111.379	Marker662081	86.509	Marker592087	158.544	Marker378167	91.572
Marker94788	141.13	Marker134003	94.753	Marker458205	119.224	Marker630237	87.583	Marker558006	104.686	Marker596435	57.894	Marker445919	78.894	Marker272953	70.331	Marker232538	87.047	Marker497762	72.257	Marker256361	64.376	Marker574915	66.884	Marker345847	72.85	Marker343591	35.192	Marker508746	83.849	Marker616443	111.379	Marker293680	86.509	Marker324002	159.303	Marker548526	91.622
Marker355445	141.217	Marker641911	94.753	Marker289584	119.328	Marker590544	87.968	Marker605757	104.926	Marker596436	57.894	Marker445918	78.894	Marker183075	70.331	Marker232540	87.047	Marker613372	72.257	Marker536715	64.376	Marker574914	66.884	Marker362419	72.85	Marker505437	36.169	Marker388240	87.955	Marker494675	111.379	Marker504139	86.509	Marker257387	159.85	Marker78897	91.652
Marker355451	141.217	Marker361835	94.753	Marker467540	119.328	Marker428618	88.051	Marker605758	104.926	Marker596433	57.894	Marker445924	79.023	Marker233905	70.331	Marker232542	87.047	Marker204058	73.164	Marker288248	64.376	Marker574921	66.884	Marker362423	72.85	Marker505436	36.169	Marker476752	88.241	Marker112537	111.385	Marker21543	86.509	Marker257381	159.85	Marker246766	91.776
Marker464221	141.339	Marker181897	94.753	Marker289585	119.328	Marker630233	88.083	Marker605759	104.926	Marker253539	58.432	Marker631894	79.023	Marker137259	70.331	Marker421673	91.143	Marker583578	73.205	Marker256362	64.376	Marker574922	66.884	Marker345848	72.85	Marker395413	37.826	Marker476754	88.241	Marker24626	111.4	Marker245228	86.509	Marker669713	160.508	Marker376144	91.783
Marker96290	141.366	Marker203411	94.753	Marker198471	119.449	Marker630235	88.083	Marker363024	105.308	Marker253538	58.432	Marker631893	79.023	Marker9038	70.536	Marker28824	91.143	Marker525966	74.185	Marker479579	64.499	Marker574918	66.884	Marker345852	72.85	Marker685889	37.826	Marker476759	88.241	Marker24624	111.4	Marker342207	86.509	Marker669714	160.508	Marker128124	91.852
Marker658833	141.366	Marker203407	94.753	Marker188889	120.097	Marker190771	89.777	Marker471432	107.649	Marker560258	58.432	Marker314242	79.098	Marker137305	70.536	Marker28823	91.143	Marker507995	74.204	Marker631040	64.624	Marker509420	67.026	Marker345918	72.85	Marker450247	39.224	Marker161635	90.398	Marker183702	111.4	Marker228436	86.509	Marker669719	160.508	Marker226128	91.852
Marker28440	141.366	Marker245709	94.763	Marker686765	121.588	Marker590546	90.063	Marker164531	107.649	Marker493609	58.588	Marker314243	79.098	Marker212085	70.585	Marker28905	91.143	Marker430328	74.204	Marker441853	64.624	Marker509418	67.026	Marker319170	72.85	Marker531156	40.147	Marker161636	90.433	Marker226787	111.4	Marker20670	86.509	Marker352766	160.629	Marker156898	91.872
Marker389721	141.366	Marker131040	94.772	Marker676195	121.588	Marker535775	90.183	Marker164482	107.731	Marker682637	58.588	Marker314240	79.098	Marker552707	70.585	Marker28825	91.143	Marker288563	74.971	Marker441852	64.624	Marker190949	67.026	Marker362425	72.85	Marker306242	40.147	Marker161637	90.667	Marker226789	111.4	Marker141519	86.509	Marker266866	160.629	Marker156916	91.872
Marker597386	141.366	Marker361842	94.772	Marker289580	122.236	Marker190781	90.343	Marker439414	108.726	Marker493611	58.74	Marker314241	79.098	Marker204165	70.585	Marker12470	91.617	Marker251381	74.971	Marker441854	64.624	Marker376786	67.026	Marker362418	72.85	Marker306244	40.147	Marker161638	90.869	Marker159450	111.4	Marker95416	86.509	Marker667000	160.629	Marker156918	91.872
Marker66933	141.366	Marker203417	94.772	Marker289581	122.236	Marker190773	90.343	Marker537084	114.604	Marker493612	59.032	Marker182984	79.106	Marker136949	70.585	Marker512835	98.683	Marker288565	74.971	Marker525062	65.768	Marker509416	67.026	Marker313918	72.85	Marker306246	40.147	Marker358632	91.382	Marker534678	111.4	Marker4724	86.509	Marker53338	160.629	Marker156903	91.872
Marker28441	141.366	Marker77175	94.772	Marker289582	122.594	Marker190780	90.343	Marker537088	114.604	Marker493610	59.032	Marker615581	79.106	Marker177883	70.585	Marker512832	98.683	Marker288562	75.298	Marker528202	65.868	Marker64734	67.239	Marker584803	72.85	Marker531158	40.147	Marker616631	93.524	Marker24628	111.4	Marker504135	86.509	Marker48310	160.629	Marker156917	91.872
Marker389696	141.366	Marker247187	94.772	Marker289586	123.292	Marker190775	90.36	Marker476867	118.326	Marker682636	59.032	Marker523984	79.53	Marker144438	70.585	Marker512834	98.683	Marker288561	75.298	Marker528198	66.404	Marker64731	67.239	Marker490704	76.271	Marker345245	41.978	Marker616630	93.524	Marker24631	111.4	Marker228462	86.509	Marker53342	160.629	Marker156913	91.872
Marker389703	141.366	Marker278569	94.772	Marker289583	123.292	Marker608240	90.41	Marker476869	118.326	Marker253553	60.219	Marker332498	79.797	Marker123767	70.736	Marker116546	101.418	Marker630441	76.702	Marker528200	66.404	Marker549042	68.387	Marker490701	76.271	Marker345243	41.978	Marker153603	95.533	Marker24385	111.564	Marker142319	86.509	Marker48367	160.886	Marker2854	91.872
Marker238770	141.366	Marker77170	94.772	Marker467538	123.308	Marker535829	90.572	Marker476868	118.326	Marker253535	60.219	Marker67553	79.797	Marker678615	70.736	Marker116538	101.418	Marker630440	76.702	Marker528201	66.404	Marker549051	68.814	Marker489693	76.897	Marker345244	41.978	Marker435192	95.533	Marker226781	111.564	Marker603729	86.509	Marker167347	160.886	Marker325417	91.903
Marker507097	141.415	Marker52521	94.787	Marker484958	124.673	Marker559371	90.943	Marker624485	133.154	Marker253536	60.219	Marker67552	79.797	Marker678614	70.736	Marker116540	101.418	Marker583722	76.979	Marker528197	66.404	Marker549047	68.814	Marker490716	76.897	Marker184835	42.579	Marker507716	95.533	Marker30304	111.564	Marker75371	86.509	Marker352767	160.886	Marker105629	91.903
Marker507093	141.432	Marker52520	94.787	Marker591928	124.673	Marker190777	90.949	Marker80821	133.154	Marker413234	60.219	Marker523983	80.016	Marker283736	70.827	Marker634040	101.418	Marker583736	77.424	Marker373722	66.539	Marker549045	68.814	Marker479448	76.897	Marker184834	42.579	Marker153740	95.533	Marker606267	111.64	Marker204844	86.621	Marker174746	160.886	Marker88946	91.903
Marker507094	141.432	Marker361847	94.807	Marker324585	124.673	Marker190772	90.949	Marker624483	133.154	Marker204663	61.069	Marker523980	80.016	Marker283735	70.827	Marker109608	102.332	Marker583721	77.424	Marker373720	66.539	Marker632747	69.551	Marker479445	76.897	Marker184838	42.579	Marker507718	95.533	Marker206491	111.64	Marker132852	86.621	Marker23421	160.886	Marker105628	91.903
Marker389695	141.432	Marker344260	94.807	Marker573302	127.159	Marker190770	90.949	Marker440067	134.07	Marker623509	62.029	Marker523987	80.016	Marker27079	70.937	Marker60888	102.332	Marker583734	77.424	Marker373723	66.539	Marker632744	69.551	Marker490713	79.94	Marker216027	42.975	Marker262338	95.533	Marker95022	111.645	Marker10328	86.621	Marker415436	160.886	Marker154995	91.903
Marker389698	141.448	Marker493798	94.807	Marker188886	131.737	Marker190774	90.949	Marker548615	134.07	Marker623508	62.029	Marker523986	80.016	Marker27091	70.937	Marker116527	102.332	Marker588455	77.601	Marker373724	66.539	Marker632745	69.551	Marker313878	80.118	Marker216022	42.975	Marker262335	95.533	Marker508433	111.645	Marker85538	86.621	Marker174740	161.578	Marker419060	91.903
Marker200914	141.518	Marker133958	94.807	Marker188888	131.737	Marker190779	90.949	Marker548614	134.07	Marker623507	62.029	Marker523982	80.016	Marker27082	70.937	Marker116531	102.332	Marker588454	77.601	Marker566259	68.828	Marker632759	69.551	Marker313880	80.118	Marker638109	43.537	Marker262331	95.533	Marker24381	111.727	Marker75370	86.621	Marker174743	161.578	Marker98234	91.933
Marker297174	141.518	Marker45327	94.807	Marker188890	131.737	Marker170519	91.208	Marker548613	134.07	Marker623506	62.029	Marker523989	80.016	Marker616561	71.034	Marker259477	102.332	Marker379379	77.601	Marker566249	68.828	Marker632758	69.551	Marker280622	80.921	Marker216020	43.537	Marker262337	95.533	Marker30302	111.739	Marker229260	86.621	Marker174742	161.578	Marker235824	91.933
Marker200919	141.54	Marker131041	94.807	Marker188891	131.737	Marker300320	91.208	Marker548610	134.07	Marker234915	62.542	Marker523981	80.016	Marker611300	71.034	Marker116536	102.332	Marker583725	77.725	Marker566258	68.828	Marker478987	69.876	Marker481314	80.924	Marker216021	43.537	Marker262340	95.533	Marker30371	111.739	Marker342205	86.621	Marker371910	162.373	Marker235825	91.933
Marker200921	141.54	Marker63325	94.807	Marker686758	133.53	Marker428620	91.261	Marker421035	134.944	Marker234918	62.542	Marker413942	80.858	Marker511923	71.231	Marker109607	102.332	Marker379378	77.973	Marker569327	68.828	Marker478984	69.876	Marker313879	80.924	Marker216023	43.793	Marker262336	95.533	Marker384301	111.739	Marker95411	86.621	Marker371913	162.373	Marker98235	91.933
Marker200917	141.54	Marker28737	94.807	Marker686761	133.53	Marker428619	91.462	Marker421032	134.944	Marker234919	62.542	Marker413944	80.858	Marker511921	71.231	Marker116533	102.332	Marker583723	78.402	Marker566256	68.828	Marker189555	69.876	Marker399095	80.924	Marker216026	43.793	Marker262339	95.533	Marker616794	111.739	Marker228433	86.621	Marker371914	162.373	Marker98221	91.933
Marker96283	141.662	Marker89614	94.807	Marker686764	133.53	Marker428617	91.462	Marker421031	135.193	Marker234916	62.542	Marker669655	80.912	Marker511920	71.231	Marker2370	102.332	Marker583720	78.402	Marker566250	68.828	Marker549043	70.306	Marker313877	80.924	Marker216025	43.793	Marker153741	95.533	Marker197701	111.739	Marker245226	86.621	Marker270811	167.96	Marker98224	91.933
Marker111667	141.662	Marker89615	94.807	Marker324589	133.53	Marker535777	93.076	Marker421028	135.193	Marker414408	64.125	Marker385317	80.912	Marker511922	71.231	Marker116534	102.332	Marker674413	80.749	Marker256365	68.96	Marker574923	70.306	Marker399094	80.924	Marker335452	45.196	Marker153715	95.533	Marker24390	111.739	Marker649221	86.621	Marker270807	168.157	Marker98236	91.949
Marker22958	141.662	Marker203408	94.819	Marker676194	133.53	Marker535776	93.076	Marker421027	135.193	Marker688819	65.607	Marker688120	81.303	Marker511928	71.41	Marker2421	102.332	Marker464419	80.749	Marker407938	68.96	Marker549052	70.306	Marker481312	80.924	Marker405706	46.953	Marker126901	95.533	Marker24394	111.739	Marker204845	86.621	Marker270808	168.157	Marker98222	91.949
Marker52848	141.697	Marker361831	94.819	Marker324587	133.53	Marker535831	93.668	Marker421033	135.193	Marker688820	65.607	Marker464549	81.303	Marker511929	71.41	Marker61230	102.332	Marker464416	80.749	Marker479576	69.047	Marker376780	70.306	Marker481302	80.924	Marker405705	46.953	Marker507717	95.899	Marker292753	111.739	Marker342209	86.621	Marker270809	168.157	Marker98226	91.949
Marker111741	141.697	Marker117727	94.819	Marker324586	133.53	Marker535833	93.668	Marker421034	135.247	Marker503917	66.071	Marker136426	81.303	Marker693858	71.418	Marker2424	102.332	Marker464449	80.749	Marker479577	69.047	Marker574924	70.306	Marker313881	81	Marker488759	46.953	Marker336481	101.985	Marker24387	111.739	Marker20668	86.659	Marker270812	168.278	Marker98229	91.949
Marker111678	141.758	Marker225368	94.819	Marker192037	134.481	Marker535834	93.668	Marker410535	135.247	Marker544191	66.466	Marker669656	81.458	Marker511933	71.494	Marker60975	102.332	Marker464418	80.749	Marker479578	69.047	Marker549044	70.306	Marker313917	81.09	Marker488754	46.953	Marker336486	101.985	Marker292755	111.739	Marker228460	86.659	Marker631935	168.808	Marker98225	91.981
Marker238769	141.758	Marker370224	94.819	Marker471947	139.59	Marker436632	93.856	Marker436770	142.496	Marker544195	66.736	Marker669657	81.458	Marker511934	71.494	Marker116530	102.332	Marker464417	80.749	Marker479602	69.047	Marker574917	70.306	Marker402168	81.09	Marker343835	47.837	Marker559212	103.335	Marker616434	111.739	Marker257494	86.659	Marker270805	168.837	Marker33812	91.996
Marker493090	141.763	Marker620006	94.82	Marker262383	139.59	Marker436635	93.856	Marker682358	142.595	Marker544187	66.736	Marker592715	82.723	Marker511927	71.494	Marker232539	102.989	Marker464414	80.749	Marker589087	69.106	Marker549050	70.306	Marker402169	81.161	Marker621307	48.496	Marker476755	103.335	Marker78542	111.739	Marker95413	86.659	Marker270806	168.837	Marker15692	91.996
Marker131988	141.845	Marker620005	94.82	Marker471948	139.59	Marker232645	93.914	Marker682355	142.595	Marker544193	66.839	Marker460433	82.723	Marker13490	72.124	Marker501122	102.989	Marker457626	82.545	Marker633636	69.158	Marker549053	70.306	Marker481304	81.328	Marker521716	48.496	Marker559215	103.335	Marker664681	111.739	Marker229254	86.659	Marker628763	170.343	Marker98223	91.996
Marker77593	141.935	Marker549115	94.832	Marker322863	139.59	Marker504803	93.914	Marker682356	142.595	Marker688679	66.839	Marker451242	86.054	Marker150565	72.124	Marker105342	102.989	Marker457627	82.545	Marker541606	69.32	Marker549040	70.306	Marker66318	81.432	Marker521733	48.496	Marker476756	103.335	Marker30373	111.739	Marker545499	86.659	Marker628759	170.663	Marker150246	91.996
Marker230289	141.935	Marker549112	94.832	Marker241075	139.788	Marker436637	94.879	Marker682357	142.595	Marker688681	66.94	Marker451224	86.054	Marker489253	72.124	Marker597111	102.989	Marker457629	82.545	Marker441855	69.424	Marker574920	70.306	Marker418049	81.509	Marker607316	48.496	Marker358634	105.541	Marker508364	111.739	Marker75374	86.659	Marker577531	178.236	Marker111020	91.996
Marker346590	141.935	Marker549116	94.832	Marker484957	139.788	Marker436636	94.879	Marker436773	142.81	Marker688680	66.94	Marker451240	86.054	Marker98642	72.124	Marker210115	102.989	Marker185236	83.507	Marker297196	69.424	Marker574919	70.306	Marker555225	81.647	Marker172742	48.717	Marker358635	105.541	Marker189969	111.764	Marker413422	86.659	Marker577526	180.116	Marker27881	92.019
Marker12853	141.935	Marker340365	94.872	Marker484954	140.033	Marker232646	98.16	Marker682361	143.788	Marker688683	67.639	Marker451239	86.054	Marker489258	72.124	Marker103462	103.082	Marker528581	83.507	Marker541604	69.93	Marker549048	70.306	Marker213375	81.647	Marker172618	48.977	Marker358633	105.541	Marker589230	111.783	Marker228461	86.659	Marker93417	184.167	Marker18393	92.019
Marker12823	142.114	Marker370175	94.872	Marker484959	140.033	Marker232643	98.16	Marker682359	143.788	Marker688686	67.639	Marker451241	86.054	Marker584618	72.124	Marker116543	103.082	Marker259981	83.507	Marker541608	69.93	Marker574913	70.306	Marker466518	81.647	Marker172624	48.977	Marker168043	109.273	Marker183705	111.789	Marker245257	86.659	Marker93415	184.167	Marker405570	92.019
Marker493077	142.138	Marker203399	94.872	Marker448019	140.322			Marker682362	143.788	Marker688682	67.639	Marker325858	87.429	Marker183404	72.483	Marker112233	103.082	Marker528582	83.507	Marker541605	69.93	Marker155157	70.471	Marker333835	81.655	Marker172737	48.977	Marker340785	109.273	Marker515681	111.789	Marker342210	86.659	Marker257729	184.167	Marker384682	92.028
Marker493080	142.138	Marker245708	94.872	Marker448021	140.322			Marker330624	146.968	Marker688685	67.639	Marker270692	87.429	Marker50446	72.616	Marker210119	103.082	Marker259954	83.507	Marker297199	69.94	Marker466364	70.471	Marker579175	81.655	Marker306382	48.977	Marker340787	109.273	Marker693342	111.789	Marker229253	86.659	Marker93414	184.167	Marker469539	92.028
Marker66935	142.368	Marker370176	94.872	Marker298561	140.49			Marker443494	146.968	Marker688678	67.639	Marker451243	87.429	Marker233906	72.616	Marker105340	103.082	Marker259982	83.507	Marker301361	71.18	Marker466363	70.471	Marker186208	81.966	Marker363645	48.977	Marker153716	109.273	Marker685177	111.801	Marker344828	86.659	Marker214870	184.167	Marker156906	92.118
Marker66932	142.368	Marker156363	94.885	Marker298558	140.49			Marker579203	146.968	Marker688684	67.639	Marker270689	87.457	Marker233904	72.616	Marker256712	103.098	Marker259956	84.331	Marker407940	71.18	Marker451749	70.729	Marker330444	82.05	Marker172623	48.977	Marker379574	109.514	Marker685178	111.801	Marker41981	86.659	Marker416177	188.318	Marker88958	92.119
Marker235265	142.649	Marker94589	95.076	Marker322866	140.49			Marker330619	146.968	Marker168039	69.262	Marker325857	87.457	Marker256471	72.734	Marker256714	103.098	Marker575268	85.064	Marker301362	71.275	Marker197773	70.729	Marker66709	82.05	Marker172738	48.977	Marker262334	109.583	Marker612069	111.801	Marker341135	86.659	Marker416176	188.318	Marker79053	92.119
Marker134115	142.69	Marker645365	95.096	Marker570086	142.113			Marker677179	146.968	Marker168049	69.262	Marker270686	87.457	Marker431576	73.487	Marker256711	103.098	Marker288566	85.064	Marker301363	71.791	Marker155245	71.008	Marker98930	82.05	Marker306383	48.977	Marker379573	109.583	Marker95039	111.802	Marker132639	86.659	Marker479656	191.249	Marker283027	92.119
Marker134120	142.69	Marker645360	95.096	Marker570092	142.113			Marker330625	146.968	Marker168041	69.262	Marker141305	91.267	Marker431575	73.487	Marker116529	103.497	Marker251382	85.064	Marker301360	71.791	Marker155156	71.008	Marker66721	82.085	Marker272408	49.879	Marker153602	112.325	Marker664685	111.857	Marker85539	86.659	Marker479662	191.293	Marker98227	92.119
Marker134118	142.69	Marker645357	95.096	Marker471940	145.425			Marker330623	147.136	Marker234917	71.212	Marker521607	91.267	Marker256474	73.523	Marker116528	103.497	Marker575265	86.945	Marker645054	75.719	Marker55609	71.073	Marker66720	82.085	Marker272406	49.879	Marker153600	112.325	Marker226187	111.871	Marker413427	86.659	Marker479657	191.293	Marker131440	92.119
Marker134117	142.69	Marker645364	95.096	Marker344139	145.678			Marker330616	147.678	Marker623505	71.735	Marker304213	93.201	Marker256475	73.523	Marker61236	103.497	Marker575269	86.945	Marker437916	76.658	Marker655566	71.605	Marker311364	82.085	Marker272407	49.879			Marker498137	111.916	Marker649222	86.659	Marker479661	191.293	Marker202063	92.119
Marker325721	142.917	Marker181898	95.335	Marker344132	145.678			Marker330618	147.678	Marker414407	71.735	Marker304211	93.201	Marker39124	73.976	Marker116532	103.497	Marker359394	87.786	Marker437921	79.402	Marker451745	71.726	Marker66723	82.085	Marker623971	51.261			Marker534679	112.016	Marker518633	86.659	Marker479655	191.853	Marker156907	92.123
Marker35512	142.917	Marker208089	95.498	Marker344133	145.678			Marker367254	163.358	Marker638792	71.798	Marker304212	93.201	Marker39120	73.976	Marker105341	103.503	Marker416527	87.786	Marker437926	79.402	Marker451747	71.726	Marker66622	82.085	Marker312194	51.261			Marker516951	112.016	Marker85532	86.659	Marker481919	191.853	Marker156894	92.123
Marker564577	142.917	Marker12255	95.548	Marker344137	145.678			Marker367251	163.358	Marker234914	71.798	Marker432984	93.201	Marker39125	73.976	Marker105343	103.503	Marker359383	87.786	Marker545305	79.402	Marker451743	71.726	Marker59367	82.085	Marker643974	53.149			Marker534676	112.016	Marker245201	86.659	Marker481915	191.853	Marker429274	92.123
Marker303147	142.981	Marker493800	95.548	Marker344191	146.053			Marker367252	163.358	Marker234947	71.798	Marker379272	100.087	Marker393551	76.432	Marker256713	103.503	Marker359396	87.786	Marker566257	79.716	Marker451748	71.726	Marker59369	82.085	Marker643975	53.149			Marker589396	112.016	Marker245251	86.659	Marker308603	192.783	Marker156914	92.123
Marker303146	142.981	Marker361845	95.548	Marker344138	146.053			Marker291380	165.313	Marker234943	71.798	Marker379271	100.295	Marker211263	76.432	Marker210116	103.503	Marker671903	87.969	Marker566252	79.716	Marker451746	71.726	Marker311365	82.085	Marker643976	53.149			Marker516956	112.016	Marker44742	86.659	Marker600031	193.716	Marker202750	92.123
Marker12825	143.246	Marker227861	95.548	Marker398982	146.053			Marker385642	166.288	Marker246562	72.842	Marker406134	107.476	Marker309432	79.348	Marker112181	103.571	Marker671902	87.969	Marker566253	79.716	Marker362229	71.849	Marker154679	82.085	Marker114587	53.149			Marker176579	112.016	Marker228385	86.659	Marker600039	193.716	Marker156905	92.123
Marker12822	143.246	Marker208234	95.548	Marker344134	146.053			Marker385643	166.288	Marker246575	72.842	Marker406135	107.476	Marker334198	79.678	Marker112182	103.571	Marker549503	87.969	Marker566255	79.716	Marker56498	72.528	Marker186228	82.085	Marker114577	56.8			Marker695990	112.016	Marker520588	86.758	Marker600030	193.716	Marker156908	92.123
Marker297176	143.463	Marker237992	95.548	Marker398981	146.062			Marker229389	180.52	Marker246576	72.842			Marker448584	79.757	Marker112184	103.571	Marker329218	89.821	Marker566260	79.716	Marker23817	72.528	Marker154681	82.158	Marker397571	56.8			Marker226177	112.016	Marker487647	86.787	Marker270434	195.44	Marker429273	92.123
Marker196110	143.463	Marker449312	95.548	Marker398980	146.062			Marker569587	185.855	Marker246578	72.842			Marker522743	79.757	Marker210118	103.958	Marker618918	89.99	Marker566254	79.716	Marker676915	72.528	Marker448328	82.158	Marker533121	56.8			Marker498139	112.016	Marker343733	86.787	Marker333605	195.44	Marker167649	92.142
Marker262656	143.556	Marker344262	95.561	Marker398983	146.062			Marker569590	185.855	Marker124590	73.198			Marker503103	79.757	Marker210123	103.958	Marker618917	89.99	Marker536710	84.98	Marker59629	72.528	Marker610212	82.158	Marker635838	57.988			Marker534673	112.016	Marker254048	86.787			Marker416560	92.142
Marker262659	143.556	Marker665993	95.634	Marker398979	146.17			Marker396873	192.008	Marker124581	73.198			Marker442440	79.981	Marker112185	104.069	Marker674411	90.15	Marker577853	85.984	Marker89713	72.528	Marker330476	82.158	Marker533123	58.196			Marker176578	112.061	Marker293684	86.787			Marker416558	92.142
Marker67113	143.556	Marker340370	95.636	Marker322865	146.278			Marker538293	192.641	Marker440195	73.894			Marker522742	79.981	Marker112186	104.069	Marker674416	90.15	Marker589091	86.176	Marker19068	72.528	Marker330475	82.158	Marker397579	58.29			Marker176582	112.061	Marker364759	87.092			Marker98233	92.169
Marker96248	143.635	Marker91548	95.636	Marker298557	146.278			Marker538291	192.836	Marker493589	73.894			Marker449544	80.531	Marker674346	104.615	Marker378073	90.254	Marker589090	86.176	Marker223468	72.528	Marker66443	82.158	Marker397578	58.29			Marker616442	112.125	Marker364761	87.092			Marker281441	92.175
Marker96247	143.635	Marker123516	95.636	Marker298559	146.359			Marker396899	193.387	Marker440194	73.894			Marker522748	80.633	Marker674345	104.615	Marker464408	90.427	Marker589088	86.186	Marker59724	72.528	Marker330477	82.158	Marker397560	58.29			Marker183695	112.146	Marker44750	87.153			Marker257220	92.193
Marker382968	143.833	Marker414525	95.645	Marker398978	146.359			Marker396900	193.387	Marker383811	74.068			Marker608075	80.654	Marker425490	105.343	Marker464397	90.427	Marker589085	86.186	Marker300352	72.528	Marker563883	82.158	Marker397580	58.29			Marker180512	112.15	Marker44746	87.153			Marker675435	92.193
Marker62045	143.893	Marker91553	95.645	Marker298560	146.359			Marker518072	204.846	Marker487321	74.068			Marker643010	80.654	Marker2373	107.149	Marker378075	90.427	Marker589086	86.186	Marker155377	72.528	Marker66317	82.158	Marker533126	58.418			Marker516952	112.185	Marker245222	87.153			Marker102832	92.193
Marker368857	143.893	Marker414522	95.645	Marker322864	146.414			Marker471439	205.687	Marker605741	74.068			Marker525274	80.654	Marker2372	107.149	Marker464409	90.427	Marker309434	87.404	Marker89718	72.528	Marker418092	82.158	Marker533119	58.436			Marker342388	112.185	Marker543493	87.43			Marker311156	92.193
Marker389723	143.893	Marker414524	95.645	Marker650967	146.414			Marker471438	205.687	Marker124057	74.876			Marker608074	80.654	Marker2371	107.149	Marker464398	90.427	Marker496156	94.88	Marker83269	72.528	Marker102397	82.158	Marker533125	58.436			Marker516954	112.185	Marker413420	87.43			Marker21857	92.193
Marker262657	143.893	Marker370168	95.654	Marker587211	148.242			Marker501382	206.775	Marker361449	75.246			Marker60147	81.917			Marker382566	90.783	Marker496155	94.88	Marker184063	72.528	Marker418060	82.158	Marker635839	58.523			Marker534019	112.417	Marker585366	87.43			Marker202060	92.193
Marker382962	144.057	Marker16094	95.654	Marker587219	148.242			Marker501385	206.969	Marker361410	75.246			Marker522747	84.423			Marker382569	90.783	Marker496154	94.997	Marker64743	72.528	Marker588538	82.391	Marker635840	58.523			Marker183730	112.417	Marker307990	87.899			Marker136434	92.193
Marker368851	144.057	Marker128973	95.654	Marker566018	148.566					Marker138357	75.246			Marker522744	84.423			Marker285467	93.046	Marker496159	94.997	Marker223558	72.528	Marker466519	82.391	Marker533151	58.675			Marker616445	112.483	Marker364831	88.105			Marker156893	92.193
Marker184121	144.057	Marker361839	95.654	Marker566016	148.676					Marker457003	75.666			Marker632728	87.346			Marker329227	93.072	Marker496153	95.178	Marker236466	72.528	Marker66727	82.536	Marker114582	58.732			Marker616440	112.483	Marker364830	88.105			Marker675436	92.193
Marker111669	144.057	Marker77180	95.654	Marker566014	148.787					Marker440188	75.936			Marker632730	87.346			Marker270555	93.072	Marker564965	95.178	Marker137507	72.528	Marker217364	82.536	Marker345823	58.803			Marker616435	112.483	Marker14498	88.712			Marker425821	92.193
Marker62170	144.057	Marker237631	95.654	Marker566019	148.787					Marker440189	75.936			Marker632724	87.346			Marker270558	93.072	Marker496157	97.071	Marker304571	72.528	Marker353494	82.536	Marker345824	58.803			Marker616447	112.483	Marker242039	89.407			Marker88870	92.2
Marker25476	144.116	Marker203410	95.654	Marker352732	148.787					Marker440192	75.936			Marker632725	87.346			Marker622030	93.744	Marker496158	97.071	Marker318507	72.958	Marker399097	82.783	Marker397575	58.897			Marker494670	112.743	Marker489437	89.407			Marker419063	92.2
Marker382960	144.116	Marker560964	95.654	Marker566021	148.867					Marker440190	75.936			Marker438526	94.936			Marker315628	95.079	Marker412748	100.395	Marker179086	73.17	Marker399092	82.783	Marker114578	59.372			Marker494676	112.743	Marker620437	89.407			Marker156910	92.213
Marker67099	144.166	Marker133955	95.654	Marker566020	148.867					Marker596437	76.166			Marker482800	95.469			Marker315627	95.079	Marker412754	100.395	Marker137401	73.17	Marker555226	82.783	Marker114579	60.287			Marker494672	112.743	Marker27984	89.408			Marker156912	92.213
Marker67094	144.166	Marker12250	95.654	Marker566015	148.867					Marker434602	76.166			Marker482803	95.469			Marker185202	97.499	Marker298058	100.567	Marker333421	73.17	Marker412371	82.911	Marker397564	60.425			Marker494671	112.743	Marker27982	89.408			Marker156904	92.213
Marker134126	144.24	Marker181896	95.654	Marker566017	148.867					Marker28340	76.555			Marker482801	96.53			Marker185266	97.499	Marker228177	100.567	Marker64375	73.17	Marker66624	82.965	Marker397576	60.425			Marker6262	113.589	Marker620444	89.432			Marker156902	92.213
Marker134125	144.24	Marker577043	95.654	Marker566013	148.867					Marker568145	76.555			Marker438528	96.53			Marker185267	97.499	Marker394461	102.152	Marker333424	73.184	Marker632722	82.965	Marker397577	60.425			Marker664684	113.589	Marker620435	89.432			Marker156897	92.213
Marker12819	144.342	Marker454533	95.654	Marker587217	148.977					Marker28335	76.555			Marker449543	96.53			Marker285465	98.145	Marker538876	102.152	Marker466046	73.184	Marker133392	82.965	Marker397572	60.425			Marker30305	113.589	Marker153401	89.432			Marker156915	92.213
Marker12818	144.342	Marker134976	95.654	Marker587221	148.977					Marker682187	77.883			Marker277135	111.318			Marker285470	98.145	Marker659543	104.342	Marker466041	73.184	Marker59474	82.965	Marker397568	60.425			Marker171510	113.589	Marker242038	89.432			Marker22152	92.235
Marker241760	144.342	Marker373106	95.654	Marker185431	150.494					Marker682193	77.883			Marker510438	111.318			Marker329231	99.627	Marker263489	105.093	Marker300350	73.184	Marker545507	84.039	Marker397561	60.425			Marker635377	113.589	Marker620433	90.005			Marker34912	92.235
Marker196111	144.623	Marker203403	95.654	Marker675188	150.494					Marker456403	79.265			Marker477350	112.275			Marker329230	99.627	Marker201501	106.281	Marker59714	73.184	Marker545509	84.039	Marker397582	60.425			Marker546008	113.589	Marker620439	90.005			Marker88962	92.235
Marker689847	144.623	Marker361837	95.654	Marker185427	150.494					Marker388884	79.643			Marker449549	117.819			Marker79306	99.656	Marker403913	106.281	Marker59722	73.184	Marker538054	84.624	Marker397569	60.425			Marker171511	113.589	Marker293648	90.504			Marker79047	92.235
Marker368858	144.992	Marker370171	95.654	Marker295695	150.494					Marker317143	83.396			Marker449542	118.32			Marker79309	99.656	Marker307208	107.864	Marker277597	73.184	Marker538055	84.624	Marker397581	60.606			Marker616796	113.614	Marker293652	90.504			Marker33124	92.235
Marker92301	144.992	Marker247245	95.679	Marker185429	150.494					Marker440307	87.411			Marker449541	118.32			Marker457040	102.651	Marker193809	107.864	Marker64570	73.204	Marker545508	84.624	Marker397559	60.606			Marker93265	113.614	Marker283134	90.662			Marker246771	92.235
Marker66937	144.992	Marker665995	95.679	Marker185457	150.494					Marker440308	87.411			Marker449546	118.32			Marker329223	102.924	Marker522465	107.864	Marker64568	73.204	Marker366154	84.624	Marker114581	60.665			Marker190287	113.614	Marker293683	90.662			Marker257217	92.235
Marker429856	144.992	Marker665992	95.718	Marker185433	150.494					Marker440311	87.411			Marker449545	118.32			Marker329217	102.924	Marker522463	112.883	Marker115580	73.214	Marker545506	84.624	Marker114585	60.665			Marker546005	113.614	Marker240022	90.848			Marker79043	92.235
Marker67095	144.992	Marker247251	95.718	Marker185459	150.683					Marker440310	87.411			Marker449547	118.32			Marker329225	102.924	Marker307219	114.412	Marker19071	73.224	Marker538048	84.624	Marker114584	60.665			Marker171509	113.614	Marker610723	90.848			Marker136437	92.235
Marker131914	145.166	Marker237994	95.809	Marker185432	150.683					Marker440312	87.411			Marker553872	120.351			Marker329243	103.257	Marker234133	115.109	Marker223556	73.262	Marker428511	84.715	Marker533124	60.665			Marker30185	113.614	Marker586723	90.9			Marker336782	92.235
Marker389694	145.432	Marker493797	95.809	Marker306963	150.683					Marker328256	87.733			Marker142898	121.232			Marker565614	106.524	Marker234134	115.995	Marker300359	73.262	Marker21397	84.739	Marker682393	60.665			Marker111465	113.614	Marker586717	90.9			Marker111026	92.348
Marker389693	145.432	Marker370227	95.809	Marker306964	150.992					Marker328260	87.733			Marker142895	121.303			Marker565616	107.558	Marker234190	116.14	Marker319436	73.262	Marker620440	84.739	Marker397562	60.665			Marker552656	113.614	Marker341140	90.9			Marker111024	92.348
Marker326226	145.674	Marker361830	95.809	Marker142614	150.992					Marker328258	87.733			Marker263927	122.353			Marker565615	107.558	Marker234189	116.14	Marker64798	73.262	Marker133353	84.739	Marker493243	61.439			Marker455484	113.614	Marker240025	90.944			Marker111025	92.348
Marker564579	145.674	Marker77178	95.809	Marker142606	150.992					Marker328259	87.733			Marker482802	124.192					Marker418785	116.14	Marker169364	73.999	Marker330465	84.739	Marker617861	61.439			Marker151193	113.614	Marker610728	90.944			Marker32837	92.35
Marker325735	145.76	Marker12248	95.809	Marker142607	151.378					Marker223621	87.972			Marker482804	124.192					Marker234185	116.877	Marker59718	73.999	Marker21398	84.739	Marker617862	61.439			Marker664683	113.614	Marker41833	91.533			Marker98231	92.35
Marker572062	145.934	Marker131046	95.857	Marker142612	151.378					Marker223623	88.208									Marker418789	117.629	Marker59723	74.04	Marker341935	84.988	Marker493242	61.439			Marker589208	113.614	Marker41832	91.533			Marker88907	92.35
Marker325723	145.934	Marker549111	95.879	Marker142657	151.378					Marker223622	88.663									Marker418788	117.629	Marker64187	74.04	Marker485186	85.019	Marker204980	64.036			Marker6216	113.614	Marker327828	91.673			Marker22160	92.35
Marker326228	145.934	Marker549113	95.879	Marker142610	151.378					Marker185142	88.663									Marker234179	117.699	Marker64223	74.04	Marker538059	85.019	Marker493241	64.036			Marker480297	113.614	Marker384538	91.673			Marker88961	92.398
Marker325719	145.934	Marker16200	95.955	Marker142608	151.378					Marker440306	88.663									Marker234181	117.699	Marker300354	74.073	Marker538053	85.019	Marker650422	64.036			Marker285530	113.954	Marker384537	91.673			Marker105630	92.398
Marker35510	145.934	Marker662075	95.957	Marker14338	151.53					Marker328304	88.663									Marker418792	117.699	Marker64721	74.073	Marker681530	85.019	Marker223181	64.514			Marker174780	114.108	Marker351386	91.843			Marker338866	92.398
Marker572063	145.934	Marker555026	95.993	Marker251033	151.53					Marker328326	89.39									Marker234180	117.699	Marker74588	74.081	Marker538050	85.019	Marker335683	64.539			Marker174783	114.108	Marker327823	91.843			Marker419061	92.398
Marker35506	145.934	Marker131167	96.016	Marker266179	151.53					Marker328329	89.39									Marker418793	117.699	Marker89717	74.111	Marker538051	85.019	Marker335682	64.539			Marker174822	114.108	Marker16899	92.288			Marker419065	92.398
Marker325736	145.934	Marker278572	96.016	Marker251030	151.53					Marker214016	90.149									Marker418791	117.699	Marker89719	74.111	Marker538049	85.019	Marker363808	64.605			Marker589749	114.108	Marker95418	92.422			Marker868	92.497
Marker564580	146.016	Marker203401	96.016	Marker469034	151.53					Marker136647	90.228									Marker418790	117.699	Marker89720	74.111	Marker538058	85.019	Marker363809	64.816			Marker174786	114.108	Marker477589	92.497			Marker287487	92.497
Marker200920	146.282	Marker361829	96.016	Marker39050	151.53					Marker136643	90.228									Marker418787	118.015	Marker277593	74.145	Marker21396	85.097	Marker335684	64.917			Marker112534	114.262	Marker581240	92.497			Marker32758	92.497
Marker200916	146.282	Marker203413	96.016	Marker275556	151.53					Marker47138	90.246									Marker321608	119.531	Marker169365	74.145	Marker133352	85.161	Marker223153	65.066			Marker112535	114.262	Marker610718	92.497			Marker1785	92.497
Marker572057	146.404	Marker247185	96.016	Marker51600	151.53					Marker190061	90.293									Marker526414	122.229	Marker300351	74.145	Marker240726	85.161	Marker223184	65.066			Marker372096	114.48	Marker477590	92.497			Marker246775	92.497
Marker572060	146.404	Marker370225	96.016	Marker39051	151.53					Marker519383	90.293									Marker157426	123.086	Marker59727	74.145	Marker213146	85.244	Marker363774	65.066			Marker297083	115.21	Marker240026	92.497			Marker98232	92.54
Marker572061	146.404	Marker416820	96.016	Marker210308	151.53					Marker190067	90.293									Marker416395	124.841	Marker40654	74.145	Marker66711	85.244	Marker223187	65.066			Marker297084	115.21	Marker229251	92.702			Marker98237	92.54
Marker200915	146.886	Marker77179	96.016	Marker142807	152.855					Marker136646	90.469									Marker490816	125.707	Marker59725	74.145	Marker66710	85.244	Marker223185	65.066			Marker383787	115.21	Marker9497	92.751			Marker122912	92.54
Marker200918	146.886	Marker333866	96.016	Marker142804	152.855					Marker214017	90.566									Marker293362	125.707	Marker180358	74.145	Marker66728	85.244	Marker363776	67.82			Marker581509	115.21	Marker16902	92.751			Marker226103	92.547
Marker614678	148.991	Marker131104	96.016	Marker142810	152.855					Marker136642	90.764									Marker293363	125.707	Marker416801	74.145	Marker59470	85.244	Marker363775	67.82			Marker581510	115.21	Marker229255	92.751			Marker449330	92.547
Marker614661	148.991	Marker361851	96.016	Marker142808	152.855					Marker136648	90.764									Marker490814	125.707	Marker137514	74.159	Marker66708	85.244	Marker307418	72.054			Marker297085	115.21	Marker16903	92.751			Marker202061	92.547
		Marker333867	96.016	Marker674930	153.074					Marker317139	91.046									Marker293360	125.707	Marker83365	74.159	Marker461514	85.244	Marker147312	72.054			Marker456998	115.21	Marker141520	92.751			Marker44467	92.547
		Marker77173	96.016	Marker674935	153.074					Marker317140	91.046									Marker490817	132.323	Marker584616	74.159	Marker66700	85.244	Marker485482	72.054			Marker622278	115.21	Marker228456	92.751			Marker44521	92.547
		Marker475799	96.016	Marker674934	153.074					Marker317141	91.046									Marker537521	132.323	Marker492947	74.159	Marker66623	85.244	Marker307419	73.028			Marker581503	115.21	Marker59350	92.751			Marker993	92.638
		Marker181892	96.016	Marker142609	153.107															Marker490812	132.323	Marker137518	74.159	Marker59482	85.39	Marker307420	73.028			Marker297087	115.21	Marker602359	92.921			Marker691486	92.638
		Marker559953	96.016	Marker142805	153.107															Marker416405	135.915	Marker268584	74.159	Marker66724	85.39	Marker369714	73.028			Marker201325	115.21	Marker602362	92.921			Marker1602	92.652
		Marker370222	96.016	Marker434179	153.107															Marker416409	135.915	Marker288870	74.159	Marker66665	85.39	Marker485483	73.028			Marker191694	115.267	Marker245254	92.948			Marker44560	92.652
		Marker77177	96.016	Marker185458	153.107																	Marker492948	74.159	Marker66621	85.39	Marker485480	73.028			Marker191698	115.267	Marker229268	92.998			Marker88950	92.678
		Marker247247	96.016	Marker306966	153.107																	Marker84921	74.225	Marker66620	85.39	Marker485481	73.028			Marker132190	115.812	Marker21692	92.998			Marker202746	92.733
		Marker131107	96.016	Marker214385	153.583																	Marker56483	74.225	Marker133378	85.433	Marker539390	75.63			Marker647243	116.384	Marker181781	92.998			Marker154922	92.733
		Marker134964	96.016	Marker214291	153.659																	Marker268172	74.375	Marker66705	85.433	Marker539385	75.63			Marker647247	116.384	Marker95421	92.998			Marker537678	92.733
		Marker131047	96.043	Marker214288	153.659																	Marker64573	74.375	Marker593040	85.433	Marker539383	75.63			Marker647246	116.384	Marker16897	92.998			Marker638024	92.781
		Marker678616	96.043	Marker214382	153.728																	Marker277599	74.571	Marker667956	85.487	Marker279352	75.63			Marker191697	116.743	Marker16894	92.998			Marker257218	92.781
		Marker678617	96.043	Marker450028	153.768																	Marker277596	74.571	Marker102528	85.487	Marker177412	75.63			Marker191695	116.743	Marker478451	93.068			Marker414574	92.799
		Marker239512	96.065	Marker214384	153.768																	Marker362232	74.58	Marker403060	85.487	Marker539384	75.63			Marker647244	116.966	Marker478448	93.068			Marker281446	92.803
		Marker493799	96.065	Marker142811	153.913																	Marker161564	74.91	Marker330442	85.487	Marker510426	75.939			Marker324145	116.966	Marker623487	93.184			Marker281445	92.803
		Marker370177	96.065	Marker142806	153.913																	Marker161560	74.91	Marker418057	85.514	Marker194642	76.042			Marker647245	116.966	Marker327821	93.184			Marker573582	92.803
		Marker523393	96.065	Marker450025	153.951																	Marker161563	74.91	Marker418056	85.514	Marker194640	76.042			Marker297086	116.966	Marker293646	93.184			Marker136856	92.82
		Marker77174	96.065	Marker214432	154.014																	Marker161561	74.91	Marker412368	85.634	Marker524823	76.329			Marker647242	117.038	Marker9367	93.184			Marker33346	92.823
		Marker94579	96.065	Marker214431	154.014																	Marker23818	74.925	Marker89518	85.634	Marker177437	76.329			Marker676332	117.459	Marker181783	93.185			Marker384734	92.848
		Marker94585	96.065	Marker214436	154.014																	Marker23813	74.925	Marker412372	85.634	Marker384587	76.329			Marker297749	117.459	Marker9650	93.185			Marker384733	92.848
		Marker493801	96.065	Marker214440	154.014																	Marker64511	74.956	Marker412363	85.634	Marker194641	77.001			Marker297747	117.459	Marker9443	93.224			Marker384729	92.848
		Marker370167	96.065	Marker214429	154.014																	Marker522973	74.956	Marker412365	85.634	Marker194647	77.001			Marker324247	117.627	Marker9435	93.224			Marker384732	92.848
		Marker247253	96.162	Marker214439	154.014																	Marker18911	74.956	Marker412362	85.634	Marker194650	77.001			Marker324147	117.627	Marker245256	93.411			Marker384735	92.848
		Marker247246	96.162	Marker214433	154.014																	Marker268583	74.956	Marker412364	85.634	Marker208964	78.005			Marker641081	119.374	Marker245202	93.411			Marker111021	92.859
		Marker247249	96.162	Marker214435	154.014																	Marker360229	74.956	Marker66718	85.653	Marker208943	78.005			Marker641082	119.374	Marker245193	93.411			Marker111028	92.859
		Marker831	96.191	Marker450027	154.527																	Marker84922	74.956	Marker66619	85.653	Marker208946	78.005			Marker521864	120.333	Marker245258	93.411			Marker469541	92.922
		Marker227086	96.208	Marker450026	154.527																	Marker492949	74.956	Marker66704	85.653	Marker208873	78.005			Marker521867	120.333	Marker245203	93.411			Marker154991	92.922
		Marker647129	96.275	Marker89519	154.63																	Marker584617	74.956	Marker322487	85.977	Marker208872	78.005			Marker631668	120.333	Marker245250	93.411			Marker85156	92.922
		Marker647130	96.275	Marker89517	154.63																	Marker300353	74.956	Marker667955	85.977	Marker46821	79.705			Marker358317	122.257	Marker245252	93.411			Marker350515	92.925
		Marker647131	96.275	Marker674926	154.725																	Marker180367	74.956	Marker538057	85.977	Marker46819	79.705			Marker632985	122.257	Marker240139	93.411			Marker350514	92.925
		Marker227085	96.34	Marker674924	154.725																	Marker275083	75.096	Marker330437	85.977	Marker46817	79.705			Marker487406	122.257	Marker21701	93.533			Marker73933	92.933
		Marker128974	96.575	Marker338229	154.725																	Marker144024	75.096	Marker538056	85.977	Marker62704	80.774			Marker358318	122.257	Marker95406	93.533			Marker691487	92.951
		Marker128982	96.575	Marker214390	154.725																	Marker655565	75.096	Marker403061	85.977	Marker62679	80.774			Marker471537	122.257	Marker228430	93.551			Marker682834	93.013
		Marker128968	96.575	Marker313448	154.725																	Marker180852	75.096	Marker417440	85.979	Marker642713	81.489			Marker632984	122.257	Marker9496	93.551			Marker21929	93.045
		Marker619934	97.19	Marker214386	154.725																	Marker478976	75.128	Marker39295	85.979	Marker208945	96.717			Marker471536	122.257	Marker9441	93.551			Marker78906	93.045
		Marker619932	97.19	Marker214389	154.725																	Marker478986	75.128	Marker98929	86.182	Marker208874	96.717			Marker471535	122.257	Marker343738	93.551			Marker226151	93.045
		Marker356866	97.198	Marker313450	154.725																	Marker478977	75.128	Marker428513	86.182	Marker46738	100.073			Marker521872	123.991	Marker228380	93.551			Marker336780	93.045
		Marker133680	97.198	Marker674936	154.725																	Marker690882	75.511	Marker538052	86.182	Marker72051	103.785			Marker521866	124.424	Marker141521	93.551			Marker87253	93.045
		Marker133679	97.43	Marker624771	154.725																	Marker690885	75.511	Marker667958	86.508	Marker72152	103.785			Marker521868	124.424	Marker219658	93.551			Marker257219	93.045
		Marker619937	97.43	Marker214290	154.725																	Marker466042	75.511	Marker330436	86.508	Marker62469	104.215			Marker521871	124.424	Marker10178	93.551			Marker32738	93.045
		Marker133678	97.43	Marker214388	154.725																	Marker197779	75.705	Marker533786	86.508					Marker193548	124.976	Marker10325	93.551			Marker257216	93.062
		Marker133681	97.43	Marker214289	154.986																	Marker197777	75.705	Marker428510	86.508					Marker521869	125.026	Marker9366	93.551			Marker1605	93.062
		Marker617002	97.478	Marker214292	154.986																	Marker197778	75.705	Marker582583	86.994					Marker285531	126.928	Marker41830	93.784			Marker321909	93.17
		Marker617003	97.478	Marker90399	154.986																	Marker197772	75.705	Marker322483	86.994					Marker285529	126.928	Marker41831	93.784			Marker321912	93.17
		Marker619933	97.478	Marker214295	155.9																	Marker197780	75.705	Marker84634	86.994					Marker285532	126.928	Marker245195	93.798			Marker321918	93.17
		Marker327505	97.478	Marker214387	155.9																	Marker197774	75.705	Marker688083	86.994					Marker615488	126.928	Marker688993	93.91			Marker78894	93.299
		Marker554524	97.478	Marker214293	155.9																	Marker64750	75.707	Marker341937	86.994					Marker632982	127.47	Marker412915	93.91			Marker44318	93.327
		Marker203949	97.78	Marker79742	157.076																	Marker410708	76.392	Marker339785	87.018					Marker510936	127.891	Marker303064	94.196			Marker131443	93.327
		Marker203952	97.78	Marker500350	157.076																	Marker410709	76.392	Marker242618	87.018					Marker510937	127.891	Marker691695	95.578			Marker246760	93.327
		Marker203951	97.78	Marker500354	157.076																	Marker238516	79.418	Marker84636	87.119					Marker690685	128.9	Marker691694	95.578			Marker78878	93.327
		Marker293922	97.947	Marker500346	157.076																	Marker238519	79.418	Marker232977	87.119					Marker487403	128.945	Marker245224	96.205			Marker157326	93.336
		Marker293924	97.947	Marker374975	157.384																	Marker238497	79.418	Marker688082	87.119					Marker358230	128.945	Marker411466	96.319			Marker1784	93.336
		Marker293923	97.947	Marker153900	157.384																	Marker553041	79.418	Marker84637	87.119					Marker358231	128.945	Marker411472	96.319			Marker665606	93.336
		Marker293921	97.947	Marker16099	157.384																	Marker238463	80.226	Marker544344	87.119					Marker487407	128.945	Marker681097	96.689			Marker21855	93.336
		Marker293926	97.947	Marker564215	157.384																	Marker238518	80.226	Marker649607	87.2					Marker358232	128.945	Marker344867	96.751			Marker397061	93.336
		Marker660837	102.037	Marker16098	157.384																	Marker238517	80.226	Marker84633	87.261					Marker314165	133.029	Marker344866	96.751			Marker167724	93.342
		Marker392542	102.037	Marker394015	157.675																	Marker328031	82.008	Marker339756	87.261					Marker314164	133.029	Marker344868	96.751			Marker154926	93.373
		Marker392561	102.072	Marker564212	157.675																	Marker328033	82.008	Marker688077	87.261					Marker193491	133.468	Marker681099	96.752			Marker154988	93.373
		Marker660841	102.072	Marker500347	157.784																	Marker328028	82.008	Marker59472	87.261					Marker193522	133.468	Marker681095	96.752			Marker483963	93.373
		Marker392560	102.072	Marker275559	157.784																	Marker290505	85.154	Marker582582	87.451					Marker193516	133.468	Marker681103	96.752			Marker44519	93.376
		Marker660846	102.494	Marker275558	157.784																	Marker309250	88.437	Marker84631	87.451					Marker193550	133.468	Marker681112	96.752			Marker32739	93.376
		Marker175524	102.56	Marker445199	157.811																	Marker466365	88.437	Marker649614	87.451					Marker193519	133.468	Marker681109	96.752			Marker64988	93.376
		Marker175525	102.56	Marker394013	157.891																	Marker155178	88.524	Marker691426	87.854					Marker193545	133.468	Marker681093	96.752			Marker3417	93.376
		Marker175531	102.56	Marker445198	157.891																	Marker155244	88.916	Marker582581	87.854					Marker285516	135.816	Marker681098	96.752			Marker111027	93.376
		Marker434988	102.667	Marker445197	157.891																	Marker155177	88.916	Marker322486	87.854					Marker353850	136.466	Marker681091	96.752			Marker22157	93.377
		Marker434986	102.667	Marker254945	157.891																	Marker415316	89.614	Marker428516	87.949					Marker198183	136.466	Marker681113	96.752			Marker336781	93.377
		Marker434987	102.667	Marker117532	157.986																	Marker415318	89.614	Marker339759	87.949					Marker353852	136.466	Marker681101	96.752			Marker352551	93.377
		Marker559952	102.689	Marker355398	157.986																	Marker415317	89.614	Marker688078	87.949					Marker510935	138.39	Marker681092	96.752			Marker88881	93.377
		Marker195700	103.65	Marker71712	157.986																	Marker58743	90.536	Marker594638	88.003					Marker690687	138.495	Marker681107	96.752			Marker554393	93.377
		Marker195699	103.65	Marker60458	157.986																	Marker58744	90.536	Marker66444	88.003					Marker690686	139.086	Marker681106	96.752			Marker243359	93.496
		Marker247098	103.65	Marker355396	157.986																	Marker641256	91.283	Marker339761	88.081					Marker441766	141.85	Marker293759	97.038			Marker536416	93.539
		Marker396440	103.718	Marker60457	158.141																	Marker58808	92.59	Marker339754	88.081					Marker441765	141.85	Marker293758	97.038			Marker536415	93.539
		Marker396439	103.718	Marker500348	158.16																	Marker481935	94.39	Marker691429	88.437					Marker353854	143.354	Marker293760	97.038			Marker536413	93.539
		Marker396436	103.718	Marker500352	158.16																	Marker405417	94.472	Marker544909	89.361					Marker353851	143.354	Marker657751	99.542			Marker682839	93.574
		Marker275260	103.718	Marker362521	158.227																	Marker405416	94.472	Marker544901	89.361					Marker353855	143.354	Marker657746	99.542			Marker682837	93.574
		Marker396435	103.718	Marker362519	158.227																	Marker47049	94.472	Marker691427	89.361					Marker168047	143.354	Marker657748	99.542			Marker202062	93.581
		Marker247099	103.876	Marker374931	158.372																	Marker47052	94.472	Marker448624	89.361					Marker353853	143.354	Marker344863	99.851			Marker202059	93.581
		Marker247094	103.876	Marker323406	158.372																	Marker47068	94.658	Marker544900	89.361					Marker353849	143.354	Marker344865	99.851			Marker485657	93.581
		Marker247100	103.876	Marker500353	158.424																	Marker47072	94.802	Marker315935	89.462					Marker670283	145.969	Marker610727	99.851			Marker257215	93.581
		Marker534909	103.876	Marker500351	158.424																	Marker47066	95.465	Marker544905	89.462					Marker218952	145.969	Marker344869	99.851			Marker98228	93.581
		Marker195698	103.876	Marker26736	158.506																	Marker405418	95.465	Marker311017	89.462					Marker218953	145.969	Marker175358	99.994			Marker3399	93.581
		Marker550239	104.077	Marker51594	158.659																	Marker481933	95.465	Marker590050	89.462					Marker670282	148.873	Marker175357	99.994			Marker162311	93.624
		Marker550237	104.077	Marker51595	158.659																	Marker47073	95.465	Marker691428	89.462					Marker218954	148.873	Marker175356	99.994			Marker167622	93.624
		Marker550238	104.077	Marker251034	158.659																	Marker58873	95.631	Marker315955	89.462					Marker218958	148.873	Marker415561	100.258			Marker21928	93.624
		Marker550241	104.077	Marker51596	158.659																	Marker58870	95.631	Marker311004	89.462					Marker148349	149.031	Marker520587	100.303			Marker145097	93.63
		Marker550240	104.077	Marker394012	158.659																	Marker58871	95.631	Marker311018	90.139					Marker148350	149.031	Marker649217	100.303			Marker202749	93.63
		Marker275258	104.568	Marker323402	158.659																	Marker207523	101.023	Marker311021	90.283					Marker423048	149.228	Marker144134	100.303			Marker409535	93.63
		Marker275275	105.612	Marker51597	158.698																	Marker207521	101.023	Marker311003	90.283					Marker306668	150.468	Marker649218	100.303			Marker154919	93.63
		Marker275251	105.612	Marker266176	158.738																	Marker207522	101.023	Marker413661	90.309					Marker306673	150.468	Marker75372	100.303			Marker111023	93.63
		Marker660843	105.612	Marker323399	158.738																	Marker689039	107.34	Marker150057	90.309					Marker306671	150.742	Marker645199	100.303			Marker202741	93.63
		Marker660847	105.612	Marker251031	158.738																	Marker509992	107.34	Marker307049	90.309					Marker306672	150.742	Marker386835	100.494			Marker325419	93.63
		Marker403649	105.612	Marker323400	158.738																	Marker206008	107.392	Marker150051	90.309					Marker570088	153.621	Marker386829	100.494			Marker552826	93.749
		Marker660840	105.612	Marker394011	158.738																	Marker168040	107.392	Marker150056	90.309					Marker266646	153.621	Marker680103	100.643			Marker22083	93.749
		Marker275253	105.612	Marker355382	158.742																	Marker206011	107.622	Marker413658	90.309					Marker423047	153.621	Marker686885	101.449			Marker78874	93.749
		Marker660842	105.955	Marker189822	158.855																	Marker168046	107.622	Marker641534	90.309					Marker266645	153.621	Marker686884	101.449			Marker682840	93.76
		Marker660838	105.955	Marker145045	158.966																	Marker255400	108.582	Marker413659	91.5					Marker266630	153.621	Marker85277	101.948			Marker300852	93.76
		Marker660845	105.955	Marker145042	158.966																	Marker255402	108.582	Marker414954	91.5					Marker266647	153.621	Marker326097	101.948			Marker79055	93.83
		Marker275276	105.955	Marker469035	159.095																	Marker184671	123.817	Marker413660	91.5					Marker159220	154.178	Marker330876	103.595			Marker79046	93.851
		Marker660839	105.955	Marker394014	159.095																	Marker69887	124.006	Marker414951	91.5					Marker159224	154.178	Marker266393	103.595			Marker78898	93.931
		Marker275259	106.074	Marker14340	159.095																	Marker69895	124.006	Marker544345	92.133					Marker266629	155.932	Marker330880	103.595			Marker995	93.931
		Marker275257	106.074	Marker51591	159.095																	Marker69888	124.227	Marker601045	92.457					Marker266631	155.932	Marker330879	103.735			Marker373503	93.993
		Marker392544	106.074	Marker254973	159.095																	Marker69885	124.865	Marker644086	92.457					Marker342480	156.688	Marker393650	103.784			Marker150252	94.084
		Marker275252	106.074	Marker254944	159.155																	Marker400396	125.511	Marker590051	92.457					Marker342481	156.688	Marker620729	104.044			Marker449334	94.084
		Marker275261	106.074	Marker71714	159.233																	Marker400438	126.246	Marker601049	92.457					Marker473335	156.688	Marker620726	104.044			Marker128198	94.188
		Marker275256	106.074	Marker254942	159.233																	Marker380152	127.03	Marker601046	92.457					Marker342485	156.688	Marker620731	104.044			Marker32655	94.218
		Marker392563	106.074	Marker71710	159.233																	Marker247534	127.03	Marker590049	92.457					Marker342482	156.688	Marker620730	104.044			Marker79041	94.313
		Marker493316	106.829	Marker254943	159.261																			Marker339755	97.709					Marker652255	156.729	Marker326090	104.589			Marker79052	94.313
		Marker307909	106.829	Marker275564	159.261																			Marker339760	97.709					Marker413473	156.729	Marker299863	104.589			Marker378163	94.406
		Marker307908	106.829	Marker275562	159.261																			Marker339758	97.709					Marker652257	156.729	Marker299864	104.589			Marker378166	94.406
		Marker559789	109.048	Marker51598	159.301																			Marker339753	97.709					Marker317277	159.398	Marker379202	105.667			Marker157323	94.406
		Marker559795	109.048	Marker375195	159.301																			Marker339757	97.709					Marker317278	159.398	Marker330881	106.127			Marker378157	94.406
		Marker559786	109.048	Marker51599	159.301																			Marker675458	101.11					Marker317284	159.398	Marker330885	106.127			Marker156909	94.435
		Marker628905	110.538	Marker189831	159.484																			Marker308528	101.11					Marker306689	159.398	Marker330884	106.127			Marker156896	94.435
		Marker628900	110.538	Marker51593	159.484																			Marker119153	101.11					Marker317282	159.398	Marker686886	108.046			Marker156919	94.435
		Marker628901	110.538	Marker189830	159.484																			Marker284144	101.11					Marker317323	159.398	Marker612814	109.272			Marker682832	94.454
		Marker444793	114.468	Marker210309	159.639																			Marker675457	101.11					Marker317319	159.398	Marker612821	109.434			Marker128196	94.527
		Marker552288	114.479	Marker210314	159.639																			Marker119143	101.11					Marker317322	159.398	Marker375287	109.486			Marker128194	94.527
		Marker444791	114.479	Marker210319	159.639																			Marker675455	101.11					Marker317283	159.398	Marker477591	109.863			Marker618992	94.916
		Marker553860	114.479	Marker189828	159.639																			Marker308530	101.11					Marker317279	160.88	Marker435340	109.863			Marker618993	94.916
		Marker472855	115.556	Marker275563	159.639																			Marker308526	101.11					Marker473333	161.614	Marker610719	109.863			Marker300847	95.212
		Marker472857	115.556	Marker71709	160.027																			Marker495460	101.11					Marker473334	161.614	Marker375290	110			Marker682833	95.229
		Marker629197	115.651	Marker677662	160.027																			Marker119156	101.11					Marker422325	162.221	Marker375289	110			Marker44518	95.229
		Marker629195	115.651	Marker225059	171.97																			Marker232978	101.333					Marker422317	162.221	Marker612813	110.324			Marker682841	95.229
		Marker629196	115.705	Marker18604	176.161																			Marker544346	101.333					Marker422320	162.221	Marker465242	111.797			Marker111078	95.244
		Marker552291	116.621																					Marker560231	101.333					Marker342483	162.463	Marker465243	111.797			Marker111077	95.244
		Marker673021	117.526																					Marker322482	106.38					Marker575076	163.78	Marker465246	111.797			Marker325438	95.323
		Marker552259	117.526																					Marker322485	106.38					Marker370001	163.78	Marker435342	113.076			Marker321916	95.323
		Marker673019	117.566																					Marker322484	106.38					Marker438681	163.78	Marker435339	113.076			Marker321911	95.323
		Marker673018	117.566																					Marker322479	106.38					Marker255961	163.78	Marker435341	113.076			Marker80086	95.519
		Marker552290	117.926																					Marker461965	107.744					Marker317318	163.826	Marker411459	115.73			Marker35022	95.824
		Marker307910	118.358																					Marker611984	107.765					Marker220059	163.826	Marker411467	115.73			Marker35024	95.824
		Marker365983	118.795																					Marker311020	107.765					Marker317280	163.826	Marker411460	115.73			Marker207709	95.924
		Marker430441	119.745																					Marker544904	107.765					Marker596559	163.852	Marker695569	116.595			Marker442493	96.021
		Marker476968	119.745																					Marker311002	107.765					Marker525785	163.852	Marker695576	116.595			Marker442492	96.021
		Marker476967	119.745																					Marker544906	107.765					Marker525782	163.852	Marker695570	117.24			Marker80085	96.106
		Marker307912	120.24																					Marker544908	107.765					Marker667192	163.852	Marker427849	117.24			Marker80080	96.106
		Marker307913	120.24																					Marker544903	107.765					Marker525783	163.852	Marker145895	118.107			Marker80082	96.106
		Marker365987	120.681																					Marker544902	107.765					Marker422321	163.852	Marker411458	118.892			Marker80083	96.106
		Marker365980	120.681																					Marker544907	107.765					Marker609689	163.992	Marker411462	118.892			Marker180569	96.191
		Marker137563	131.747																					Marker688079	107.765					Marker541674	163.992	Marker411461	118.892			Marker180568	96.191
		Marker552293	132.9																					Marker466831	107.765					Marker438677	163.992	Marker646841	119.94			Marker178745	96.451
		Marker430445	132.986																					Marker310529	107.941					Marker667194	163.992	Marker646849	120.215			Marker199600	96.451
		Marker430444	132.986																					Marker601394	109.295					Marker255967	163.992	Marker495356	122.422			Marker334148	96.677
		Marker430443	133.257																					Marker601395	109.295					Marker609690	163.992	Marker495353	122.422			Marker132561	96.729
		Marker430442	133.257																					Marker601398	109.295					Marker370080	163.992	Marker495352	122.501			Marker178782	96.729
		Marker430446	133.257																					Marker334590	109.295					Marker541670	163.992	Marker495354	122.501			Marker178780	96.842
		Marker430440	133.257																					Marker240314	109.295					Marker575079	163.992	Marker495350	122.501			Marker281365	96.842
		Marker430439	133.257																					Marker496287	109.295					Marker575078	163.992	Marker495351	122.501			Marker132556	96.842
		Marker552289	134.991																					Marker601396	109.295					Marker575075	164.209	Marker415564	123.42			Marker132557	96.842
		Marker552292	134.991																					Marker601397	109.295					Marker438683	164.209	Marker344864	123.42			Marker297697	97.144
		Marker552287	134.991																					Marker601399	109.295					Marker317297	164.331	Marker386836	123.42			Marker297695	97.144
		Marker444789	136.45																					Marker308529	109.807					Marker467309	164.776	Marker620886	124.35			Marker297699	97.144
		Marker444792	136.45																					Marker461970	109.807					Marker317299	164.776	Marker620885	124.35			Marker297701	97.144
		Marker444790	136.45																					Marker383189	109.807					Marker517024	166.707	Marker620887	124.35			Marker490134	97.213
		Marker444795	136.45																					Marker302799	110.008					Marker487352	167.795	Marker199727	126.836			Marker490122	97.579
		Marker681428	149.955																					Marker240350	110.843					Marker237301	167.795	Marker199730	126.836			Marker420128	97.579
		Marker272743	149.955																					Marker177370	110.843					Marker487350	167.795	Marker199731	126.836			Marker490123	97.579
		Marker537620	149.955																					Marker665497	111.416					Marker487353	167.795	Marker325263	128.337			Marker490136	97.579
		Marker681424	149.955																					Marker644088	111.416					Marker237300	167.795	Marker325262	128.337			Marker490133	97.579
		Marker272739	149.955																					Marker104649	111.416					Marker237299	167.795	Marker158084	128.362			Marker490125	97.579
		Marker537616	149.955																					Marker644087	111.416					Marker260130	170.466	Marker451272	128.362			Marker141593	97.815
		Marker444026	149.955																					Marker570090	112.653					Marker546970	170.466	Marker114824	128.362			Marker297698	97.815
																								Marker570089	112.653					Marker281131	172.505	Marker158085	128.362			Marker297703	97.815
																								Marker675459	115.187					Marker260133	172.505	Marker114820	128.362			Marker297702	97.815
																								Marker284143	115.3					Marker254863	172.905	Marker686883	128.648			Marker297696	97.815
																								Marker284145	115.3					Marker254865	172.905	Marker686880	128.648			Marker443444	100.094
																								Marker284146	115.3					Marker254862	172.905	Marker686882	128.828			Marker443445	100.131
																								Marker675460	115.338					Marker559784	174.069	Marker686878	128.828			Marker132558	100.565
																								Marker406906	115.338					Marker438682	174.073	Marker686881	128.828			Marker560281	100.565
																								Marker625298	116.578					Marker447949	174.073	Marker327447	130.923			Marker695002	100.565
																								Marker548319	116.578					Marker609582	174.287	Marker327398	130.923			Marker178781	100.565
																								Marker549566	116.66					Marker575080	174.287	Marker327448	130.923			Marker304260	100.657
																								Marker549564	116.66					Marker414262	176.24	Marker209153	131.459			Marker304259	100.657
																								Marker548321	116.757					Marker414258	176.24	Marker630142	131.459			Marker304261	100.657
																								Marker625293	117.419					Marker564031	176.954	Marker630145	132			Marker660112	100.775
																								Marker625301	117.419					Marker564032	176.954	Marker209094	132.158			Marker660113	100.775
																								Marker548315	117.419					Marker564033	176.954	Marker630144	132.491			Marker178783	100.909
																								Marker625296	117.419					Marker517026	178.681	Marker127367	133.623			Marker132560	100.909
																								Marker625299	117.419					Marker370000	178.681	Marker498423	136.202			Marker478414	100.951
																								Marker548317	119.143					Marker370002	178.681	Marker112148	137.298			Marker490129	102.724
																								Marker184641	119.143					Marker517025	178.681	Marker373952	137.298			Marker297700	102.724
																								Marker184642	119.143					Marker569539	180.033	Marker665885	137.688			Marker490139	102.724
																								Marker548318	119.143					Marker569540	180.033	Marker97664	138.259			Marker490128	102.912
																								Marker427974	119.143					Marker569538	180.033	Marker395710	138.259			Marker490137	102.912
																								Marker548316	119.143					Marker198605	182.69	Marker395711	138.259			Marker488919	103.347
																								Marker548320	119.143					Marker198614	182.69	Marker463392	138.478			Marker625727	103.347
																								Marker548314	119.143					Marker198608	182.69	Marker264983	142.369			Marker556072	103.347
																								Marker355181	122.005					Marker198611	182.69	Marker264980	142.369			Marker499526	103.347
																								Marker572877	122.005					Marker198618	182.69	Marker264928	143.205			Marker499533	103.347
																								Marker572876	122.005					Marker198619	182.69	Marker375285	143.205			Marker490135	103.362
																								Marker572873	122.657					Marker198616	182.69	Marker275634	153.845			Marker490132	103.362
																								Marker572871	122.657					Marker198613	182.69	Marker275636	153.845			Marker381471	106.592
																								Marker669703	122.657					Marker100281	182.868	Marker360228	158.371			Marker381468	106.592
																								Marker615147	122.657					Marker461996	182.868	Marker360230	158.371			Marker116820	110.61
																								Marker615145	124.061					Marker525995	184.114	Marker541375	160.251			Marker116821	110.61
																								Marker547591	124.061					Marker525997	184.114	Marker541371	160.251			Marker343634	114.184
																								Marker615155	124.061					Marker92770	184.522	Marker256978	164.127			Marker671861	115.141
																								Marker547589	124.061					Marker92769	184.522	Marker256975	164.127			Marker280276	116.905
																								Marker294765	124.061					Marker434876	184.522	Marker256983	164.127			Marker280273	116.905
																								Marker264232	124.061					Marker541678	187.393	Marker587350	165.924			Marker627890	118.296
																								Marker615146	124.061					Marker541672	187.393	Marker587352	165.924			Marker627886	118.296
																								Marker655604	127.627					Marker541679	187.393	Marker587351	165.924			Marker627887	118.296
																								Marker655605	130.577					Marker541680	187.393	Marker261469	176.516			Marker478418	118.717
																								Marker621132	131.004					Marker541681	187.982	Marker261464	176.516			Marker620441	118.717
																								Marker655601	131.004					Marker541676	187.982	Marker261467	176.615			Marker478421	118.717
																								Marker224469	131.004					Marker541673	187.982	Marker261460	176.615			Marker478417	118.717
																								Marker224468	131.004					Marker541675	187.982	Marker261465	176.615			Marker478419	118.717
																								Marker344513	131.004					Marker260132	188.114	Marker261458	176.615			Marker478420	118.717
																								Marker621134	131.004					Marker541682	188.114	Marker261470	176.615			Marker478416	118.717
																								Marker224466	131.011					Marker629194	188.114	Marker261462	176.615			Marker478413	119.182
																								Marker655602	131.011					Marker541671	188.114	Marker261461	176.706			Marker478415	119.182
																								Marker344512	131.011					Marker198612	190.003	Marker261457	176.731			Marker423506	120.18
																								Marker655607	131.354					Marker198609	190.003	Marker261466	176.731			Marker473609	121.012
																								Marker655606	131.802					Marker198615	190.003	Marker261463	176.731			Marker506330	121.054
																								Marker547590	131.873					Marker198610	190.003	Marker261468	176.789			Marker506335	121.054
																								Marker572878	131.873					Marker442084	198.148	Marker114911	178.532			Marker305201	128.72
																								Marker572879	131.873					Marker442086	198.148	Marker114910	178.532			Marker305204	128.72
																								Marker615157	131.873					Marker442083	198.148	Marker114908	178.532			Marker625725	132.026
																								Marker572875	131.873					Marker482165	199.025	Marker114907	178.681			Marker625724	132.026
																								Marker572870	131.873					Marker482230	199.025	Marker114906	178.954			Marker499527	132.991
																								Marker572874	131.873					Marker414259	199.987	Marker114912	178.954			Marker499530	132.991
																								Marker572872	131.873					Marker195611	199.987	Marker114909	178.954			Marker499529	133.238
																								Marker429339	131.907					Marker254864	199.987	Marker489383	179.774			Marker499531	133.238
																								Marker621133	131.907					Marker414253	199.987	Marker489390	179.774			Marker499537	133.238
																								Marker525345	131.907					Marker414249	199.987	Marker501642	179.774			Marker218239	136.505
																								Marker655603	134.045					Marker442082	202.022	Marker489386	180.017			Marker641720	136.895
																								Marker672739	134.374					Marker442087	202.022	Marker489388	180.515			Marker226010	143.144
																								Marker556814	137.553					Marker525993	203.899	Marker489385	180.515			Marker226009	143.144
																								Marker556777	137.553					Marker92734	203.899	Marker489384	180.515			Marker371795	147.094
																								Marker556774	137.553					Marker218214	204.142	Marker489387	180.515			Marker371796	147.094
																								Marker423688	137.553					Marker462005	204.31	Marker451276	183.622			Marker371800	147.094
																								Marker224467	141.222					Marker582886	204.31	Marker451274	183.622			Marker331628	150.622
																								Marker344514	141.222					Marker92741	204.491	Marker451275	183.622			Marker331622	150.622
																								Marker556775	141.222					Marker240247	204.491	Marker452874	197.106			Marker331623	150.622
																								Marker556776	142.96					Marker465974	212.721	Marker598378	197.106			Marker331626	150.622
																								Marker402059	142.96					Marker465976	212.721	Marker440521	200.912			Marker331624	150.622
																								Marker693947	142.978					Marker465975	212.721	Marker440519	200.912			Marker331625	150.622
																								Marker302243	142.978					Marker465967	212.721	Marker440522	200.912			Marker338267	156.756
																								Marker693946	142.978							Marker440518	200.912			Marker338263	156.756
																								Marker163817	142.978							Marker440524	200.912			Marker338266	157.714
																								Marker524708	142.978							Marker440515	200.912			Marker338268	157.714
																								Marker163823	142.978							Marker440523	200.912			Marker506332	161.488
																								Marker163822	142.978							Marker107434	201.85			Marker506336	161.488
																								Marker163815	142.978							Marker586892	205.736			Marker423505	163.012
																								Marker163816	142.978							Marker586900	205.736			Marker305203	165.9
																								Marker163819	142.978							Marker586891	205.736			Marker305202	165.9
																								Marker693948	142.978							Marker586895	205.736			Marker440475	167.94
																								Marker163820	145.313							Marker586893	205.736			Marker374848	167.94
																								Marker203298	145.313							Marker335769	211.871			Marker291697	168.051
																								Marker163821	145.313							Marker321640	214.177
																								Marker423680	145.313							Marker50252	216.524
																								Marker163814	145.313							Marker50254	216.524
																								Marker423678	145.313
																								Marker163844	145.313
																								Marker423689	145.313
																								Marker163818	145.313
																								Marker517985	145.313
																								Marker423679	145.313
																								Marker524709	145.313
																								Marker347757	146.497
																								Marker579678	146.497
																								Marker579679	146.497
																								Marker184310	147.596
																								Marker184220	147.596
																								Marker184218	147.596
																								Marker184311	147.596
