# Supplementary material for: High-Density Genetic Map Construction and Stem Total Polysaccharide Content-Related QTL Exploration for Chinese Endemic Dendrobium (Orchidaceae)
Source: Front Plant Sci. 2018 Mar 27;9:398. doi: 10.3389/fpls.2018.00398 (PMC5880926; doi:10.3389/fpls.2018.00398)
Supplement: Supplementary Table 3 — Summary of male and female linkage maps of Dendroboium. [file Table3.XLSX]

## Sheet: Sheet1
Supplementary Table 3. Summary of male and female linkage maps of Dendroboium
LG ID	Total marker			Total distance (cM)			Average distance (cM)			Max gap (cM)			Gap<5 cM (%)
	Male	Female		Male	Female		Male	Female		Male	Female		Male	Female
1	212	185		71.93	319.34		0.34	1.73		9.76	31.6		98.1	92.39
2	394	167		59.76	150.05		0.15	0.9		4.61	16.72		100	92.77
3	293	236		133.94	170.91		0.46	0.72		8.79	13.47		98.29	96.6
4	154	173		144.95	278.94		0.94	1.61		18.3	49.8		94.77	92.44
5	150	202		104.59	206.97		0.7	1.02		13.7	19.25		94.63	93.53
6	258	144		86.79	99.89		0.34	0.69		7.03	17.19		99.22	95.8
7	207	133		189.1	48.57		0.91	0.37		17	10.41		95.63	96.97
8	217	167		75.15	124.83		0.35	0.75		18.98	23.97		99.07	95.78
9	189	163		154.59	116.3		0.82	0.71		9.93	14.5		94.68	95.06
10	125	257		173.81	106.86		1.39	0.42		15.75	9.95		88.71	97.66
11	311	92		104.06	125.71		0.33	1.37		14.6	21		98.39	90.11
12	247	258		85.41	128.92		0.35	0.5		10.31	32.54		97.97	97.67
13	335	340		140.43	143.47		0.42	0.42		13.31	11.95		97.9	97.35
14	270	172		171.25	97.96		0.63	0.57		14.53	11.9		98.14	95.91
15	128	209		176.24	192.62		1.38	0.92		17.02	14.53		90.55	94.71
16	267	371		150.71	261		0.56	0.7		8.65	16.57		98.5	94.86
17	329	322		105.17	219.53		0.32	0.68		8.94	13.53		99.39	97.2
18	135	210		129.01	199.92		0.96	0.95		33.87	12.54		95.52	92.34
19	306	343		110.4	171.44		0.36	0.5		14.42	13.5		98.03	97.08
Total	4527	4144		2367.29	3163.23		0.52	0.76		33.87	49.8		97.47	95.47
