# Supplementary material for: High-Density Genetic Map Construction and Stem Total Polysaccharide Content-Related QTL Exploration for Chinese Endemic Dendrobium (Orchidaceae)
Source: Front Plant Sci. 2018 Mar 27;9:398. doi: 10.3389/fpls.2018.00398 (PMC5880926; doi:10.3389/fpls.2018.00398)
Supplement: Supplementary Table 4 — Trait of STPC for the QTL mapping population in Dendrobium. [file Table4.XLSX]

## Sheet: Sheet3
Supplementary Table 4. Trait of STPC for the QTL mapping population in Dendrobium
Num.	repeat 1	repeat 2	repeat 3
Male parent	42.7	42.89	42.42
Female parent	15.43	14.73	15.06
1	27.29	28.32	28.17
2	37.77	38.21	38.69
3	28.84	28.65	28.67
4	15.09	12.43	14.26
5	67.06	68.32	67.58
6	30.69	31.02	30.96
7	60.33	60.6	60.31
8	26.01	26.81	26.35
9	5.28	6.48	6.21
10	27.79	29.02	28.53
11	25.37	26.35	26.03
12	28.01	28.25	28.14
13	47.52	45.53	46.22
14	58.48	58.43	58.4
15	28.22	28.65	28.56
16	34.94	35.23	35.12
17	10.43	11.23	11.06
18	28.6	28.14	28.33
19	33.4	33.69	33.21
20	9.98	11.06	10.86
21	44.19	47.94	47
22	52.5	52.36	52.31
23	48.27	48.36	48.39
24	34.66	33.39	33.49
25	50.03	50.12	50.12
26	56.28	56.45	56.59
27	34.82	35.21	35.12
28	9.54	9.89	9.69
29	34.83	36.01	36.47
30	28.42	29.62	29.67
31	35.37	35.69	35.39
32	18.6	19.03	18.59
33	35.58	35.68	35.36
34	35.84	35.79	35.19
35	18.22	17.86	18.36
36	55.33	55.42	55.4
37	25.84	25.64	25.72
38	6.92	8.12	7.59
39	35.14	35	35.55
40	29.72	30.21	30.35
41	35.95	35.86	35.42
42	60.13	60.33	60.31
43	36.13	36.21	36.25
44	31.81	32.23	31.85
45	37.11	37.59	37.12
46	24.83	25.63	25.36
47	34.23	37.77	36.24
48	10.43	10.13	10.26
49	37.22	37.96	37.59
50	38.42	38.23	38.29
51	38.42	38.35	38.34
52	38.75	38.96	38.59
53	38.84	38.62	38.42
54	39.29	39.56	39.33
55	39.72	40.12	40.12
56	30.69	31.21	30.83
57	31.81	32.45	31.76
58	32.14	32.68	32.54
59	10.8	10.91	11.13
60	33.38	33.84	33.68
61	13.75	14.85	14.09
62	34.1	39.56	37.56
63	12.99	13.58	13.21
64	34.23	36.36	35.23
65	9.76	9.98	10.21
66	23.4	27.33	25.36
67	25.95	25.9	25.9
68	11.68	11.79	11.59
69	28.75	31.59	30.34
70	26.13	26.35	26.21
71	25.58	27.12	26.54
72	38.78	38.32	38.63
73	43.92	43.72	43.6
74	45.01	45.36	45
75	10.26	10.35	10.52
76	34.82	35.68	35.63
77	38.14	38.58	38.29
78	34.94	34.89	34.19
79	25.14	25.32	25.23
80	27.11	28.53	28.37
81	28.42	29.4	29.18
82	11.13	12.35	12.05
83	46.7	46.89	46.36
84	24.66	27.01	27.09
85	35.26	35.36	35.66
86	62.57	65.29	64.22
87	32.14	36.18	33.58
88	34.1	34.97	34.63
89	42.72	44.91	43.59
90	29.29	32.25	31.23
91	35.26	35.38	35.17
92	17.79	18.32	18.22
93	12.38	13.14	12.96
94	42.43	43.18	42.86
95	14.67	15.76	15.36
96	10.47	10.17	10.36
97	37.77	38.13	38.59
98	33.38	33.95	33.49
99	9.65	9.98	9.68
100	12.99	14.19	13.95
101	28.14	28.34	28.23
102	38.18	38.34	38.16
103	12.82	13.58	13.01
104	27.22	29.41	28.56
105	38.18	38.71	38.34
106	17.29	17.4	17.57
107	28.78	28.98	28.69
108	48.96	49	49.09
109	32.43	32.69	32.91
110	13.54	14.62	14.05
111	32.53	32.63	32.83
