# Supplementary material for: High-Density Genetic Map Construction and Stem Total Polysaccharide Content-Related QTL Exploration for Chinese Endemic Dendrobium (Orchidaceae)
Source: Front Plant Sci. 2018 Mar 27;9:398. doi: 10.3389/fpls.2018.00398 (PMC5880926; doi:10.3389/fpls.2018.00398)
Supplement: Supplementary Table 5 — List of candidate genes and annotation of the STPC related QTL. [file Table5.XLSX]

## Sheet: Sheet1
Supplementary Table 5. List of candidate genes and annotation of the STPC related QTL
Num.	QTL name	LG	Start	End	Range	LOD peak	Phenotypic variance explained (%)	SNPs	Marker in QTL	Physical_Info	#GeneID	COG_class	COG_class_annotation	GO_annotation	KEGG_annotation	Swissprot_annotation	nr_annotation
1	STPC-1	2	78.821	79.644	0.823	2.44	9.7	8	Marker571686	scaffold10215 5569 5879	Dendrobium_GLEAN_10032348	--	--	Cellular Component: mitochondrion (GO:0005739);; Biological Process: protein targeting to vacuole (GO:0006623);; Biological Process: vesicle-mediated transport (GO:0016192);;	--	--	PREDICTED: oxidation resistance protein 1-like isoform X2 [Phoenix dactylifera]
									Marker571679
									Marker571687
									Marker571689
									Marker349387	scaffold3128 28178 28178	--	--	--	--	--	--	--
									Marker612176	Scaffold13627 19265 22532	--	--	--	--	--	--	--
									Marker612185
									Marker612178
2	STPC-2	2	90.349	90.349	0	2.33	9.2	2	Marker664966	scaffold32457 2165 8252	--	--	--	--	--	--	--
									Marker664970
3	STPC-3	11	85.984	85.984	0	2.66	11.8	1	Marker577853	scaffold10683 20394 20394	--	--	--	--	--	--	--
4	STPC-4	15	87.955	88.241	0.286	2.34	9.4	4	Marker388240	scaffold3894 65669 65669	Dendrobium_GLEAN_10074377	--	--	--	--	NEP1-interacting protein 1 GN=F4B14.110 OS=Arabidopsis thaliana (Mouse-ear cress) PE=1 SV=2	PREDICTED: NEP1-interacting protein 2-like [Elaeis guineensis]
									Marker476752	scaffold6140 39961 40267	--	--	--	--	--	--	--
									Marker476754
									Marker476759
5	STPC-5	15	95.533	95.899	0.366	2.32	10.9	4	Marker153741	scaffold731 28963 28963	--	--	--	--	--	--	--
									Marker153715	scaffold731 139842 162794	Dendrobium_GLEAN_10120125	--	--	Biological Process: mitotic G2 phase (GO:0000085);; Cellular Component: mitochondrion (GO:0005739);; Cellular Component: plastid (GO:0009536);; Biological Process: photomorphogenesis (GO:0009640);; Biological Process: negative regulation of flower development (GO:0009910);; Biological Process: cullin deneddylation (GO:0010388);; Biological Process: protein ubiquitination (GO:0016567);; Biological…	K15174|3.35246e-91|pda:103712257|RNA polymerase II-associated factor 1 homolog; K15174 RNA polymerase II-associated factor 1 (A)	--	PREDICTED: RNA polymerase II-associated factor 1 homolog [Phoenix dactylifera]
									Marker126901
									Marker507717	scaffold7237 3892 3892	Dendrobium_GLEAN_10047849	--	--	Molecular Function: protein serine/threonine kinase activity (GO:0004674);; Molecular Function: ATP binding (GO:0005524);; Biological Process: protein phosphorylation (GO:0006468);;	K04733|2.09974e-98|pda:103715817|probable receptor-like protein kinase At1g33260; K04733 interleukin-1 receptor-associated kinase 4 [EC:2.7.11.1] (A)	Probable receptor-like protein kinase At1g33260 GN=At1g33260 OS=Arabidopsis thaliana (Mouse-ear cress) PE=2 SV=1	PREDICTED: probable receptor-like protein kinase At1g33260 [Elaeis guineensis]
